# Supplementary material for: Loss of RREB1 in pancreatic beta cells reduces cellular insulin content and affects endocrine cell gene expression
Source: Diabetologia. 2023 Jan 12;66(4):674–94. doi: 10.1007/s00125-022-05856-6 (PMC9947029; doi:10.1007/s00125-022-05856-6)
Supplement: Supplementary file 2 — (XLSX 1002 kb) [file 125_2022_5856_MOESM2_ESM.xlsx]

## Sheet: ESM Table 1
ESM Table 1: RREB1 orthologues in Danio rerio (Ensembl release 105 - Dec 2021)
	Orthologue 1	Orthologue 2
Gene	rreb1a	rreb1b
Ensembl gene ID	ENSDARG00000063701	ENSDARG00000042652
Type	1-to-many	1-to-many
% identity of zebrafish sequence to human sequence	0.453	0.4273
% identity of human sequence to zebrafish sequence	0.4449	0.4099
Gene Order Conservation (GOC) Score; 0-100	50	25
Whole Genome Alignment Coverage (WGA); 0-100	74.18	73.19
High Confidence	yes	yes

## Sheet: ESM Table 2
ESM Table 2: Gene IDs, CRISPOR scores and guideRNA target sequences for zebrafish genes rreb1a, rreb1b and kita.
ENSEMBL gene ID	gene name	CRISPOR scores: azimuth in-vitro; off-targets with 0-1-2-3-4 mismatches; (off-targets in 12 nts next to PAM)	target sequence (DNA)
ENSDARG00000063701	rreb1a	53; 0-0-1-3-65; (0-0-0-0-0)	CGTTGGTGGTGAAGGTCTGA
ENSDARG00000042652	rreb1b	52; 0-0-0-5-43; (0-0-0-0-3)	GGTCAGACATTCACCACCAA
ENSDARG00000043317	kita	74; 0-0-0-2-8; (0-0-0-0-0)	GGCTGACCCAGTGTGATCGG

## Sheet: ESM Table 3
ESM Table 3: Sequences of primers used for fragment length analysis.
F-primer name	seq 5´to 3´	product size
rreb1a_33-T1 F	tgtaaaacgacggccagtCCAAGTTGGTTTTTCCTCCA	345
rreb1a_33-T1 R	gtgtcttTGGCAGGGCAAGTAAAAATC
rreb1b_33-T1 F	tgtaaaacgacggccagtAGCTCTCTGGACCGACACAT	204
rreb1b_33-T1 R	gtgtcttATAAAAAGCCCATGCAGCTC
Lower case characters in F primers are M13-F primer binding sites and PIG-tail sequences in R primers

## Sheet: ESM Table 4
ESM Table 4: Sequences of primers used for qPCR based analysis of mutagenesis efficiency and gene expression in zebrafish larvae.
F-primer name	seq 5´to 3´ (“/” indicates the predicted cut site in a target)	product size
rreb1a-qPCRgD_T33-F2	CGTGCAGTATCTGCGGGAAG	121 bp
rreb1a-qPCRgD_T33-R2	CCGTTGGTGGTGAAGGT/CTG
rreb1a-qPCRgD_Ex11-F2	CCTATGGGTGAGGCAATGGA	109 bp
rreb1a-qPCRgD_Ex11-R2	GCTCTACCACGGCTGCCTCT
rreb1b-qPCRgD_T33-F1	CGGTCAGACATTCACCA/CCA	112 bp
rreb1b-qPCRgD_T33-R1	AAGCCCATGCAGCTCAACAA
rreb1b-qPCRgD_Ex10-F1	TCCTAGCCTTCCACCCCAAA	98 bp
rreb1b-qPCRgD_Ex10-R1	CCCAATTGGTGGGAGAGGAG
T33 refers to primers at the target site; Ex11 and Ex10 refer to primers outside the target site.
Primer name	Sequence 5´ -> 3´	Reference
actb1-F	CGAGCTGTCTTCCCATCCA	PMID 30955890
actb1-R	TCACCAACGTAGCTGTCTTTCTG	PMID 30955890
eef1a1-F	CTGGAGGCCAGCTCAAACAT	PMID 30955890
eef1a1-R	ATCAAGAAGAGTAGTACCGCTAGCATTAC	PMID 30955890
ins_qPCR-F3	CCCTTTATCTGGTCTGTGGC	https://www.diacomp.org/shared/document.aspx?id=222&docType=Protocol
ins_qPCR-R3	TTCCTTATCAGCTCGGCATG	https://www.diacomp.org/shared/document.aspx?id=222&docType=Protocol

## Sheet: ESM Table 5
ESM Table 5: Ten most common coding mutations in TP53 that were assessed in genome-edited hiPSC lines.
Common TP53 mutations
P151S
R175H
R181H
H193R
M237I
G245S
R248W
R267W
R273L
R273G

## Sheet: ESM Table 6
ESM Table 6: Composition of basal and complete differentiation media.
Basal differentiation media						Complete differentiation media
Stage 1 and 2	Stage 3 and 4	Stages 5-7	Manufacturer	Catalog #		Stage	Days	Medium	Factors	Concentration	Manufacturer	Catalog #
MCDB 131	MCDB 131	MCDB 131	Thermo Fisher Scientific	10372019		Definitive endoderm (DE)	1	MCDB 131 (Stage 1 and 2)	CHIR 99021	3 µmol/l	Axon Medchem	1368
0.1% P/S	0.1% P/S	0.1% P/S	Sigma Aldrich	P0781					Activin A	100 ng/ml	PeproTech	120-14
1.5 g/l NaHCO3	2.5 g/l NaHCO3	1.5 g/l NaHCO3	Thermo Fisher Scientific	25080060			1	MCDB 131 (Stage 1 and 2)	CHIR 99021	0.3 µmol/l	Axon Medchem	1368
1x Glutamax	1x Glutamax	1x Glutamax	Thermo Fisher Scientific	35050038					Activin A	100 ng/ml	PeproTech	120-14
10 mmol/l Glucose	10 mmol/l Glucose	20 mmol/l Glucose	Thermo Fisher Scientific	A2494001			1	MCDB 131 (Stage 1 and 2)	Activin A	100 ng/ml	PeproTech	120-14
0.5% BSA	2% BSA	2% BSA	Roche	10775835001		Primitive gut tube (PGT)	2	MCDB 131 (Stage 1 and 2)	KGF	50 ng/ml	PeproTech	100-19
	1:200 ITS-X*	1:200 ITS-X*	Thermo Fisher Scientific	51500056					Ascorbic acid	0.25 mmol/l	Sigma Aldrich	A4544
		10 µmol/l Zinc sulfate	Sigma Aldrich	Z0251		Posterior foregut (PFG)	2	MCDB 131 (Stage 3 and 4)	Retinoic acid	1 µmol/l	Sigma Aldrich	R2625
									Sant-1	0.25 µmol/l	Sigma Aldrich	S4572
*Insulin-Transferrin-Selenium-Ethanolamine									KGF	50 ng/ml	PeproTech	100-19
**3,3,5-Triiodo-L-thyronine sodium salt									LDN193189	100 nmol/l	Stemgent	04-0074
									PKC act V (TBP)	200 nmol/l	Merck	565740
									Ascorbic acid	0.25 mmol/l	Sigma Aldrich	A4544
						Pancreatic endoderm (PE)	3	MCDB 131 (Stage 3 and 4)	Retinoic acid	0.1 µmol/l	Sigma Aldrich	R2625
									Sant-1	0.25 µmol/l	Sigma Aldrich	S4572
									KGF	2 ng/ml	Peprotech	100-19
									LDN193189	200 nmol/l	Stemgent	04-0074
									PKC act V (TBP)	100 nmol/l	Merck	565740
									Ascorbic acid	0.25 mmol/l	Sigma Aldrich	A4544
						Endocrine progenitors (EP)	3	MCDB 131 (Stage 5-7)	Retinoic acid	0.05 µmol/l	Sigma Aldrich	R2625
									Sant-1	0.25 µmol/l	Sigma Aldrich	S4572
									LDN193189	100 nmol/l	Stemgent	04-0074
									ALK5 Inhibitor II	10 µmol/l	Enzo Life Sciences	ALX-270-445
									T3**	1 µmol/l	Sigma Aldrich	T6397
									Heparin sodium salt	10 µg/ml	Sigma Aldrich	H3149
						Endocrine cells (EN)	7	MCDB 131 (Stage 5-7)	LDN	100 nmol/l	Stemgent	04-0074
									ALK5 Inhibitor II	10 µmol/l	Enzo Life Sciences	ALX-270-445
									T3**	1 µmol/l	Sigma Aldrich	T6397
									Heparin sodium salt	10 µg/ml	Sigma Aldrich	H3149
									y-Secretase Inhibitor XX	100 nmol/l	Merck	565789
						Beta-like cells (BLC)	7	MCDB 131 (Stage 5-7)	ALK5 Inhibitor II	10 µmol/l	Enzo Life Sciences	ALX-270-445
									T3**	1 µmol/l	Sigma Aldrich	T6397
									N-acetyl-Cys	1 mmol/l	Sigma Aldrich	A9165
									Trolox	10 µmol/l	Merck	648471
									R428	2 µmol/l	Selleck Chemicals	S2841
									Heparin sodium salt	10 µg/ml	Sigma Aldrich	H3149

## Sheet: ESM Table 7
ESM Table 7: List of DEGs between siRREB1 and siNT EndoC-βH1 cells.
	GeneName	baseMean	log2FoldChange	lfcSE	stat	pvalue	padj
ENSG00000146216.7	TTBK1	701.739	2.49589	0.0635891	39.2503	0	0
ENSG00000171533.7	MAP6	2027.18	1.33352	0.0400682	33.2812	7.22055e-243	5.63672e-239
ENSG00000205336.7	GPR56	1070.78	1.64382	0.0554432	29.6488	3.51921e-193	1.83151e-189
ENSG00000188888.7	GPR179	712.665	1.62694	0.0582604	27.9253	1.3139e-171	5.12849e-168
ENSG00000135919.8	SERPINE2	3930.44	0.920066	0.033651	27.3414	1.3668e-164	4.26795e-161
ENSG00000136274.8	NACAD	306.45	2.34805	0.087066	26.9687	3.44715e-160	8.97006e-157
ENSG00000198300.8	PEG3	6065.88	0.709239	0.0263311	26.9354	8.45527e-160	1.88589e-156
ENSG00000171724.2	VAT1L	210.675	2.34213	0.0959122	24.4195	1.06161e-131	2.07187e-128
ENSG00000116299.12	KIAA1324	3541.18	0.748203	0.031439	23.7986	3.45481e-125	5.99333e-122
ENSG00000152092.11	ASTN1	345.39	1.89852	0.0810663	23.4194	2.71387e-121	4.23716e-118
ENSG00000167552.9	TUBA1A	20925.8	0.478535	0.0221433	21.6108	1.42103e-103	2.01695e-100
ENSG00000070808.11	CAMK2A	186.111	2.15891	0.100514	21.4787	2.46216e-102	3.20347e-99
ENSG00000135916.11	ITM2C	3817.14	0.660559	0.0311619	21.1976	1.00407e-99	1.20589e-96
ENSG00000132718.7	SYT11	7751.56	0.918582	0.0434018	21.1646	2.02452e-99	2.25777e-96
ENSG00000159164.5	SV2A	2263.42	0.790062	0.037483	21.0779	1.26977e-98	1.32166e-95
ENSG00000196361.5	ELAVL3	1740.89	1.32169	0.0638606	20.6965	3.72268e-95	3.63264e-92
ENSG00000103034.10	NDRG4	794.401	1.66061	0.080382	20.659	8.11008e-95	7.44839e-92
ENSG00000131711.10	MAP1B	7428.35	0.593381	0.0288545	20.5646	5.70056e-94	4.94461e-91
ENSG00000161082.8	CELF5	142.029	2.07489	0.101828	20.3764	2.70613e-92	2.22373e-89
ENSG00000165646.7	SLC18A2	1295.21	0.932396	0.0461949	20.184	1.35369e-90	1.05676e-87
ENSG00000159784.13	FAM131B	290.607	1.68896	0.0845565	19.9743	9.21183e-89	6.84878e-86
ENSG00000177272.7	KCNA3	827.622	1.06272	0.0539289	19.7059	1.91993e-86	1.36254e-83
ENSG00000066032.14	CTNNA2	452.525	1.35986	0.0698488	19.4687	2.02486e-84	1.37453e-81
ENSG00000087245.8	MMP2	1253.22	0.884363	0.046534	19.0046	1.56113e-80	1.01558e-77
ENSG00000259834.1	RP11-284N8.3	823.024	1.10965	0.0589394	18.827	4.53592e-79	2.83277e-76
ENSG00000163412.8	EIF4E3	722.764	1.10067	0.0593632	18.5413	9.58657e-77	5.75673e-74
ENSG00000188042.5	ARL4C	1777.4	0.79219	0.0429304	18.4529	4.94264e-76	2.85813e-73
ENSG00000102230.9	PCYT1B	386.631	1.30034	0.0725028	17.935	6.28785e-72	3.50615e-69
ENSG00000108947.4	EFNB3	614.198	1.1243	0.0632632	17.7718	1.1695e-70	6.29634e-68
ENSG00000147724.7	FAM135B	579.503	1.13157	0.0644054	17.5695	4.21646e-69	2.19439e-66
ENSG00000104967.6	NOVA2	405.404	1.26303	0.0722156	17.4897	1.71633e-68	8.64424e-66
ENSG00000165066.11	NKX6-3	4607.46	-0.604366	0.0345939	-17.4703	2.4113e-68	1.17649e-65
ENSG00000105409.11	ATP1A3	894.066	0.997631	0.0579447	17.2169	1.98221e-66	9.37826e-64
ENSG00000204653.5	ASPDH	146.858	1.71363	0.100143	17.1117	1.21361e-65	5.57297e-63
ENSG00000260230.2	FRRS1L	279.981	1.39522	0.0817111	17.0751	2.27577e-65	1.01519e-62
ENSG00000028277.16	POU2F2	169.077	1.63593	0.0962333	16.9997	8.25922e-65	3.58198e-62
ENSG00000144339.7	TMEFF2	329.606	1.40184	0.0827727	16.9361	2.43873e-64	1.02908e-61
ENSG00000050438.12	SLC4A8	2530.46	0.707544	0.0423864	16.6927	1.48031e-62	6.08212e-60
ENSG00000166313.14	APBB1	1999.82	0.628425	0.037676	16.6797	1.84076e-62	7.36919e-60
ENSG00000166780.6	C16orf45	325.28	1.26189	0.077211	16.3434	4.85094e-60	1.89344e-57
ENSG00000105737.5	GRIK5	89.6969	1.70887	0.106368	16.0657	4.43705e-58	1.68965e-55
ENSG00000035862.8	TIMP2	928.552	0.832209	0.0519733	16.0122	1.05e-57	3.90327e-55
ENSG00000166341.6	DCHS1	1998.48	0.633953	0.0397123	15.9636	2.28997e-57	8.31472e-55
ENSG00000156453.9	PCDH1	504.171	1.08878	0.0684954	15.8956	6.79343e-57	2.41059e-54
ENSG00000139200.9	PIANP	142.644	1.55724	0.0993685	15.6713	2.37552e-55	8.242e-53
ENSG00000091592.11	NLRP1	2420.2	0.57835	0.0371129	15.5835	9.42235e-55	3.19807e-52
ENSG00000174871.6	CNIH2	4174.98	0.495608	0.0320702	15.4538	7.10774e-54	2.36113e-51
ENSG00000010404.13	IDS	5078.52	0.442255	0.0290753	15.2107	3.00446e-52	9.77262e-50
ENSG00000205856.3	C22orf42	790.633	0.847981	0.0563396	15.0512	3.38812e-51	1.07956e-48
ENSG00000135454.9	B4GALNT1	303.365	1.15854	0.0773907	14.97	1.15256e-50	3.599e-48
ENSG00000008853.12	RHOBTB2	1563.25	0.707629	0.0479948	14.7439	3.36958e-49	1.03155e-46
ENSG00000078018.15	MAP2	6695.25	0.417095	0.02878	14.4925	1.35048e-47	4.05482e-45
ENSG00000166402.4	TUB	794.938	0.819212	0.0566172	14.4693	1.89364e-47	5.57837e-45
ENSG00000106236.3	NPTX2	2675.01	0.508029	0.0352394	14.4165	4.07531e-47	1.17829e-44
ENSG00000117632.16	STMN1	16768.8	0.373809	0.0261007	14.3218	1.59956e-46	4.54071e-44
ENSG00000140564.6	FURIN	4148.15	-0.425545	0.0298054	-14.2775	3.0244e-46	8.43214e-44
ENSG00000157680.11	DGKI	295.186	1.38568	0.10105	13.7128	8.51356e-43	2.33197e-40
ENSG00000138622.3	HCN4	532.967	0.940135	0.0687234	13.68	1.33706e-42	3.59922e-40
ENSG00000100867.10	DHRS2	334.754	1.09806	0.0802853	13.677	1.39342e-42	3.68738e-40
ENSG00000139970.12	RTN1	1970.27	0.522219	0.0382103	13.667	1.59958e-42	4.16237e-40
ENSG00000132563.11	REEP2	543.644	0.850625	0.0627333	13.5594	6.97229e-42	1.78456e-39
ENSG00000018189.8	RUFY3	2918.24	0.456567	0.0339632	13.443	3.38453e-41	8.52302e-39
ENSG00000132329.6	RAMP1	462.075	-0.916308	0.0682107	-13.4335	3.84808e-41	9.53652e-39
ENSG00000168280.12	KIF5C	10570.3	0.396471	0.0295501	13.4169	4.81247e-41	1.17402e-38
ENSG00000105255.6	FSD1	406.784	0.950927	0.0710626	13.3815	7.75267e-41	1.86219e-38
ENSG00000187244.6	BCAM	2084.12	-0.56611	0.0424481	-13.3365	1.4197e-40	3.35845e-38
ENSG00000128482.11	RNF112	63.8887	1.41207	0.10676	13.2266	6.16106e-40	1.43571e-37
ENSG00000155980.7	KIF5A	729.88	0.788891	0.0599295	13.1637	1.42035e-39	3.26116e-37
ENSG00000162512.11	SDC3	638.711	0.788794	0.0599482	13.1579	1.53233e-39	3.46728e-37
ENSG00000166025.13	AMOTL1	1855.33	0.608705	0.0464906	13.0931	3.60741e-39	8.04607e-37
ENSG00000213190.2	MLLT11	1528.53	0.560692	0.042947	13.0554	5.91741e-39	1.30125e-36
ENSG00000168528.7	SERINC2	498.886	0.890075	0.0683171	13.0286	8.41613e-39	1.82501e-36
ENSG00000110076.14	NRXN2	1019.81	0.658423	0.0506578	12.9975	1.26474e-38	2.70498e-36
ENSG00000225783.2	MIAT	130.825	1.2743	0.0988667	12.8891	5.1863e-38	1.09424e-35
ENSG00000072832.10	CRMP1	8796.92	0.303027	0.0235265	12.8802	5.81686e-38	1.21091e-35
ENSG00000105270.10	CLIP3	1025.65	0.636194	0.0494899	12.855	8.0607e-38	1.65594e-35
ENSG00000205542.6	TMSB4X	5565.42	0.396124	0.0315006	12.5751	2.89409e-36	5.86823e-34
ENSG00000134569.5	LRP4	721.417	-0.77738	0.063071	-12.3255	6.60533e-35	1.32217e-32
ENSG00000165802.15	NSMF	2485.17	0.457877	0.0373782	12.2498	1.68318e-34	3.32651e-32
ENSG00000137726.11	FXYD6	2175.53	0.474236	0.0387182	12.2484	1.71337e-34	3.34386e-32
ENSG00000104435.9	STMN2	681.334	0.72698	0.0599327	12.1299	7.33115e-34	1.4131e-31
ENSG00000203879.7	GDI1	5561.7	0.324369	0.0267802	12.1123	9.0948e-34	1.73167e-31
ENSG00000138944.7	KIAA1644	676.259	0.716873	0.059219	12.1054	9.88313e-34	1.8591e-31
ENSG00000131409.8	LRRC4B	104.678	1.24274	0.103201	12.042	2.13808e-33	3.97403e-31
ENSG00000124766.4	SOX4	5231.13	0.384444	0.0319611	12.0285	2.51731e-33	4.62386e-31
ENSG00000105696.4	TMEM59L	302.743	0.943538	0.078556	12.011	3.10943e-33	5.64507e-31
ENSG00000100167.15	2003-09-01	2952.39	0.456744	0.0380978	11.9887	4.07164e-33	7.30696e-31
ENSG00000165912.11	PACSIN3	507.08	-0.793489	0.0662601	-11.9754	4.78277e-33	8.48562e-31
ENSG00000108582.7	CPD	6926.41	-0.349632	0.0292842	-11.9393	7.38602e-33	1.29571e-30
ENSG00000154277.8	UCHL1	5131.1	0.334199	0.0280036	11.9341	7.85753e-33	1.36311e-30
ENSG00000128872.5	TMOD2	4715.68	0.345469	0.0290664	11.8855	1.4083e-32	2.41625e-30
ENSG00000172260.9	NEGR1	204.579	1.04858	0.0884226	11.8587	1.93918e-32	3.29092e-30
ENSG00000157064.6	NMNAT2	1592.02	0.521838	0.0443334	11.7708	5.52223e-32	9.27082e-30
ENSG00000169169.10	CPT1C	855.359	0.622899	0.0529549	11.7628	6.06765e-32	1.00781e-29
ENSG00000104870.8	FCGRT	3180.89	-0.435037	0.0370536	-11.7408	7.877e-32	1.29456e-29
ENSG00000174521.7	TTC9B	99.8345	1.13557	0.0970275	11.7036	1.22169e-31	1.98689e-29
ENSG00000164756.8	SLC30A8	18502.3	0.324856	0.0278118	11.6805	1.60339e-31	2.58079e-29
ENSG00000008277.10	ADAM22	1316.06	0.55567	0.0479861	11.5798	5.21576e-31	8.30956e-29
ENSG00000169435.9	RASSF6	4335.83	0.369389	0.0319518	11.5608	6.50877e-31	1.02648e-28
ENSG00000100604.8	CHGA	166411	-0.285591	0.0248175	-11.5077	1.20698e-30	1.88445e-28
ENSG00000147955.12	SIGMAR1	2594.35	-0.396628	0.0345055	-11.4946	1.40376e-30	2.16999e-28
ENSG00000103257.4	SLC7A5	421.755	0.833249	0.0727307	11.4566	2.17845e-30	3.33453e-28
ENSG00000184524.5	CEND1	138.599	1.16148	0.101871	11.4015	4.11171e-30	6.23264e-28
ENSG00000164638.6	SLC29A4	2859.15	-0.389044	0.0342171	-11.3699	5.90696e-30	8.86783e-28
ENSG00000173083.10	HPSE	530.145	0.752348	0.0673188	11.1759	5.35051e-29	7.95596e-27
ENSG00000117598.7	LPPR5	818.39	0.601377	0.0538933	11.1587	6.49612e-29	9.5683e-27
ENSG00000101220.13	C20orf27	810.841	0.600438	0.0538467	11.1509	7.08954e-29	1.03448e-26
ENSG00000174469.13	CNTNAP2	1561.09	0.462129	0.0414625	11.1457	7.51397e-29	1.08626e-26
ENSG00000085563.10	ABCB1	2233.6	0.435204	0.0393591	11.0573	2.02153e-28	2.89561e-26
ENSG00000122367.15	LDB3	421.936	0.800834	0.0725095	11.0445	2.32972e-28	3.30671e-26
ENSG00000198910.8	L1CAM	636.467	0.942027	0.0861467	10.9352	7.82726e-28	1.10096e-25
ENSG00000185565.7	LSAMP	886.595	0.576658	0.0527387	10.9342	7.90626e-28	1.10215e-25
ENSG00000149294.12	NCAM1	3234.04	0.381763	0.034945	10.9247	8.78725e-28	1.21412e-25
ENSG00000135596.13	MICAL1	602.483	0.67068	0.0615516	10.8962	1.20143e-27	1.64543e-25
ENSG00000110881.7	ASIC1	452.283	0.757605	0.0697711	10.8584	1.81817e-27	2.46844e-25
ENSG00000186998.11	EMID1	1674.51	-0.512491	0.0473035	-10.8341	2.37294e-27	3.19385e-25
ENSG00000136883.8	KIF12	3263.81	-0.378501	0.0350011	-10.814	2.95648e-27	3.94525e-25
ENSG00000169604.15	ANTXR1	275.63	0.878213	0.0817289	10.7454	6.227e-27	8.23916e-25
ENSG00000121905.5	HPCA	1548.98	-0.515136	0.0479989	-10.7322	7.18276e-27	9.4239e-25
ENSG00000182916.7	TCEAL7	614.122	0.637597	0.059562	10.7048	9.66854e-27	1.25796e-24
ENSG00000109511.6	ANXA10	6260.17	-0.284254	0.0267627	-10.6213	2.37315e-26	3.06215e-24
ENSG00000170412.12	GPRC5C	2119.16	-0.413059	0.0389471	-10.6056	2.80526e-26	3.59004e-24
ENSG00000254647.2	INS	82340.8	-0.218392	0.0205995	-10.6018	2.92225e-26	3.70935e-24
ENSG00000169692.8	AGPAT2	1473.63	-0.497303	0.0469919	-10.5827	3.58371e-26	4.51229e-24
ENSG00000116717.7	GADD45A	1570.29	0.510029	0.0482573	10.569	4.1511e-26	5.18489e-24
ENSG00000047597.5	XK	390.314	-0.747639	0.0708263	-10.556	4.76791e-26	5.90804e-24
ENSG00000114948.8	ADAM23	206.883	0.935955	0.0889826	10.5184	7.10649e-26	8.73651e-24
ENSG00000113758.9	DBN1	4366.07	0.348189	0.0331106	10.5159	7.29567e-26	8.89901e-24
ENSG00000184194.5	GPR173	175.86	1.00142	0.095565	10.4789	1.07977e-25	1.30685e-23
ENSG00000116017.6	ARID3A	3622.52	-0.314111	0.0300184	-10.4639	1.26492e-25	1.51917e-23
ENSG00000185127.5	C6orf120	749.772	-0.641234	0.0614486	-10.4353	1.71062e-25	2.03877e-23
ENSG00000106341.6	PPP1R17	39.5315	1.07115	0.102658	10.4341	1.73245e-25	2.04914e-23
ENSG00000145632.10	PLK2	1041.09	0.500187	0.0481066	10.3975	2.54638e-25	2.98922e-23
ENSG00000166922.4	SCG5	3494.07	0.323541	0.0311241	10.3952	2.608e-25	3.03871e-23
ENSG00000188211.4	NCR3LG1	1808.58	0.458209	0.044157	10.3768	3.16194e-25	3.65685e-23
ENSG00000108187.11	PBLD	912.875	-0.528036	0.0509168	-10.3706	3.37561e-25	3.87525e-23
ENSG00000005249.8	PRKAR2B	1304.94	0.45883	0.0442996	10.3574	3.87277e-25	4.41354e-23
ENSG00000115266.7	APC2	127.76	1.09167	0.105418	10.3557	3.9447e-25	4.46294e-23
ENSG00000112759.12	SLC29A1	14932.9	-0.260766	0.0253538	-10.2851	8.22735e-25	9.24126e-23
ENSG00000090372.10	STRN4	4109.82	0.29361	0.028615	10.2607	1.05925e-24	1.18129e-22
ENSG00000103742.7	IGDCC4	205.542	-0.955207	0.0936219	-10.2028	1.92611e-24	2.13279e-22
ENSG00000177875.3	C12orf68	102.92	1.03146	0.101806	10.1316	3.99846e-24	4.39634e-22
ENSG00000147231.9	CXorf57	3196.63	0.33037	0.0327254	10.0952	5.79992e-24	6.33246e-22
ENSG00000162374.12	ELAVL4	2154.16	0.409385	0.0405867	10.0867	6.32772e-24	6.86075e-22
ENSG00000172348.10	RCAN2	1485.14	0.427104	0.0426097	10.0236	1.1999e-23	1.29201e-21
ENSG00000101438.3	SLC32A1	1164.61	0.511362	0.0512938	9.96926	2.07777e-23	2.22194e-21
ENSG00000197471.7	SPN	67.3044	1.06333	0.106734	9.96248	2.22444e-23	2.3626e-21
ENSG00000155016.13	CYP2U1	2381.73	0.361489	0.0363446	9.94616	2.62093e-23	2.7649e-21
ENSG00000145555.10	MYO10	6475.91	0.274565	0.0276158	9.94231	2.72444e-23	2.85481e-21
ENSG00000006283.13	CACNA1G	208.569	0.865741	0.0873765	9.90818	3.83587e-23	3.96619e-21
ENSG00000053438.7	NNAT	1225.83	0.489494	0.0494016	9.90846	3.8251e-23	3.96619e-21
ENSG00000134709.6	HOOK1	5418.03	-0.313391	0.0317336	-9.8757	5.30631e-23	5.45048e-21
ENSG00000132970.8	WASF3	1503.5	-0.474059	0.0482487	-9.82533	8.75856e-23	8.93774e-21
ENSG00000070729.9	CNGB1	203.607	0.888142	0.0909754	9.76244	1.63176e-22	1.65433e-20
ENSG00000172889.11	EGFL7	1573.9	-0.453221	0.0465094	-9.74473	1.943e-22	1.95717e-20
ENSG00000173805.11	HAP1	798.36	0.579773	0.059558	9.73459	2.14675e-22	2.14853e-20
ENSG00000132932.12	ATP8A2	92.2193	1.01717	0.104546	9.72944	2.25842e-22	2.24591e-20
ENSG00000197535.10	MYO5A	1855.92	0.374019	0.0386779	9.67008	4.04054e-22	3.99272e-20
ENSG00000068078.13	FGFR3	1039.13	-0.734691	0.0763603	-9.62138	6.49508e-22	6.37784e-20
ENSG00000073910.15	FRY	976.445	0.476023	0.0495126	9.61419	6.96523e-22	6.79676e-20
ENSG00000153253.11	SCN3A	73.6003	1.02444	0.106663	9.60448	7.65424e-22	7.42271e-20
ENSG00000166448.10	TMEM130	40.1076	1.00421	0.104596	9.60081	7.93184e-22	7.64444e-20
ENSG00000188157.9	AGRN	789.72	-0.528966	0.0551172	-9.59711	8.22143e-22	7.87492e-20
ENSG00000100697.10	DICER1	5856.62	-0.307334	0.0321755	-9.55179	1.27478e-21	1.21361e-19
ENSG00000128596.12	CCDC136	255.671	0.800858	0.0838506	9.55101	1.28433e-21	1.21529e-19
ENSG00000065609.10	SNAP91	1295.96	0.417167	0.0438065	9.52295	1.68331e-21	1.58322e-19
ENSG00000101746.11	NOL4	2815.28	0.335532	0.0352721	9.51268	1.85808e-21	1.73714e-19
ENSG00000100379.13	KCTD17	886.242	0.505501	0.0531492	9.51097	1.88888e-21	1.75542e-19
ENSG00000137700.12	SLC37A4	4158.45	-0.290313	0.0306353	-9.47643	2.63121e-21	2.43083e-19
ENSG00000101367.8	MAPRE1	9083.75	-0.547162	0.0578862	-9.45237	3.31251e-21	3.04224e-19
ENSG00000088836.8	SLC4A11	397.908	-0.693315	0.073538	-9.42798	4.18048e-21	3.81695e-19
ENSG00000197635.5	DPP4	538.15	-0.607224	0.0644585	-9.42038	4.49466e-21	4.07995e-19
ENSG00000168672.3	FAM84B	1273.99	-0.415755	0.0443342	-9.37775	6.73953e-21	6.08233e-19
ENSG00000087495.12	PHACTR3	88.0732	0.892832	0.0957467	9.32494	1.1105e-20	9.96448e-19
ENSG00000164985.10	PSIP1	4940.78	0.265642	0.0285554	9.30269	1.36937e-20	1.22171e-18
ENSG00000141837.14	CACNA1A	3332.89	0.350952	0.0378095	9.28212	1.66139e-20	1.47382e-18
ENSG00000240694.4	PNMA2	8742.16	0.238393	0.0257482	9.25864	2.07056e-20	1.82642e-18
ENSG00000164659.10	KIAA1324L	1325.4	0.413571	0.0447192	9.24818	2.28354e-20	2.00297e-18
ENSG00000170571.7	EMB	7597.5	0.24233	0.0262723	9.22377	2.86846e-20	2.50197e-18
ENSG00000131437.11	KIF3A	2558.55	0.325867	0.035615	9.14971	5.70859e-20	4.95157e-18
ENSG00000158813.13	EDA	551.047	-0.587953	0.0643398	-9.13824	6.34778e-20	5.47557e-18
ENSG00000139625.8	MAP3K12	788.037	0.537259	0.0588009	9.13691	6.42613e-20	5.5127e-18
ENSG00000100033.12	PRODH	1653.39	-0.434655	0.0476234	-9.12692	7.04778e-20	6.01295e-18
ENSG00000185909.10	KLHDC8B	966.04	0.473837	0.0520316	9.1067	8.49272e-20	7.20635e-18
ENSG00000170959.10	DCDC1	1410.31	-0.391628	0.0430183	-9.10375	8.72616e-20	7.36441e-18
ENSG00000141959.12	PFKL	2649.91	-0.318558	0.0350523	-9.08807	1.00816e-19	8.46256e-18
ENSG00000178031.11	ADAMTSL1	4071.71	0.271868	0.0299697	9.07142	1.17473e-19	9.80809e-18
ENSG00000090612.16	ZNF268	803.01	-0.482908	0.053302	-9.05984	1.30643e-19	1.08497e-17
ENSG00000127561.10	SYNGR3	186.817	0.830239	0.091676	9.05623	1.35041e-19	1.11555e-17
ENSG00000204065.2	TCEAL5	269.107	0.759072	0.0838523	9.0525	1.39734e-19	1.14825e-17
ENSG00000117069.10	ST6GALNAC5	2288.65	0.352905	0.0391164	9.02192	1.84817e-19	1.51075e-17
ENSG00000065320.4	NTN1	151.594	0.866075	0.0964042	8.98379	2.61603e-19	2.12729e-17
ENSG00000137285.9	TUBB2B	2561.19	0.515311	0.0574326	8.97246	2.89965e-19	2.34571e-17
ENSG00000144488.10	ESPNL	116.321	0.899254	0.100304	8.9653	3.09429e-19	2.49027e-17
ENSG00000152332.11	UHMK1	3343.03	-0.289288	0.0322835	-8.96084	3.2221e-19	2.57983e-17
ENSG00000085552.12	IGSF9	3214.9	0.337495	0.0377567	8.93869	3.93822e-19	3.11168e-17
ENSG00000117500.8	TMED5	2214.19	-0.566698	0.0633992	-8.93857	3.94238e-19	3.11168e-17
ENSG00000183715.9	OPCML	144.099	0.852393	0.0953623	8.93846	3.94615e-19	3.11168e-17
ENSG00000077279.12	DCX	2143.73	0.536231	0.0601201	8.91933	4.69101e-19	3.68044e-17
ENSG00000091664.7	SLC17A6	1454.73	0.406752	0.0456387	8.91243	4.99277e-19	3.89761e-17
ENSG00000129990.10	SYT5	275.369	0.710742	0.0799071	8.8946	5.86276e-19	4.55399e-17
ENSG00000130226.12	DPP6	4401.37	0.275146	0.0310731	8.85479	8.38396e-19	6.48014e-17
ENSG00000108852.10	MPP2	633.815	0.547519	0.0618371	8.85421	8.4277e-19	6.48186e-17
ENSG00000050165.13	DKK3	403.043	0.659322	0.0746314	8.83438	1.00658e-18	7.70381e-17
ENSG00000213585.6	VDAC1	3137.28	-0.295215	0.0336042	-8.78506	1.56276e-18	1.19021e-16
ENSG00000149212.6	SESN3	2503.63	0.309046	0.035239	8.77	1.7866e-18	1.35409e-16
ENSG00000158321.11	AUTS2	1618.3	0.38334	0.043801	8.75185	2.09878e-18	1.58301e-16
ENSG00000182551.9	ADI1	1019.6	-0.437302	0.0500928	-8.72984	2.55028e-18	1.9143e-16
ENSG00000101349.12	PAK7	150.405	0.833009	0.0954499	8.72719	2.61084e-18	1.95038e-16
ENSG00000123496.3	IL13RA2	299.474	0.664446	0.0763694	8.70042	3.30645e-18	2.45826e-16
ENSG00000169710.6	FASN	14972.4	-0.189463	0.0218097	-8.68709	3.71857e-18	2.75157e-16
ENSG00000139644.8	TMBIM6	14861.8	-0.222419	0.0257003	-8.65436	4.95683e-18	3.65052e-16
ENSG00000130702.9	LAMA5	619.852	-0.547505	0.063659	-8.60059	7.93083e-18	5.81334e-16
ENSG00000144218.14	AFF3	60.0071	0.916003	0.106739	8.5817	9.34809e-18	6.82017e-16
ENSG00000124194.11	GDAP1L1	201.358	0.772264	0.0901101	8.57023	1.03282e-17	7.50018e-16
ENSG00000177311.6	ZBTB38	1447.09	-0.407509	0.0476358	-8.55468	1.18193e-17	8.5433e-16
ENSG00000171951.4	SCG2	2124.44	0.353931	0.0414137	8.54623	1.27174e-17	9.15008e-16
ENSG00000055163.14	CYFIP2	3304.77	0.261512	0.030636	8.53609	1.38835e-17	9.94323e-16
ENSG00000196459.9	TRAPPC2	722.123	-0.502711	0.0589816	-8.52319	1.55221e-17	1.10661e-15
ENSG00000130522.4	JUND	2696.64	0.298118	0.0350083	8.51565	1.65651e-17	1.1756e-15
ENSG00000196230.8	TUBB	32915.2	0.195656	0.0230047	8.50505	1.81522e-17	1.2824e-15
ENSG00000007402.7	CACNA2D2	2102.11	-0.344073	0.0405389	-8.48747	2.11185e-17	1.48524e-15
ENSG00000117016.5	RIMS3	399.737	0.634368	0.0748004	8.4808	2.23646e-17	1.56582e-15
ENSG00000069188.12	SDK2	172.762	0.769303	0.0908678	8.46617	2.5359e-17	1.76754e-15
ENSG00000075624.9	ACTB	26158.5	0.163742	0.0193817	8.44831	2.95547e-17	2.05083e-15
ENSG00000116260.12	QSOX1	1970.17	-0.370508	0.0439187	-8.43622	3.27773e-17	2.26439e-15
ENSG00000105357.11	MYH14	3910.95	-0.25412	0.0301452	-8.42987	3.46046e-17	2.3801e-15
ENSG00000106785.10	TRIM14	477.718	0.549249	0.065233	8.41979	3.77152e-17	2.58267e-15
ENSG00000007516.9	BAIAP3	741.489	0.51353	0.0611452	8.39852	4.52135e-17	3.08262e-15
ENSG00000177106.10	EPS8L2	963.426	-0.424183	0.0506186	-8.37997	5.29411e-17	3.59378e-15
ENSG00000087086.9	FTL	19515.9	-0.205499	0.0245264	-8.37869	5.35207e-17	3.6174e-15
ENSG00000102996.4	MMP15	1022.47	-0.436666	0.0521575	-8.37206	5.66193e-17	3.81033e-15
ENSG00000075142.9	SRI	804.476	0.454212	0.0542605	8.37096	5.71515e-17	3.82964e-15
ENSG00000141424.8	SLC39A6	3377.91	0.27336	0.0327073	8.35776	6.39204e-17	4.26491e-15
ENSG00000187189.9	TSPYL4	4062.64	0.247351	0.0296771	8.33473	7.76721e-17	5.16041e-15
ENSG00000166963.8	MAP1A	1165.65	0.457515	0.0550347	8.3132	9.31558e-17	6.16289e-15
ENSG00000150938.5	CRIM1	425.547	0.581051	0.0699143	8.31091	9.4974e-17	6.25666e-15
ENSG00000165801.5	ARHGEF40	780.901	0.453214	0.0545787	8.30386	1.00779e-16	6.6112e-15
ENSG00000107130.6	NCS1	1042.6	0.39285	0.0473781	8.29182	1.11532e-16	7.28596e-15
ENSG00000143344.11	RGL1	1258.09	0.373751	0.0450977	8.28757	1.15582e-16	7.51909e-15
ENSG00000160460.11	SPTBN4	877.959	0.429056	0.0518117	8.28106	1.22079e-16	7.90879e-15
ENSG00000034510.4	TMSB10	3158.28	0.306249	0.037033	8.26963	1.34376e-16	8.6695e-15
ENSG00000127585.7	FBXL16	1518.7	0.361911	0.043796	8.26357	1.41381e-16	9.08386e-15
ENSG00000106771.8	TMEM245	3255.44	-0.323821	0.0392189	-8.25676	1.49678e-16	9.57756e-15
ENSG00000169962.4	TAS1R3	95.1101	-0.85959	0.104171	-8.25169	1.56176e-16	9.95258e-15
ENSG00000137821.7	LRRC49	344.174	0.623944	0.0759556	8.2146	2.12878e-16	1.35109e-14
ENSG00000107331.12	ABCA2	4775.03	-0.276505	0.0337075	-8.20307	2.34324e-16	1.48117e-14
ENSG00000129103.13	SUMF2	2332.72	-0.310874	0.0379641	-8.18864	2.64191e-16	1.66323e-14
ENSG00000015171.14	ZMYND11	1746.3	-0.34997	0.0427651	-8.18355	2.75599e-16	1.72808e-14
ENSG00000135472.4	FAIM2	32.2513	0.834223	0.10212	8.16904	3.10861e-16	1.94139e-14
ENSG00000136854.13	STXBP1	7188.08	0.226748	0.0277856	8.16063	3.33278e-16	2.07309e-14
ENSG00000260838.2	RP11-531A24.3	1118.59	0.387341	0.0474917	8.15598	3.46372e-16	2.146e-14
ENSG00000065809.9	FAM107B	1571.08	0.328801	0.0403789	8.1429	3.85926e-16	2.3816e-14
ENSG00000143603.14	KCNN3	356.921	0.609213	0.0749074	8.13288	4.19207e-16	2.5768e-14
ENSG00000116005.7	PCYOX1	5314.92	-0.224773	0.0276695	-8.12347	4.53045e-16	2.77388e-14
ENSG00000115902.6	SLC1A4	2447.23	0.32327	0.0398049	8.12137	4.60968e-16	2.81136e-14
ENSG00000117984.8	CTSD	4504.3	-0.268814	0.0331134	-8.11799	4.7397e-16	2.87941e-14
ENSG00000039068.14	CDH1	3953.5	0.249184	0.0307467	8.10443	5.2992e-16	3.20143e-14
ENSG00000103540.12	CCP110	2342.72	0.286181	0.0353128	8.10417	5.31077e-16	3.20143e-14
ENSG00000169174.9	PCSK9	2595.07	-0.507634	0.0626584	-8.10161	5.42352e-16	3.25683e-14
ENSG00000149577.11	SIDT2	917.115	-0.43373	0.0535802	-8.09496	5.72824e-16	3.42663e-14
ENSG00000108370.11	RGS9	458.41	0.569023	0.0703467	8.08884	6.02365e-16	3.58959e-14
ENSG00000057663.8	ATG5	681.659	-0.462826	0.0572493	-8.0844	6.24698e-16	3.70852e-14
ENSG00000155961.4	RAB39B	525.488	0.557643	0.069046	8.0764	6.6709e-16	3.94518e-14
ENSG00000084731.9	KIF3C	1671.83	0.32834	0.0406743	8.07242	6.89204e-16	4.06058e-14
ENSG00000176049.11	JAKMIP2	529.848	0.546035	0.0676773	8.06821	7.13344e-16	4.18701e-14
ENSG00000163462.13	TRIM46	477.487	0.537313	0.0666753	8.05866	7.71373e-16	4.51065e-14
ENSG00000067840.8	PDZD4	1257.81	0.380324	0.047227	8.0531	8.07231e-16	4.70272e-14
ENSG00000091262.10	ABCC6	342.331	-0.666779	0.0828866	-8.04447	8.66196e-16	5.02748e-14
ENSG00000141480.13	ARRB2	1543.66	0.331623	0.0413031	8.02901	9.8259e-16	5.68192e-14
ENSG00000172270.14	BSG	12065.8	-0.198261	0.0246977	-8.02752	9.94595e-16	5.73011e-14
ENSG00000261713.2	SSTR5-AS1	433.102	-0.562539	0.070127	-8.02172	1.04274e-15	5.9854e-14
ENSG00000186951.12	PPARA	1567.4	-0.331495	0.0413277	-8.02112	1.04789e-15	5.99295e-14
ENSG00000248485.1	PCP4L1	159.448	0.782048	0.0980594	7.97525	1.52078e-15	8.66567e-14
ENSG00000156298.8	TSPAN7	3894.39	0.252347	0.03167	7.96801	1.61247e-15	9.15472e-14
ENSG00000182809.6	CRIP2	1156.55	-0.431663	0.0542138	-7.96224	1.68947e-15	9.55712e-14
ENSG00000131979.14	GCH1	3219.66	0.245851	0.0309818	7.93534	2.09921e-15	1.18321e-13
ENSG00000186187.7	ZNRF1	917.705	0.444223	0.0560863	7.92034	2.36855e-15	1.33022e-13
ENSG00000028839.5	TBPL1	586.351	0.474512	0.059958	7.91408	2.49096e-15	1.39396e-13
ENSG00000141682.11	PMAIP1	1939.24	0.329497	0.0417356	7.89487	2.90623e-15	1.62054e-13
ENSG00000005059.11	CCDC109B	667.785	0.465984	0.0590979	7.88495	3.14657e-15	1.7483e-13
ENSG00000151693.5	ASAP2	4689.04	0.243286	0.0309028	7.87263	3.47256e-15	1.92259e-13
ENSG00000166086.8	JAM3	1884.79	0.305581	0.0388308	7.86956	3.55898e-15	1.96347e-13
ENSG00000140848.12	CPNE2	472.196	0.560356	0.0712195	7.86801	3.60324e-15	1.98089e-13
ENSG00000163947.7	ARHGEF3	303.619	0.611302	0.0780049	7.83671	4.62496e-15	2.52481e-13
ENSG00000169862.14	CTNND2	794.729	0.433796	0.0553516	7.83709	4.61111e-15	2.52481e-13
ENSG00000110046.8	ATG2A	2556.53	-0.27333	0.0350043	-7.80845	5.78941e-15	3.14948e-13
ENSG00000181585.3	TMIE	38.6242	0.814626	0.10459	7.78877	6.76631e-15	3.66814e-13
ENSG00000076864.15	RAP1GAP	3534.44	-0.239458	0.0309046	-7.7483	9.31318e-15	5.03137e-13
ENSG00000133678.9	TMEM254	598.472	-0.474355	0.0612898	-7.73954	9.978e-15	5.37195e-13
ENSG00000162009.7	SSTR5	198.43	-0.676628	0.0874548	-7.73689	1.01876e-14	5.46596e-13
ENSG00000167123.14	CERCAM	503.448	-0.495723	0.0642839	-7.71146	1.24386e-14	6.65082e-13
ENSG00000126803.8	HSPA2	3300.57	0.250382	0.0324742	7.71018	1.25642e-14	6.69503e-13
ENSG00000013523.5	ANGEL1	2354.87	-0.287809	0.0373464	-7.70648	1.29337e-14	6.86852e-13
ENSG00000108551.4	RASD1	243.227	0.634535	0.0823447	7.70584	1.29989e-14	6.87971e-13
ENSG00000197226.8	TBC1D9B	3833.01	-0.251202	0.0326426	-7.6955	1.40938e-14	7.43399e-13
ENSG00000112294.8	ALDH5A1	2958.56	0.258275	0.0336352	7.6787	1.6071e-14	8.44838e-13
ENSG00000022267.12	FHL1	211.818	0.659689	0.0862112	7.652	1.97873e-14	1.03671e-12
ENSG00000108309.8	RUNDC3A	2946.74	0.27127	0.0354562	7.65083	1.99682e-14	1.04269e-12
ENSG00000016082.10	ISL1	3012.26	0.251242	0.032906	7.63515	2.25554e-14	1.17386e-12
ENSG00000058668.10	ATP2B4	2967.06	0.272101	0.0357079	7.62018	2.53322e-14	1.31399e-12
ENSG00000157399.10	ARSE	615.702	-0.465111	0.0610704	-7.61598	2.61702e-14	1.35296e-12
ENSG00000183134.4	PTGDR2	2032.93	0.308228	0.0404831	7.61374	2.66283e-14	1.3721e-12
ENSG00000140832.5	MARVELD3	665.475	-0.433172	0.0569437	-7.60702	2.80498e-14	1.4406e-12
ENSG00000134824.9	FADS2	20565.6	-0.176839	0.0232582	-7.60332	2.88637e-14	1.47754e-12
ENSG00000125089.12	SH3TC1	208.733	-0.662388	0.0873571	-7.58253	3.38874e-14	1.72903e-12
ENSG00000145934.11	TENM2	448.802	0.511953	0.0676067	7.57251	3.6607e-14	1.86171e-12
ENSG00000110047.13	EHD1	1949.06	-0.336467	0.0444597	-7.56793	3.79233e-14	1.92239e-12
ENSG00000085276.13	MECOM	1358.11	0.345828	0.0458404	7.54417	4.55165e-14	2.29983e-12
ENSG00000023902.9	PLEKHO1	622.733	0.436413	0.0579019	7.5371	4.80522e-14	2.42013e-12
ENSG00000182628.8	SKA2	2159.05	0.273623	0.0364213	7.51273	5.79071e-14	2.90708e-12
ENSG00000167964.8	RAB26	1038.44	-0.381845	0.0509477	-7.49485	6.6373e-14	3.32142e-12
ENSG00000157851.12	DPYSL5	5667.31	0.240153	0.0321038	7.48054	7.40206e-14	3.69228e-12
ENSG00000125520.9	SLC2A4RG	1970.26	-0.326511	0.0436627	-7.47804	7.54375e-14	3.75098e-12
ENSG00000144369.8	FAM171B	1044.76	0.363547	0.0487314	7.46023	8.63734e-14	4.2811e-12
ENSG00000128594.3	LRRC4	366.235	0.558764	0.0749208	7.45806	8.78031e-14	4.33819e-12
ENSG00000135299.12	ANKRD6	575.725	0.485873	0.06516	7.45662	8.87696e-14	4.37211e-12
ENSG00000116990.9	MYCL	46.9307	0.793117	0.106381	7.45544	8.95663e-14	4.39748e-12
ENSG00000163069.8	SGCB	2214.94	0.285331	0.0383145	7.44709	9.54206e-14	4.67023e-12
ENSG00000162687.12	KCNT2	484.138	0.486705	0.0654462	7.43671	1.03225e-13	5.03643e-12
ENSG00000017373.11	SRCIN1	669.27	0.418576	0.0563174	7.43244	1.06611e-13	5.1854e-12
ENSG00000073350.9	LLGL2	4150.9	-0.218216	0.0293968	-7.42312	1.14393e-13	5.54666e-12
ENSG00000163346.12	PBXIP1	1743.19	0.295052	0.0397939	7.4145	1.22082e-13	5.90112e-12
ENSG00000160469.12	BRSK1	239.237	0.612192	0.0825727	7.41397	1.22571e-13	5.90646e-12
ENSG00000243279.2	PRAF2	1117.67	0.344844	0.0466014	7.39986	1.36328e-13	6.54921e-12
ENSG00000161800.8	RACGAP1	2897.33	0.246547	0.0333972	7.38229	1.55591e-13	7.45166e-12
ENSG00000047634.10	SCML1	2496.34	0.264162	0.0358106	7.37662	1.62355e-13	7.75181e-12
ENSG00000197070.9	ARRDC1	1082.64	-0.350491	0.0475485	-7.37123	1.69066e-13	8.04766e-12
ENSG00000163531.11	NFASC	3423.82	0.231077	0.0313756	7.36488	1.77304e-13	8.41414e-12
ENSG00000154153.9	FAM134B	334.599	0.552853	0.0752066	7.35112	1.96556e-13	9.29949e-12
ENSG00000133101.5	CCNA1	190.741	0.687045	0.0934666	7.3507	1.97173e-13	9.30047e-12
ENSG00000110422.7	HIPK3	3702.96	-0.410462	0.0558683	-7.34697	2.02753e-13	9.5349e-12
ENSG00000102531.12	FNDC3A	6442.64	-0.35436	0.0482511	-7.34408	2.07184e-13	9.71399e-12
ENSG00000111674.4	ENO2	3825.69	0.213813	0.0291623	7.33182	2.2704e-13	1.06131e-11
ENSG00000166503.4	HDGFRP3	2226.82	0.287897	0.0393176	7.32235	2.43662e-13	1.13561e-11
ENSG00000177943.9	MAMDC4	592.96	-0.457694	0.0626938	-7.30047	2.86774e-13	1.33256e-11
ENSG00000163704.7	PRRT3	601.662	0.47518	0.0651208	7.2969	2.94463e-13	1.36423e-11
ENSG00000110911.10	SLC11A2	1478.35	-0.303265	0.041576	-7.29424	3.00353e-13	1.3874e-11
ENSG00000188039.9	NWD1	286.49	0.587427	0.080555	7.29225	3.0482e-13	1.40388e-11
ENSG00000014914.15	MTMR11	278.609	0.596598	0.081891	7.28527	3.21029e-13	1.47419e-11
ENSG00000072041.12	SLC6A15	174.325	0.692763	0.0950989	7.28466	3.22486e-13	1.47653e-11
ENSG00000056998.14	GYG2	1141.28	-0.333564	0.0457967	-7.28358	3.25082e-13	1.48407e-11
ENSG00000145362.12	ANK2	997.908	0.358314	0.0492548	7.2747	3.47189e-13	1.58037e-11
ENSG00000196368.4	NUDT11	377.467	0.513562	0.0706732	7.26671	3.68346e-13	1.6718e-11
ENSG00000136842.9	TMOD1	1593.46	0.335328	0.0461792	7.26146	3.82921e-13	1.73291e-11
ENSG00000139163.11	ETNK1	7190.76	-0.208847	0.0287845	-7.25555	4.0003e-13	1.80511e-11
ENSG00000113328.14	CCNG1	1411.91	-0.337171	0.046596	-7.23605	4.61944e-13	2.07848e-11
ENSG00000159248.4	GJD2	260.988	0.580229	0.0802613	7.22925	4.85674e-13	2.17897e-11
ENSG00000138459.4	SLC35A5	1005.76	-0.370591	0.0512758	-7.2274	4.92344e-13	2.20257e-11
ENSG00000175414.6	ARL10	3138.56	0.228924	0.0316995	7.2217	5.13421e-13	2.2903e-11
ENSG00000133083.10	DCLK1	46.4223	0.762971	0.105701	7.21818	5.26865e-13	2.34357e-11
ENSG00000163956.6	LRPAP1	3036.89	-0.232496	0.0322528	-7.20855	5.65525e-13	2.50839e-11
ENSG00000172020.8	GAP43	57.4761	0.769149	0.106777	7.20332	5.87637e-13	2.59909e-11
ENSG00000125355.11	TMEM255A	53.5078	0.767434	0.106774	7.18746	6.60061e-13	2.91117e-11
ENSG00000257335.4	MGAM	2585.91	-0.276826	0.0386326	-7.16561	7.74428e-13	3.40596e-11
ENSG00000100557.5	C14orf105	120.352	0.701854	0.0980087	7.16113	8.00119e-13	3.50906e-11
ENSG00000172757.8	CFL1	13437.2	0.161178	0.0225199	7.15715	8.23738e-13	3.60253e-11
ENSG00000176749.4	CDK5R1	1282.21	0.334405	0.0467379	7.15491	8.37299e-13	3.65161e-11
ENSG00000147100.5	SLC16A2	1558.96	0.290167	0.0405793	7.15062	8.63863e-13	3.75696e-11
ENSG00000101333.12	PLCB4	2218.38	0.256981	0.0359515	7.14799	8.8058e-13	3.81903e-11
ENSG00000158164.6	TMSB15A	699.603	0.406344	0.0569726	7.13227	9.87299e-13	4.26516e-11
ENSG00000269190.1	FBXO17	1175.38	-0.340412	0.04773	-7.13204	9.88911e-13	4.26516e-11
ENSG00000102879.11	CORO1A	192.022	0.631163	0.0885873	7.12476	1.04265e-12	4.48453e-11
ENSG00000117020.12	AKT3	939.625	0.360609	0.0506451	7.12031	1.07686e-12	4.61894e-11
ENSG00000164742.10	ADCY1	2322.64	-0.271159	0.0381091	-7.11533	1.11643e-12	4.77556e-11
ENSG00000084444.9	KIAA1467	803.706	0.387605	0.0544908	7.11322	1.1337e-12	4.83618e-11
ENSG00000090097.16	PCBP4	1385.29	0.315882	0.0444367	7.10857	1.17251e-12	4.98812e-11
ENSG00000198252.7	STYX	680.905	-0.431244	0.0606717	-7.10782	1.17887e-12	5.00156e-11
ENSG00000198113.2	TOR4A	203.813	-0.623966	0.0879109	-7.09771	1.26844e-12	5.36698e-11
ENSG00000137804.8	NUSAP1	3486.56	0.218514	0.0308059	7.09326	1.30991e-12	5.52745e-11
ENSG00000144893.8	MED12L	675.87	0.420858	0.0594309	7.08147	1.42631e-12	6.00244e-11
ENSG00000125991.14	ERGIC3	4805.3	-0.209634	0.0296082	-7.08026	1.43879e-12	6.03868e-11
ENSG00000101290.9	CDS2	4060.74	0.207717	0.0293407	7.07949	1.44687e-12	6.05631e-11
ENSG00000182667.10	NTM	1541.93	0.309449	0.0437309	7.0762	1.48157e-12	6.18497e-11
ENSG00000187266.9	EPOR	860.595	-0.375624	0.0532415	-7.05508	1.72496e-12	7.18183e-11
ENSG00000170540.10	ARL6IP1	7591.65	0.1729	0.0245171	7.05224	1.76065e-12	7.31093e-11
ENSG00000006118.10	TMEM132A	5395.82	0.197072	0.0279506	7.05072	1.77994e-12	7.3714e-11
ENSG00000099769.5	IGFALS	113.863	-0.718412	0.102	-7.04324	1.8782e-12	7.73894e-11
ENSG00000142235.4	LMTK3	86.3297	0.73677	0.104607	7.04321	1.8786e-12	7.73894e-11
ENSG00000103489.7	XYLT1	313.63	0.526805	0.0748258	7.04042	1.91657e-12	7.87456e-11
ENSG00000111885.5	MAN1A1	9785.34	-0.219001	0.0311294	-7.03519	1.9899e-12	8.15441e-11
ENSG00000226416.1	MRPL23-AS1	103.607	-0.709612	0.100981	-7.0272	2.10726e-12	8.61274e-11
ENSG00000253389.2	RP11-930P14.1	562.205	-0.452867	0.0644819	-7.02317	2.16892e-12	8.84162e-11
ENSG00000144191.7	CNGA3	1507.1	0.286872	0.0408705	7.01905	2.23375e-12	9.08218e-11
ENSG00000174851.10	YIF1A	1064.72	-0.334336	0.0476797	-7.01212	2.34727e-12	9.51893e-11
ENSG00000136541.10	ERMN	2610.59	0.443177	0.0632098	7.01121	2.36269e-12	9.55665e-11
ENSG00000184640.13	SEPT9	4893.98	-0.201997	0.0288135	-7.01051	2.37452e-12	9.57969e-11
ENSG00000189159.11	HN1	1603.98	0.292945	0.0417984	7.00852	2.40848e-12	9.69164e-11
ENSG00000166343.5	MSS51	282.762	-0.599944	0.0856286	-7.00635	2.4461e-12	9.81774e-11
ENSG00000105613.5	MAST1	804.7	0.385136	0.0549738	7.00582	2.45548e-12	9.83009e-11
ENSG00000167244.13	IGF2	11600.4	-0.549211	0.0784879	-6.9974	2.60764e-12	1.04125e-10
ENSG00000102699.5	PARP4	1764.64	-0.292378	0.0417962	-6.99533	2.64627e-12	1.05398e-10
ENSG00000170624.9	SGCD	1376.54	0.319545	0.0457742	6.98091	2.93281e-12	1.16514e-10
ENSG00000124920.9	MYRF	3590.45	-0.212684	0.0304872	-6.97618	3.03307e-12	1.20191e-10
ENSG00000121039.5	RDH10	600.715	-0.408609	0.0586277	-6.96956	3.17939e-12	1.25671e-10
ENSG00000188175.5	HEPACAM2	6565.45	0.177342	0.025467	6.96361	3.31658e-12	1.30762e-10
ENSG00000026508.12	CD44	1577.24	0.308823	0.0444071	6.95436	3.54155e-12	1.3928e-10
ENSG00000108924.9	HLF	1061.97	0.362951	0.052199	6.95321	3.57075e-12	1.40076e-10
ENSG00000168779.15	SHOX2	423.468	0.477547	0.0686892	6.95229	3.59405e-12	1.40636e-10
ENSG00000092847.6	AGO1	2409.76	-0.24806	0.0356869	-6.951	3.62695e-12	1.41569e-10
ENSG00000137942.12	FNBP1L	5485.09	0.18518	0.0266862	6.93918	3.94394e-12	1.53558e-10
ENSG00000188322.4	SBK1	1671.94	0.290745	0.0419621	6.92875	4.24581e-12	1.649e-10
ENSG00000175387.11	SMAD2	3434.76	0.207719	0.0299925	6.92569	4.33848e-12	1.68081e-10
ENSG00000185187.8	SIGIRR	569.127	-0.445443	0.0643614	-6.92097	4.48558e-12	1.7335e-10
ENSG00000163171.6	CDC42EP3	2045.29	0.290149	0.0419258	6.92053	4.49972e-12	1.73467e-10
ENSG00000169418.9	NPR1	178.694	-0.652	0.0944276	-6.90476	5.02894e-12	1.93391e-10
ENSG00000051382.4	PIK3CB	995.357	-0.363925	0.0527994	-6.8926	5.47833e-12	2.10155e-10
ENSG00000009950.11	MLXIPL	5419.83	-0.215449	0.0312644	-6.89119	5.53268e-12	2.11656e-10
ENSG00000167771.5	RCOR2	933.597	-0.359306	0.0521438	-6.89067	5.55303e-12	2.11656e-10
ENSG00000100505.9	TRIM9	870.026	0.35773	0.0519161	6.89054	5.55811e-12	2.11656e-10
ENSG00000144815.10	NXPE3	694.386	0.400837	0.0581777	6.88988	5.58382e-12	2.12117e-10
ENSG00000115252.14	PDE1A	441.01	0.46256	0.0672645	6.87673	6.12402e-12	2.32073e-10
ENSG00000163251.3	FZD5	1365.34	-0.316245	0.0460065	-6.87392	6.24613e-12	2.36128e-10
ENSG00000134775.11	FHOD3	777.712	0.381706	0.0558211	6.83803	8.02911e-12	3.02798e-10
ENSG00000074695.5	LMAN1	5552.04	-0.20911	0.0305892	-6.83607	8.13945e-12	3.0622e-10
ENSG00000145321.8	GC	264.465	-0.580594	0.0849938	-6.83102	8.4313e-12	3.16437e-10
ENSG00000129250.7	KIF1C	1168.24	-0.311478	0.0456067	-6.82964	8.51256e-12	3.18721e-10
ENSG00000135406.9	PRPH	408.718	0.47128	0.0690612	6.82409	8.84832e-12	3.305e-10
ENSG00000160867.10	FGFR4	1142.7	-0.336884	0.049569	-6.79625	1.07377e-11	4.00114e-10
ENSG00000151690.10	MFSD6	1604.52	0.294017	0.04337	6.77928	1.20774e-11	4.48961e-10
ENSG00000089558.4	KCNH4	125.783	0.674829	0.0996539	6.77172	1.27256e-11	4.71935e-10
ENSG00000100433.11	KCNK10	281.051	0.531339	0.07852	6.76693	1.31546e-11	4.86687e-10
ENSG00000170921.10	TANC2	1877.71	0.261419	0.0386437	6.76487	1.33431e-11	4.92497e-10
ENSG00000079689.9	SCGN	8365.55	0.187245	0.027794	6.73687	1.61831e-11	5.9591e-10
ENSG00000100626.12	GALNT16	644.952	0.441382	0.0655716	6.7313	1.68154e-11	6.17737e-10
ENSG00000214357.4	NEURL1B	5002.72	0.192168	0.0285649	6.72739	1.72728e-11	6.33051e-10
ENSG00000108406.5	DHX40	2271.93	0.24444	0.0363393	6.7266	1.7367e-11	6.35013e-10
ENSG00000010310.4	GIPR	1555.15	-0.332645	0.0494801	-6.7228	1.78261e-11	6.50279e-10
ENSG00000124006.10	OBSL1	1950.46	-0.262601	0.0391002	-6.7161	1.86649e-11	6.7929e-10
ENSG00000100095.14	SEZ6L	2376.27	0.242563	0.0361895	6.70258	2.04771e-11	7.43511e-10
ENSG00000110492.11	MDK	1103.01	-0.321301	0.0481271	-6.6761	2.4539e-11	8.88928e-10
ENSG00000196557.6	CACNA1H	4321.02	-0.196793	0.0294968	-6.67166	2.52919e-11	9.1408e-10
ENSG00000152495.6	CAMK4	2565.6	0.235708	0.0353366	6.67037	2.5516e-11	9.20047e-10
ENSG00000138758.7	SEPT11	4318.68	0.197669	0.0296377	6.66951	2.56662e-11	9.23331e-10
ENSG00000110318.9	KIAA1377	496.524	0.429414	0.0644699	6.6607	2.7253e-11	9.78162e-10
ENSG00000124782.15	RREB1	1178.21	-0.302449	0.0454198	-6.65898	2.75732e-11	9.87386e-10
ENSG00000122852.10	SFTPA1	167.183	0.606769	0.0913543	6.64192	3.09613e-11	1.10618e-09
ENSG00000080819.2	CPOX	763.908	-0.393353	0.0592585	-6.63793	3.18122e-11	1.13398e-09
ENSG00000006042.7	TMEM98	513.251	0.41876	0.0631714	6.62894	3.38095e-11	1.20243e-09
ENSG00000153721.13	CNKSR3	327.424	-0.498269	0.0751946	-6.62639	3.44005e-11	1.22067e-09
ENSG00000160131.9	VMA21	1311.41	-0.289486	0.0437225	-6.621	3.5678e-11	1.26313e-09
ENSG00000134871.13	COL4A2	343.108	-0.495418	0.0748924	-6.61506	3.71395e-11	1.3119e-09
ENSG00000104763.13	ASAH1	2217.49	-0.255853	0.0386871	-6.61337	3.75656e-11	1.32396e-09
ENSG00000087903.8	RFX2	530.159	0.408748	0.0619874	6.59406	4.27971e-11	1.50493e-09
ENSG00000134369.11	NAV1	3612.69	0.217716	0.0330644	6.58458	4.56161e-11	1.60046e-09
ENSG00000104904.8	OAZ1	8882.27	-0.15917	0.0241907	-6.57978	4.71136e-11	1.64929e-09
ENSG00000163694.10	RBM47	3457.64	-0.382907	0.0582247	-6.57637	4.82074e-11	1.68381e-09
ENSG00000171798.13	KNDC1	445.245	-0.468028	0.0712103	-6.57248	4.94826e-11	1.72449e-09
ENSG00000065911.7	MTHFD2	1593.55	0.265426	0.0403906	6.57148	4.98169e-11	1.73227e-09
ENSG00000205517.8	RGL3	2014	-0.287667	0.0437905	-6.56916	5.05997e-11	1.75559e-09
ENSG00000106025.4	TSPAN12	351.962	-0.477728	0.0728946	-6.55368	5.61373e-11	1.9434e-09
ENSG00000107282.5	APBA1	641.34	0.381791	0.0582649	6.55268	5.6514e-11	1.95211e-09
ENSG00000133878.4	DUSP26	941.428	0.327517	0.0500315	6.54622	5.90122e-11	2.0339e-09
ENSG00000183337.12	BCOR	3219.5	-0.214903	0.0328711	-6.53776	6.24486e-11	2.1476e-09
ENSG00000145908.8	ZNF300	1106.99	0.357224	0.0547888	6.52002	7.02957e-11	2.41215e-09
ENSG00000185624.10	P4HB	19762.9	-0.14518	0.0222778	-6.5168	7.18244e-11	2.4592e-09
ENSG00000031003.6	FAM13B	2442.35	0.233791	0.0358788	6.51614	7.21404e-11	2.46461e-09
ENSG00000156136.5	DCK	2551.94	0.229109	0.0352663	6.49655	8.21811e-11	2.80152e-09
ENSG00000155897.5	ADCY8	1469.24	-0.299194	0.0460729	-6.49392	8.36329e-11	2.84479e-09
ENSG00000123416.11	TUBA1B	23588.8	0.135698	0.0209508	6.47701	9.35592e-11	3.17552e-09
ENSG00000166582.5	CENPV	1363.64	0.2773	0.0428201	6.47594	9.42235e-11	3.19113e-09
ENSG00000041353.5	RAB27B	210.104	0.572036	0.0884507	6.46729	9.97773e-11	3.37191e-09
ENSG00000165905.12	GYLTL1B	938.585	-0.333525	0.0515882	-6.46515	1.01197e-10	3.41249e-09
ENSG00000158711.9	ELK4	1198.58	-0.33313	0.0515297	-6.46482	1.01422e-10	3.41272e-09
ENSG00000128656.9	CHN1	1415.81	0.282256	0.0437132	6.457	1.06797e-10	3.58584e-09
ENSG00000119185.8	ITGB1BP1	1441.24	0.272961	0.0423192	6.45005	1.1181e-10	3.74613e-09
ENSG00000177432.6	NAP1L5	679.284	0.36317	0.05631	6.44948	1.12235e-10	3.75136e-09
ENSG00000138443.11	ABI2	3650.25	0.228596	0.0354475	6.44887	1.12687e-10	3.75136e-09
ENSG00000224531.4	SMIM13	1340.1	0.278928	0.0432504	6.44915	1.1248e-10	3.75136e-09
ENSG00000174705.7	SH3PXD2B	1112.3	0.298615	0.0463202	6.44676	1.14267e-10	3.79587e-09
ENSG00000092421.12	SEMA6A	752.687	-0.381354	0.059226	-6.43897	1.20288e-10	3.98738e-09
ENSG00000198944.4	SOWAHA	3547.9	0.214882	0.0333922	6.43508	1.23409e-10	4.08218e-09
ENSG00000156162.12	DPY19L4	1358.89	-0.28084	0.0436796	-6.42955	1.27981e-10	4.22445e-09
ENSG00000137941.12	TTLL7	1884.51	0.27813	0.0432618	6.429	1.28447e-10	4.2309e-09
ENSG00000118473.17	SGIP1	24.377	0.598219	0.0931433	6.42256	1.34e-10	4.40449e-09
ENSG00000089154.6	GCN1L1	7489.23	-0.162858	0.0253721	-6.41875	1.37394e-10	4.50658e-09
ENSG00000171848.9	RRM2	12717.1	0.159507	0.0248914	6.40813	1.47319e-10	4.822e-09
ENSG00000155660.6	PDIA4	6519.97	-0.16955	0.0265121	-6.3952	1.60342e-10	5.23729e-09
ENSG00000133169.5	BEX1	2110.57	0.232703	0.0363933	6.39411	1.61486e-10	5.25943e-09
ENSG00000132613.10	MTSS1L	6012.45	-0.178332	0.0278909	-6.39391	1.61694e-10	5.25943e-09
ENSG00000099625.8	C19orf26	358.347	0.463946	0.0726505	6.38601	1.70274e-10	5.527e-09
ENSG00000227051.4	C14orf132	7554.7	0.165185	0.0258705	6.38507	1.71319e-10	5.54937e-09
ENSG00000119888.6	EPCAM	11679.8	-0.148152	0.0232241	-6.37922	1.77997e-10	5.75376e-09
ENSG00000138685.8	FGF2	422.271	0.465229	0.0729895	6.37392	1.84252e-10	5.94365e-09
ENSG00000075151.15	EIF4G3	2518.25	0.222415	0.0349278	6.36784	1.91706e-10	6.17136e-09
ENSG00000085662.9	AKR1B1	2324.6	0.228201	0.0358455	6.36624	1.93721e-10	6.2234e-09
ENSG00000116983.8	HPCAL4	28.3038	0.627593	0.0987172	6.35749	2.05084e-10	6.57489e-09
ENSG00000124406.12	ATP8A1	10512.7	-0.16244	0.0255665	-6.35361	2.10322e-10	6.729e-09
ENSG00000188011.5	CXXC11	18.9741	0.554306	0.0873536	6.34554	2.21648e-10	7.07686e-09
ENSG00000148541.8	FAM13C	227.778	0.563397	0.0888607	6.34022	2.29432e-10	7.31044e-09
ENSG00000090861.11	AARS	5601.05	-0.170744	0.0269761	-6.32946	2.46027e-10	7.82327e-09
ENSG00000168016.9	TRANK1	209.836	0.555195	0.0878602	6.31907	2.63147e-10	8.35065e-09
ENSG00000166707.6	ZCCHC18	327.423	0.478565	0.0757467	6.31796	2.65035e-10	8.39348e-09
ENSG00000179104.4	TMTC2	1458.87	0.282198	0.0446711	6.31723	2.66285e-10	8.41599e-09
ENSG00000092964.12	DPYSL2	5550	0.165234	0.0261601	6.31627	2.67958e-10	8.45177e-09
ENSG00000103154.5	NECAB2	562.642	0.401239	0.0635591	6.31285	2.73934e-10	8.62285e-09
ENSG00000104960.11	PTOV1	4178.69	-0.189712	0.0300559	-6.31195	2.75534e-10	8.65576e-09
ENSG00000109654.10	TRIM2	1580	0.268721	0.0426258	6.30418	2.89728e-10	9.08339e-09
ENSG00000260196.1	RP1-239B22.5	327.74	0.473681	0.0755935	6.26616	3.70052e-10	1.15784e-08
ENSG00000183010.12	PYCR1	855.19	-0.340718	0.0543814	-6.26534	3.72024e-10	1.16168e-08
ENSG00000166924.4	NYAP1	87.0583	0.65461	0.104533	6.26226	3.79447e-10	1.18249e-08
ENSG00000186648.10	LRRC16B	328.797	0.475564	0.0760158	6.25612	3.94682e-10	1.22752e-08
ENSG00000213923.6	CSNK1E	2793.97	0.231026	0.0370107	6.24214	4.31631e-10	1.33977e-08
ENSG00000099864.13	PALM	594.102	0.384718	0.0616818	6.23714	4.45643e-10	1.38052e-08
ENSG00000074276.6	CDHR2	2367.31	0.226885	0.0363808	6.23641	4.47739e-10	1.38427e-08
ENSG00000091136.9	LAMB1	5579.92	-0.167166	0.0268142	-6.23426	4.53929e-10	1.40063e-08
ENSG00000130224.10	LRCH2	717.654	0.351092	0.0563867	6.22651	4.76948e-10	1.46586e-08
ENSG00000171310.6	CHST11	203.257	0.549481	0.0882455	6.22672	4.7629e-10	1.46586e-08
ENSG00000188070.8	C11orf95	1778.75	-0.289949	0.0467097	-6.20748	5.3842e-10	1.65154e-08
ENSG00000076826.5	CAMSAP3	2704.4	-0.212654	0.034289	-6.20182	5.5814e-10	1.70867e-08
ENSG00000029153.10	ARNTL2	653.88	0.354488	0.0571682	6.20079	5.61792e-10	1.71649e-08
ENSG00000172478.13	C2orf54	5397.37	-0.174235	0.0281215	-6.19578	5.79977e-10	1.76859e-08
ENSG00000082438.11	COBLL1	952.988	-0.330229	0.0533653	-6.18808	6.08999e-10	1.85347e-08
ENSG00000170266.11	GLB1	2257.03	-0.258837	0.0418635	-6.18288	6.29429e-10	1.91192e-08
ENSG00000171603.12	CLSTN1	4260.2	0.189401	0.030635	6.1825	6.30952e-10	1.91283e-08
ENSG00000108465.10	CDK5RAP3	2027.85	-0.230673	0.0373215	-6.18069	6.38224e-10	1.93112e-08
ENSG00000006831.9	ADIPOR2	2391.05	-0.242218	0.0392254	-6.17505	6.6143e-10	1.99747e-08
ENSG00000180008.8	SOCS4	2487.06	0.213015	0.0345026	6.17388	6.66356e-10	2.00846e-08
ENSG00000138031.10	ADCY3	624.293	0.36888	0.0598411	6.16432	7.07856e-10	2.12943e-08
ENSG00000197147.8	LRRC8B	1837.95	0.244687	0.039699	6.16354	7.11348e-10	2.13582e-08
ENSG00000180354.11	C7orf41	394.952	0.446241	0.072548	6.15097	7.70119e-10	2.30784e-08
ENSG00000249715.5	FER1L5	81.5411	-0.640484	0.104163	-6.14887	7.80349e-10	2.33402e-08
ENSG00000111450.9	STX2	1535.68	0.263568	0.0428754	6.1473	7.88154e-10	2.35286e-08
ENSG00000048052.17	HDAC9	140.223	0.586132	0.0953731	6.14568	7.96223e-10	2.37241e-08
ENSG00000137571.6	SLCO5A1	119.661	0.613659	0.0999233	6.14131	8.18451e-10	2.43208e-08
ENSG00000152932.6	RAB3C	1224.48	0.284757	0.0463688	6.14113	8.19366e-10	2.43208e-08
ENSG00000182287.9	AP1S2	1376	0.262427	0.0427379	6.14039	8.23204e-10	2.43884e-08
ENSG00000184009.5	ACTG1	54788.3	0.118037	0.019228	6.13884	8.31276e-10	2.45809e-08
ENSG00000066405.8	CLDN18	6775.05	-0.159031	0.0259078	-6.13833	8.33942e-10	2.46131e-08
ENSG00000077150.13	NFKB2	258.898	-0.502338	0.0818415	-6.13795	8.35956e-10	2.4626e-08
ENSG00000128203.6	ASPHD2	210.272	0.529702	0.0863304	6.13575	8.47565e-10	2.4921e-08
ENSG00000162728.4	KCNJ9	17.7083	0.554635	0.0905358	6.12614	9.00386e-10	2.64243e-08
ENSG00000119711.8	ALDH6A1	404.185	-0.437671	0.071492	-6.12195	9.24364e-10	2.70771e-08
ENSG00000118263.10	KLF7	1064.42	0.290861	0.0475935	6.11135	9.87891e-10	2.88838e-08
ENSG00000149256.10	TENM4	462.794	0.409386	0.0671125	6.10001	1.06064e-09	3.09529e-08
ENSG00000049246.10	PER3	1633.67	0.246259	0.0404039	6.09494	1.0948e-09	3.18901e-08
ENSG00000083444.12	PLOD1	1457.6	-0.280554	0.0460534	-6.09192	1.11563e-09	3.24363e-08
ENSG00000115414.14	FN1	395.565	0.435143	0.0715588	6.08091	1.195e-09	3.46795e-08
ENSG00000169992.5	NLGN2	1087.64	0.286964	0.0472223	6.07688	1.22541e-09	3.54961e-08
ENSG00000198797.6	BRINP2	29.8203	0.621587	0.102428	6.06855	1.29072e-09	3.73185e-08
ENSG00000082805.15	ERC1	2379.94	0.223683	0.0368829	6.06468	1.32213e-09	3.8156e-08
ENSG00000151726.9	ACSL1	2528.15	0.212543	0.0350493	6.06412	1.32681e-09	3.82204e-08
ENSG00000148798.5	INA	2541.7	0.203965	0.0336806	6.05584	1.39687e-09	4.01644e-08
ENSG00000076356.6	PLXNA2	3793.51	0.187292	0.0309566	6.05014	1.44724e-09	4.15362e-08
ENSG00000177098.4	SCN4B	33.6458	0.614509	0.101857	6.03309	1.60856e-09	4.60817e-08
ENSG00000107105.10	ELAVL2	569.775	0.387184	0.0641819	6.03261	1.61331e-09	4.61329e-08
ENSG00000053254.11	FOXN3	1911.25	0.235924	0.0391105	6.03224	1.617e-09	4.61539e-08
ENSG00000184545.6	DUSP8	1651.66	0.247705	0.0410807	6.02971	1.64254e-09	4.67974e-08
ENSG00000112902.7	SEMA5A	2029.83	0.246003	0.0408368	6.02405	1.70103e-09	4.83756e-08
ENSG00000187079.10	TEAD1	4883.01	0.179302	0.0297707	6.02275	1.71479e-09	4.86782e-08
ENSG00000204580.7	DDR1	13046.8	-0.150594	0.0250138	-6.02042	1.73969e-09	4.92953e-08
ENSG00000143375.10	CGN	1881.93	0.234933	0.0391086	6.00719	1.88768e-09	5.32614e-08
ENSG00000158292.6	GPR153	1610.16	-0.271226	0.0451517	-6.007	1.88989e-09	5.32614e-08
ENSG00000108262.11	GIT1	3483.32	0.210616	0.0350616	6.00703	1.88957e-09	5.32614e-08
ENSG00000140320.7	BAHD1	1991.6	-0.24033	0.0400536	-6.0002	1.97077e-09	5.54408e-08
ENSG00000144802.7	NFKBIZ	471.259	-0.412059	0.0687351	-5.99489	2.03627e-09	5.71804e-08
ENSG00000198739.6	LRRTM3	64.6409	0.639158	0.106706	5.9899	2.0997e-09	5.88556e-08
ENSG00000059915.12	PSD	1322.49	0.270519	0.0452278	5.98124	2.21443e-09	6.19605e-08
ENSG00000206432.4	TMEM200C	100.105	0.604854	0.101171	5.97855	2.25136e-09	6.2881e-08
ENSG00000170629.10	DPY19L2P2	2334.06	0.216198	0.0361715	5.97703	2.27244e-09	6.33564e-08
ENSG00000174827.9	PDZK1	941.672	0.297074	0.049725	5.97434	2.3103e-09	6.42972e-08
ENSG00000074370.13	ATP2A3	39168.5	-0.155409	0.0260187	-5.97298	2.3296e-09	6.47189e-08
ENSG00000127884.4	ECHS1	717.436	-0.357208	0.0598122	-5.97216	2.34126e-09	6.49273e-08
ENSG00000102780.12	DGKH	1411.21	0.262867	0.0440358	5.9694	2.38128e-09	6.59201e-08
ENSG00000048828.12	FAM120A	5414.83	-0.162111	0.0271601	-5.96874	2.39088e-09	6.60688e-08
ENSG00000204071.5	TCEAL6	32.853	0.611597	0.102477	5.96816	2.3994e-09	6.61871e-08
ENSG00000149809.10	TM7SF2	907.058	-0.306059	0.0513254	-5.96311	2.47477e-09	6.81456e-08
ENSG00000179403.10	VWA1	2447.2	-0.240585	0.040364	-5.96038	2.5165e-09	6.91728e-08
ENSG00000103222.14	ABCC1	869.122	0.303505	0.050934	5.95879	2.54119e-09	6.97287e-08
ENSG00000144711.9	IQSEC1	810.642	0.322836	0.0542049	5.95585	2.5873e-09	7.08694e-08
ENSG00000171206.9	TRIM8	533.945	-0.380851	0.0639518	-5.95528	2.59634e-09	7.09924e-08
ENSG00000130193.7	THEM6	628.411	-0.362011	0.0608653	-5.94775	2.71861e-09	7.42056e-08
ENSG00000104321.6	TRPA1	65.0054	0.631191	0.106161	5.94559	2.75455e-09	7.50555e-08
ENSG00000182272.7	B4GALNT4	813.458	0.319098	0.0537081	5.94133	2.82712e-09	7.68985e-08
ENSG00000129355.6	CDKN2D	489.937	0.381801	0.0643908	5.92943	3.03993e-09	8.25434e-08
ENSG00000006576.12	PHTF2	2151.35	0.216541	0.0365395	5.92622	3.09982e-09	8.40235e-08
ENSG00000107099.11	DOCK8	1651.4	-0.236115	0.0398476	-5.92545	3.11435e-09	8.42709e-08
ENSG00000106789.8	CORO2A	131.345	0.570954	0.096487	5.91742	3.27026e-09	8.83367e-08
ENSG00000210082.2	MT-RNR2	46822.7	0.127704	0.0215978	5.91285	3.36242e-09	9.06691e-08
ENSG00000003987.9	MTMR7	2761.18	0.210688	0.0356784	5.90521	3.52201e-09	9.48089e-08
ENSG00000168792.4	ABHD15	1910.03	-0.219118	0.0371089	-5.90473	3.53229e-09	9.49218e-08
ENSG00000162337.7	LRP5	2086.92	-0.21186	0.0358909	-5.90289	3.57183e-09	9.58195e-08
ENSG00000099875.10	MKNK2	1222.54	-0.27042	0.0458197	-5.90182	3.59514e-09	9.62794e-08
ENSG00000039560.9	RAI14	704.052	0.356324	0.0604362	5.89587	3.72704e-09	9.95168e-08
ENSG00000138180.11	CEP55	1322.89	0.258166	0.0437881	5.8958	3.72877e-09	9.95168e-08
ENSG00000148248.9	SURF4	10809.5	-0.139592	0.0237209	-5.88476	3.98633e-09	1.06181e-07
ENSG00000169223.10	LMAN2	3011.61	-0.199728	0.0339413	-5.88452	3.99209e-09	1.06181e-07
ENSG00000116133.7	DHCR24	13254.4	-0.150595	0.0256011	-5.88239	4.04382e-09	1.07375e-07
ENSG00000108828.11	VAT1	2904.44	0.199744	0.0339617	5.88145	4.06676e-09	1.078e-07
ENSG00000168916.11	ZNF608	2043.23	0.215029	0.0365763	5.8789	4.12997e-09	1.0929e-07
ENSG00000133107.10	TRPC4	82.727	0.618868	0.105454	5.8686	4.39502e-09	1.16107e-07
ENSG00000130829.13	DUSP9	282.812	-0.486477	0.0829024	-5.86808	4.40879e-09	1.16274e-07
ENSG00000136750.7	GAD2	2585.84	0.201485	0.0343432	5.8668	4.44291e-09	1.16977e-07
ENSG00000152127.4	MGAT5	2072.9	0.222786	0.0379916	5.86409	4.51601e-09	1.18655e-07
ENSG00000196547.10	MAN2A2	2417.64	-0.212926	0.0363115	-5.86388	4.52186e-09	1.18655e-07
ENSG00000105223.14	PLD3	4671.41	-0.162549	0.0277712	-5.85314	4.82366e-09	1.26362e-07
ENSG00000137880.4	GCHFR	1062.13	-0.29918	0.051131	-5.85124	4.87917e-09	1.27602e-07
ENSG00000177181.10	RIMKLA	1515.83	0.253218	0.0432928	5.84898	4.94611e-09	1.29136e-07
ENSG00000145569.5	FAM105A	4141.03	0.182325	0.0311917	5.84531	5.05614e-09	1.31789e-07
ENSG00000135677.6	GNS	6527.69	-0.164438	0.0281492	-5.84164	5.16887e-09	1.34503e-07
ENSG00000108960.3	MMD	776.301	0.319281	0.0547073	5.83617	5.34158e-09	1.38766e-07
ENSG00000186815.8	TPCN1	2080.08	-0.248097	0.0425345	-5.83285	5.44878e-09	1.41315e-07
ENSG00000186310.9	NAP1L3	42.8935	0.617939	0.105986	5.83037	5.53046e-09	1.43196e-07
ENSG00000109501.9	WFS1	3074.9	-0.203181	0.0348929	-5.82298	5.78073e-09	1.49428e-07
ENSG00000132561.9	MATN2	1307.73	-0.254046	0.0436876	-5.81507	6.06086e-09	1.5641e-07
ENSG00000068305.13	MEF2A	2421.62	0.206506	0.0355162	5.81442	6.08429e-09	1.56756e-07
ENSG00000173706.8	HEG1	240.739	0.487187	0.0838122	5.81285	6.14195e-09	1.57981e-07
ENSG00000138796.11	HADH	13270.1	-0.132314	0.0227966	-5.80412	6.47051e-09	1.66158e-07
ENSG00000137094.10	DNAJB5	280.761	0.452139	0.0779753	5.79849	6.69162e-09	1.71554e-07
ENSG00000167654.13	ATCAY	29.9861	0.582349	0.100494	5.79485	6.83825e-09	1.75026e-07
ENSG00000133466.9	C1QTNF6	1370.3	-0.247081	0.0426879	-5.78809	7.11918e-09	1.81918e-07
ENSG00000044574.7	HSPA5	16526.9	-0.13295	0.0229954	-5.78159	7.39998e-09	1.88784e-07
ENSG00000142875.15	PRKACB	2417.05	0.213136	0.0369002	5.77601	7.64935e-09	1.94828e-07
ENSG00000184905.4	TCEAL2	535.547	0.37771	0.0654276	5.77295	7.78962e-09	1.98077e-07
ENSG00000100077.10	ADRBK2	841.502	0.315339	0.0546371	5.77152	7.8562e-09	1.99192e-07
ENSG00000196562.10	SULF2	900.748	0.336314	0.0582719	5.77146	7.85898e-09	1.99192e-07
ENSG00000175182.9	FAM131A	562.385	0.359206	0.0622798	5.76761	8.04019e-09	2.03455e-07
ENSG00000150093.14	ITGB1	14095.5	0.139881	0.0242722	5.76299	8.26356e-09	2.08769e-07
ENSG00000173821.15	RNF213	4295.15	-0.162489	0.0282036	-5.76129	8.34711e-09	2.10374e-07
ENSG00000109320.7	NFKB1	717.834	-0.335519	0.0582382	-5.76115	8.35406e-09	2.10374e-07
ENSG00000166482.7	MFAP4	762.124	-0.354679	0.0616115	-5.75671	8.57705e-09	2.15642e-07
ENSG00000163536.8	SERPINI1	2243.99	-0.202074	0.0351759	-5.74468	9.20949e-09	2.3117e-07
ENSG00000129654.7	FOXJ1	872.449	-0.295354	0.0514239	-5.74352	9.27298e-09	2.3239e-07
ENSG00000108679.8	LGALS3BP	5136.48	-0.178258	0.0310384	-5.74313	9.29438e-09	2.32553e-07
ENSG00000117155.12	SSX2IP	3995.36	0.181684	0.0317098	5.72958	1.0068e-08	2.51506e-07
ENSG00000053524.7	MCF2L2	75.6764	0.603148	0.105281	5.72896	1.01049e-08	2.52026e-07
ENSG00000127314.13	RAP1B	1275.62	0.252919	0.0441849	5.72411	1.03976e-08	2.58913e-07
ENSG00000186350.8	RXRA	3981.24	-0.175012	0.0306172	-5.71613	1.0898e-08	2.7094e-07
ENSG00000091704.5	CPA1	579.354	-0.363555	0.0636254	-5.71399	1.10356e-08	2.73926e-07
ENSG00000182378.8	PLCXD1	2622.71	-0.207559	0.0363395	-5.71166	1.1188e-08	2.77267e-07
ENSG00000072778.15	ACADVL	2325.71	-0.214663	0.0375995	-5.70919	1.13517e-08	2.80879e-07
ENSG00000167005.9	NUDT21	4924.8	0.164714	0.0288741	5.70456	1.16641e-08	2.88151e-07
ENSG00000068793.13	CYFIP1	936.591	-0.296054	0.0519746	-5.69612	1.22566e-08	3.0231e-07
ENSG00000163430.5	FSTL1	281.861	0.460623	0.0808801	5.69513	1.23277e-08	3.03583e-07
ENSG00000105088.4	OLFM2	1543.64	-0.266263	0.0467749	-5.69244	1.25235e-08	3.07921e-07
ENSG00000179820.11	MYADM	1357.11	0.252429	0.0443469	5.69215	1.25452e-08	3.07969e-07
ENSG00000121691.4	CAT	979.876	-0.298658	0.0526108	-5.67673	1.37293e-08	3.36508e-07
ENSG00000158109.10	TPRG1L	833.222	-0.307374	0.0541722	-5.67401	1.3949e-08	3.41357e-07
ENSG00000144868.9	TMEM108	458.017	0.369693	0.0651627	5.67338	1.40011e-08	3.42096e-07
ENSG00000142208.11	AKT1	6928.03	-0.163294	0.0287849	-5.6729	1.40401e-08	3.42513e-07
ENSG00000149639.10	SOGA1	4151.72	0.189964	0.0335185	5.66744	1.44949e-08	3.52853e-07
ENSG00000138160.4	KIF11	2892.91	0.190902	0.0336851	5.66727	1.45092e-08	3.52853e-07
ENSG00000143952.15	VPS54	1585.96	-0.232244	0.0409872	-5.66626	1.45949e-08	3.54385e-07
ENSG00000110651.7	CD81	3238.55	-0.201293	0.0355281	-5.66573	1.46398e-08	3.54925e-07
ENSG00000143153.8	ATP1B1	2298.91	0.199063	0.035233	5.64989	1.60554e-08	3.88641e-07
ENSG00000089248.6	ERP29	7378.36	-0.150416	0.0266691	-5.64007	1.69985e-08	4.10833e-07
ENSG00000010810.13	FYN	1019.04	0.294395	0.052201	5.63964	1.70403e-08	4.11205e-07
ENSG00000095637.16	SORBS1	390.081	0.403118	0.0715122	5.63706	1.7298e-08	4.16781e-07
ENSG00000108395.9	TRIM37	1878.67	0.214706	0.0381107	5.63376	1.76323e-08	4.24181e-07
ENSG00000130881.9	LRP3	598.786	-0.378341	0.0673414	-5.61826	1.92889e-08	4.63319e-07
ENSG00000130294.10	KIF1A	18587.9	0.115007	0.0204797	5.61566	1.95815e-08	4.69626e-07
ENSG00000145016.9	KIAA0226	2107.38	0.206366	0.0367552	5.61459	1.97025e-08	4.71802e-07
ENSG00000124557.8	BTN1A1	78.3226	0.590717	0.105313	5.60916	2.03306e-08	4.86096e-07
ENSG00000132199.14	ENOSF1	934.06	-0.303636	0.0542063	-5.60148	2.12533e-08	5.07382e-07
ENSG00000177239.10	MAN1B1	1752.19	-0.224478	0.0400782	-5.60099	2.13132e-08	5.08035e-07
ENSG00000131389.12	SLC6A6	6568.59	-0.167446	0.0298983	-5.60052	2.13704e-08	5.08621e-07
ENSG00000151208.12	DLG5	5943.73	0.14524	0.0259364	5.59985	2.14539e-08	5.09833e-07
ENSG00000153012.7	LGI2	57.161	0.597431	0.106739	5.5971	2.17972e-08	5.17204e-07
ENSG00000133135.9	RNF128	917.269	-0.307552	0.0550599	-5.58576	2.32675e-08	5.51253e-07
ENSG00000176274.6	SLC25A53	2160.22	0.226116	0.0404858	5.58506	2.33626e-08	5.52666e-07
ENSG00000038382.13	TRIO	4608.99	0.162912	0.0291768	5.58361	2.3558e-08	5.56447e-07
ENSG00000182674.5	KCNB2	1374.14	0.242425	0.0434971	5.57336	2.49868e-08	5.89304e-07
ENSG00000155130.5	MARCKS	9741.92	0.13389	0.0240365	5.57029	2.54314e-08	5.98885e-07
ENSG00000184060.6	ADAP2	50.0428	0.593563	0.10657	5.56968	2.55208e-08	6.00085e-07
ENSG00000138030.8	KHK	980.613	-0.286959	0.0515475	-5.56689	2.59322e-08	6.0884e-07
ENSG00000172890.7	NADSYN1	502.244	-0.349482	0.0627833	-5.56647	2.59948e-08	6.09396e-07
ENSG00000026297.11	RNASET2	303.426	-0.432324	0.0777193	-5.56264	2.65727e-08	6.22007e-07
ENSG00000058056.4	USP13	1395.76	-0.235658	0.0423965	-5.55843	2.72205e-08	6.35267e-07
ENSG00000254726.2	MEX3A	1027.79	0.284975	0.0512678	5.55857	2.71994e-08	6.35267e-07
ENSG00000072310.12	SREBF1	6666.26	-0.142104	0.0255683	-5.55783	2.7315e-08	6.36521e-07
ENSG00000156475.14	PPP2R2B	76.701	0.590251	0.106302	5.55261	2.8143e-08	6.54839e-07
ENSG00000184922.9	FMNL1	89.9006	0.574392	0.10353	5.54807	2.88841e-08	6.71083e-07
ENSG00000134954.10	ETS1	720.717	0.303722	0.0548779	5.5345	3.12115e-08	7.24078e-07
ENSG00000137872.11	SEMA6D	577.022	-0.335705	0.0606939	-5.53111	3.18211e-08	7.37125e-07
ENSG00000112685.9	EXOC2	1217.74	-0.253765	0.0458936	-5.52942	3.21287e-08	7.4315e-07
ENSG00000118271.5	TTR	18609	-0.207738	0.0375977	-5.52528	3.28955e-08	7.5976e-07
ENSG00000113269.9	RNF130	3344.64	-0.182301	0.0329983	-5.52457	3.30285e-08	7.61705e-07
ENSG00000179902.8	C1orf194	50.2318	0.588041	0.106473	5.52292	3.33418e-08	7.67796e-07
ENSG00000108468.10	CBX1	3083.4	0.195946	0.0354977	5.51996	3.39073e-08	7.79667e-07
ENSG00000196092.8	PAX5	3244.41	0.182687	0.0331007	5.51913	3.40678e-08	7.82206e-07
ENSG00000104823.4	ECH1	679.299	-0.318592	0.0578228	-5.5098	3.59236e-08	8.23605e-07
ENSG00000135506.11	OS9	6075.66	-0.1432	0.0260018	-5.50733	3.64312e-08	8.34017e-07
ENSG00000100592.11	DAAM1	2270.23	0.210466	0.0382347	5.50457	3.70065e-08	8.45948e-07
ENSG00000196526.6	AFAP1	530.684	0.344742	0.062654	5.50232	3.74828e-08	8.55583e-07
ENSG00000205704.5	LINC00634	102.22	0.556637	0.101223	5.49912	3.81701e-08	8.69999e-07
ENSG00000159128.10	IFNGR2	791.766	-0.317518	0.0577501	-5.49814	3.83822e-08	8.73558e-07
ENSG00000099834.14	CDHR5	880.429	-0.276234	0.0502732	-5.49466	3.91468e-08	8.89663e-07
ENSG00000160179.14	ABCG1	523.841	0.342785	0.0624678	5.48739	4.07906e-08	9.24683e-07
ENSG00000167543.11	TP53I13	1991.94	-0.206123	0.0375635	-5.48733	4.08062e-08	9.24683e-07
ENSG00000163602.9	RYBP	5077.29	0.147014	0.0267968	5.48623	4.10593e-08	9.29071e-07
ENSG00000145335.11	SNCA	595.043	0.323821	0.0591114	5.47815	4.29804e-08	9.71133e-07
ENSG00000115616.2	SLC9A2	101.417	-0.563546	0.102906	-5.47633	4.34235e-08	9.79726e-07
ENSG00000114251.9	WNT5A	257.406	0.452105	0.0825691	5.47547	4.36346e-08	9.81947e-07
ENSG00000139645.9	ANKRD52	5725.24	-0.161331	0.0294647	-5.47542	4.36477e-08	9.81947e-07
ENSG00000167978.12	SRRM2	25667.4	-0.147469	0.0269494	-5.47205	4.44855e-08	9.99356e-07
ENSG00000179163.11	FUCA1	1243.62	-0.257021	0.0469937	-5.46926	4.51906e-08	1.01374e-06
ENSG00000143624.9	INTS3	4041.22	-0.177739	0.0325023	-5.4685	4.53852e-08	1.01664e-06
ENSG00000176903.3	PNMA1	2896.47	0.179784	0.0328839	5.46725	4.57066e-08	1.02237e-06
ENSG00000124243.13	BCAS4	129.526	0.531787	0.0973256	5.464	4.65515e-08	1.03978e-06
ENSG00000104164.6	BLOC1S6	1934.92	-0.214953	0.0393522	-5.46229	4.70025e-08	1.04836e-06
ENSG00000197121.10	PGAP1	1725.49	0.218655	0.04008	5.45546	4.88455e-08	1.08791e-06
ENSG00000182481.4	KPNA2	5230.44	0.164232	0.0301207	5.45247	4.96752e-08	1.10481e-06
ENSG00000114999.7	TTL	2029.96	0.202829	0.0372069	5.45137	4.99832e-08	1.11008e-06
ENSG00000103067.7	ESRP2	980.721	-0.284024	0.0521226	-5.44916	5.06088e-08	1.12238e-06
ENSG00000120063.5	GNA13	3041.24	0.174272	0.0319886	5.44794	5.09573e-08	1.12851e-06
ENSG00000131149.13	GSE1	8675.25	-0.133305	0.0244886	-5.44354	5.22313e-08	1.15508e-06
ENSG00000198794.7	SCAMP5	4521.67	0.161384	0.0296502	5.44294	5.2408e-08	1.15735e-06
ENSG00000096092.5	TMEM14A	698.256	0.300257	0.0552223	5.43723	5.41154e-08	1.19337e-06
ENSG00000186369.5	LINC00643	120.169	0.539023	0.0993349	5.42632	5.75286e-08	1.26685e-06
ENSG00000167468.12	GPX4	2642.28	-0.202357	0.0373114	-5.42347	5.84543e-08	1.28542e-06
ENSG00000111726.8	CMAS	1362.07	-0.241124	0.0445544	-5.4119	6.23593e-08	1.36936e-06
ENSG00000105726.12	ATP13A1	2372.68	-0.189195	0.0349768	-5.40915	6.33236e-08	1.38858e-06
ENSG00000135835.6	KIAA1614	464.992	-0.352487	0.0653218	-5.39616	6.80833e-08	1.49086e-06
ENSG00000139287.8	TPH2	43.208	0.572333	0.106105	5.39401	6.89037e-08	1.50671e-06
ENSG00000003989.12	SLC7A2	17715.1	-0.147379	0.0273477	-5.38909	7.08172e-08	1.54639e-06
ENSG00000142798.12	HSPG2	195.644	-0.4784	0.0887956	-5.38765	7.13843e-08	1.55443e-06
ENSG00000214530.3	STARD10	5439.94	-0.151049	0.0280358	-5.38773	7.13545e-08	1.55443e-06
ENSG00000216775.2	RP1-152L7.5	697.795	0.321972	0.0597642	5.38738	7.1492e-08	1.5546e-06
ENSG00000134308.9	YWHAQ	18790.4	0.126375	0.0235227	5.37249	7.76565e-08	1.6863e-06
ENSG00000132639.8	SNAP25	2001.27	0.195557	0.0364308	5.36792	7.96511e-08	1.72721e-06
ENSG00000033170.12	FUT8	814.374	0.281466	0.0524667	5.36466	8.11039e-08	1.75628e-06
ENSG00000125851.5	PCSK2	14476.1	0.116799	0.0217892	5.36041	8.3032e-08	1.79554e-06
ENSG00000167460.10	TPM4	2672.51	0.185855	0.0347098	5.35455	8.57701e-08	1.85218e-06
ENSG00000130956.9	HABP4	485.031	0.347389	0.0648939	5.35319	8.64177e-08	1.86359e-06
ENSG00000131747.10	TOP2A	14929.8	0.121686	0.0227342	5.35256	8.67179e-08	1.86748e-06
ENSG00000103319.7	EEF2K	901.188	-0.277213	0.0518228	-5.34925	8.8319e-08	1.89935e-06
ENSG00000183036.6	PCP4	184.544	0.477481	0.0893776	5.3423	9.17767e-08	1.97099e-06
ENSG00000147650.7	LRP12	890.542	0.286796	0.0536918	5.34152	9.21696e-08	1.97671e-06
ENSG00000173406.11	DAB1	62.9796	0.570135	0.106749	5.34089	9.24932e-08	1.98093e-06
ENSG00000156299.8	TIAM1	1155.77	0.269955	0.0505587	5.33943	9.32401e-08	1.99419e-06
ENSG00000177733.4	HNRNPA0	7732.76	0.158582	0.0297075	5.33814	9.39073e-08	2.00571e-06
ENSG00000142192.16	APP	14531.6	0.116845	0.0218984	5.33578	9.51356e-08	2.02917e-06
ENSG00000118495.14	PLAGL1	25649.2	-0.208699	0.0391418	-5.33188	9.72038e-08	2.06941e-06
ENSG00000158458.15	NRG2	37.8423	0.56121	0.105259	5.33172	9.72875e-08	2.06941e-06
ENSG00000007541.10	PIGQ	1372.03	-0.232544	0.0436291	-5.33003	9.81989e-08	2.08596e-06
ENSG00000171617.9	ENC1	388.471	0.377245	0.0707858	5.32939	9.85428e-08	2.09042e-06
ENSG00000127955.11	GNAI1	2618.13	0.195434	0.0367139	5.32318	1.01971e-07	2.16021e-06
ENSG00000157637.8	SLC38A10	2106.07	-0.213259	0.0401073	-5.31721	1.05369e-07	2.22916e-06
ENSG00000172115.4	CYCS	1963.92	0.198734	0.0374663	5.30433	1.13087e-07	2.38922e-06
ENSG00000140400.10	MAN2C1	896.881	-0.280591	0.0529271	-5.30147	1.14875e-07	2.42371e-06
ENSG00000102452.11	NALCN	290.674	0.410093	0.0773783	5.29984	1.15902e-07	2.43916e-06
ENSG00000175894.10	TSPEAR	805.711	-0.314101	0.0592678	-5.2997	1.15995e-07	2.43916e-06
ENSG00000065613.9	SLK	3873.21	-0.168897	0.0318699	-5.29957	1.16076e-07	2.43916e-06
ENSG00000071073.8	MGAT4A	5230.06	-0.158266	0.0298723	-5.2981	1.17015e-07	2.45244e-06
ENSG00000164104.7	HMGB2	4224.48	0.170238	0.032132	5.29809	1.17022e-07	2.45244e-06
ENSG00000177697.13	CD151	1774.88	-0.225124	0.0425083	-5.296	1.18364e-07	2.47723e-06
ENSG00000136295.10	TTYH3	1463.2	0.222013	0.0420038	5.28555	1.25327e-07	2.61945e-06
ENSG00000188158.10	NHS	341.852	0.384587	0.0727993	5.28284	1.27195e-07	2.65364e-06
ENSG00000117335.14	CD46	8047.48	-0.128562	0.0243366	-5.28269	1.27303e-07	2.65364e-06
ENSG00000177830.13	CHID1	1506.64	-0.232972	0.0441108	-5.28152	1.28116e-07	2.66703e-06
ENSG00000177189.8	RPS6KA3	14087.7	-0.232529	0.0440652	-5.27693	1.31364e-07	2.731e-06
ENSG00000162595.4	DIRAS3	133.537	0.51548	0.0977496	5.27348	1.33861e-07	2.77922e-06
ENSG00000154917.6	RAB6B	580.911	0.312981	0.0593698	5.27172	1.3515e-07	2.80225e-06
ENSG00000117151.8	CTBS	1202.07	-0.248191	0.047128	-5.26631	1.39191e-07	2.8771e-06
ENSG00000173482.12	PTPRM	120.425	0.517519	0.0982726	5.26615	1.39313e-07	2.8771e-06
ENSG00000164855.11	TMEM184A	1001.13	-0.257868	0.0489652	-5.26634	1.39171e-07	2.8771e-06
ENSG00000157833.8	GAREML	557.444	0.324838	0.0617139	5.26362	1.41248e-07	2.91322e-06
ENSG00000111186.8	WNT5B	94.8226	-0.547162	0.104149	-5.25367	1.49101e-07	3.07112e-06
ENSG00000092531.5	SNAP23	616.606	-0.30637	0.0583405	-5.25141	1.5094e-07	3.10491e-06
ENSG00000129422.9	MTUS1	866.148	-0.272992	0.0520572	-5.24407	1.57071e-07	3.22677e-06
ENSG00000168502.13	SOGA2	451.983	0.346683	0.0662426	5.23354	1.66296e-07	3.41179e-06
ENSG00000082014.12	SMARCD3	34.3917	0.538126	0.102891	5.23006	1.69455e-07	3.47205e-06
ENSG00000140416.15	TPM1	3459.72	0.159036	0.030414	5.22903	1.70402e-07	3.48687e-06
ENSG00000154146.8	NRGN	310.016	0.393455	0.075271	5.22717	1.7212e-07	3.51743e-06
ENSG00000070669.12	ASNS	2345.5	0.198184	0.0379479	5.22253	1.76493e-07	3.60208e-06
ENSG00000172725.9	CORO1B	1330.36	-0.230112	0.0440796	-5.22037	1.78564e-07	3.63958e-06
ENSG00000197879.10	MYO1C	2230.91	-0.201371	0.0385899	-5.21822	1.80648e-07	3.67727e-06
ENSG00000155366.12	RHOC	229.369	0.437402	0.0838425	5.21695	1.81897e-07	3.69786e-06
ENSG00000101412.9	E2F1	4620.8	0.145298	0.0278621	5.21491	1.83911e-07	3.73378e-06
ENSG00000147408.10	CSGALNACT1	56.4792	0.55664	0.106745	5.21467	1.84142e-07	3.73378e-06
ENSG00000169258.6	GPRIN1	2997.66	0.168173	0.032304	5.20597	1.92989e-07	3.90809e-06
ENSG00000185518.7	SV2B	328.847	0.388235	0.0745901	5.20492	1.94079e-07	3.92507e-06
ENSG00000242265.1	PEG10	8150.43	0.243037	0.0467972	5.19341	2.06474e-07	4.17035e-06
ENSG00000089053.8	ANAPC5	3707.19	-0.158732	0.0305928	-5.18854	2.11955e-07	4.27552e-06
ENSG00000142185.12	TRPM2	674.463	-0.303523	0.0585073	-5.18777	2.12828e-07	4.28758e-06
ENSG00000175063.12	UBE2C	2322.53	0.200671	0.0386847	5.18736	2.13293e-07	4.29142e-06
ENSG00000171877.15	FRMD5	272.11	0.411673	0.0794302	5.18283	2.1855e-07	4.39153e-06
ENSG00000231607.4	DLEU2	631.591	0.301393	0.0581559	5.1825	2.18936e-07	4.39364e-06
ENSG00000147872.5	PLIN2	636.419	-0.306557	0.059301	-5.1695	2.34723e-07	4.7044e-06
ENSG00000153815.12	CMIP	4954.8	0.138383	0.0268014	5.16326	2.42689e-07	4.85783e-06
ENSG00000168092.9	PAFAH1B2	3366.72	0.169126	0.0327759	5.16008	2.46846e-07	4.93351e-06
ENSG00000197977.3	ELOVL2	3750.57	0.17229	0.0333903	5.15988	2.47102e-07	4.93351e-06
ENSG00000115504.10	EHBP1	1193.16	0.233907	0.0453351	5.15951	2.47591e-07	4.93697e-06
ENSG00000141576.10	RNF157	1195.49	0.234016	0.0453695	5.158	2.49597e-07	4.95796e-06
ENSG00000118898.11	PPL	6701.72	-0.131623	0.0255171	-5.15823	2.4929e-07	4.95796e-06
ENSG00000162188.5	GNG3	14.8661	0.439253	0.0851542	5.15833	2.49166e-07	4.95796e-06
ENSG00000100767.11	PAPLN	207.525	-0.465157	0.0902875	-5.15196	2.57781e-07	5.10754e-06
ENSG00000115365.7	LANCL1	1715.82	0.200294	0.0388764	5.15206	2.57636e-07	5.10754e-06
ENSG00000152056.12	AP1S3	401.765	-0.390937	0.0759154	-5.14964	2.60986e-07	5.16449e-06
ENSG00000248810.1	RP11-362F19.1	756.012	-0.29288	0.0568992	-5.14734	2.64205e-07	5.22156e-06
ENSG00000106089.7	STX1A	4009.98	-0.178271	0.0346399	-5.1464	2.65529e-07	5.24109e-06
ENSG00000183760.6	PAPL	92.9286	0.532479	0.103481	5.14567	2.66567e-07	5.25495e-06
ENSG00000171227.6	TMEM37	3464.04	-0.156564	0.0304402	-5.14333	2.69914e-07	5.30752e-06
ENSG00000135414.5	GDF11	748.152	0.287329	0.0558623	5.14352	2.6964e-07	5.30752e-06
ENSG00000170421.7	KRT8	7354.37	-0.142376	0.0277129	-5.13755	2.78348e-07	5.46648e-06
ENSG00000088888.13	MAVS	2140.99	-0.191165	0.0372624	-5.13023	2.8939e-07	5.67618e-06
ENSG00000166340.10	TPP1	4366.36	-0.183259	0.0357324	-5.12865	2.91832e-07	5.71005e-06
ENSG00000164096.10	C4orf3	949.762	-0.425069	0.0828816	-5.12864	2.91848e-07	5.71005e-06
ENSG00000070087.9	PFN2	9157.93	0.119888	0.0234025	5.12285	3.00946e-07	5.8807e-06
ENSG00000164924.13	YWHAZ	13393.6	0.114953	0.0224579	5.11862	3.07771e-07	6.00654e-06
ENSG00000225697.6	SLC26A6	500.789	-0.328338	0.0641655	-5.11704	3.10364e-07	6.04554e-06
ENSG00000162873.10	KLHDC8A	173.576	0.461029	0.0900987	5.11693	3.10544e-07	6.04554e-06
ENSG00000008056.8	SYN1	1548.9	0.214731	0.0419731	5.11593	3.12197e-07	6.07015e-06
ENSG00000143162.7	CREG1	598.467	-0.310339	0.0606659	-5.11554	3.12837e-07	6.07502e-06
ENSG00000141503.11	MINK1	3472.36	-0.172674	0.0337842	-5.1111	3.20284e-07	6.21192e-06
ENSG00000214160.5	ALG3	1085.52	-0.259536	0.0508217	-5.10679	3.2767e-07	6.34729e-06
ENSG00000198876.8	DCAF12	3166.81	-0.167881	0.032892	-5.104	3.32545e-07	6.43374e-06
ENSG00000162068.1	NTN3	388.543	-0.35838	0.0702278	-5.10311	3.34125e-07	6.45631e-06
ENSG00000102781.9	KATNAL1	1791.64	0.218724	0.0429112	5.09714	3.44828e-07	6.65488e-06
ENSG00000154640.10	BTG3	1476.9	0.215301	0.0422442	5.09659	3.45829e-07	6.66432e-06
ENSG00000103494.8	RPGRIP1L	587.491	0.316952	0.0621913	5.0964	3.46171e-07	6.66432e-06
ENSG00000120137.6	PANK3	7230.98	0.138241	0.0271299	5.09551	3.47796e-07	6.68736e-06
ENSG00000185339.4	TCN2	720.535	-0.278766	0.0547645	-5.09027	3.57556e-07	6.86658e-06
ENSG00000138085.12	ATRAID	1760.05	-0.208964	0.0410958	-5.08481	3.67985e-07	7.05817e-06
ENSG00000183496.5	MEX3B	508.561	0.335093	0.0659264	5.08283	3.71844e-07	7.11606e-06
ENSG00000166848.5	TERF2IP	2963.15	0.169347	0.0333177	5.0828	3.71915e-07	7.11606e-06
ENSG00000168268.6	NT5DC2	4652.95	-0.167803	0.0330248	-5.08112	3.75223e-07	7.17058e-06
ENSG00000164199.11	GPR98	2049.4	0.189251	0.0372693	5.07794	3.81551e-07	7.28258e-06
ENSG00000063015.15	SEZ6	4716.92	0.153182	0.0301709	5.07714	3.83158e-07	7.30433e-06
ENSG00000149564.7	ESAM	64.6863	0.540314	0.106477	5.07446	3.88598e-07	7.399e-06
ENSG00000182934.7	SRPR	3457.3	-0.163884	0.0323219	-5.07036	3.97064e-07	7.55099e-06
ENSG00000140284.6	SLC27A2	904.053	-0.259041	0.0511047	-5.06884	4.00255e-07	7.60241e-06
ENSG00000196924.10	FLNA	1174.33	0.250472	0.0494594	5.06418	4.10155e-07	7.78098e-06
ENSG00000138311.11	ZNF365	31.5386	0.511977	0.101176	5.06025	4.18717e-07	7.93377e-06
ENSG00000135048.9	TMEM2	1206.44	0.235139	0.0464878	5.05808	4.235e-07	8.01468e-06
ENSG00000130517.9	PGPEP1	1332.45	-0.240432	0.0475471	-5.05672	4.26531e-07	8.06226e-06
ENSG00000197705.5	KLHL14	492.57	0.329703	0.0652194	5.05529	4.29729e-07	8.11289e-06
ENSG00000132640.10	BTBD3	9518.58	0.119362	0.0236229	5.05279	4.35392e-07	8.20988e-06
ENSG00000103942.8	HOMER2	1005.26	0.250805	0.0496799	5.04842	4.45491e-07	8.39016e-06
ENSG00000241163.3	LINC00877	217.81	0.435273	0.0862594	5.04609	4.50949e-07	8.48272e-06
ENSG00000054690.9	PLEKHH1	2004.12	-0.213164	0.0422586	-5.04427	4.55264e-07	8.5536e-06
ENSG00000137166.10	FOXP4	7008.08	-0.230248	0.0456803	-5.04043	4.64478e-07	8.71623e-06
ENSG00000114268.7	PFKFB4	951.144	-0.274816	0.0545609	-5.03686	4.73228e-07	8.86975e-06
ENSG00000141738.9	GRB7	301.878	-0.406393	0.0807041	-5.03559	4.76382e-07	8.91816e-06
ENSG00000089818.12	NECAP1	1778.76	0.197695	0.0392617	5.0353	4.77101e-07	8.92093e-06
ENSG00000104419.10	NDRG1	136.388	-0.504095	0.10021	-5.03039	4.89481e-07	9.14146e-06
ENSG00000163596.12	ICA1L	792.969	0.279845	0.0557175	5.02257	5.09841e-07	9.51032e-06
ENSG00000149970.10	CNKSR2	203.099	0.441531	0.0879717	5.01901	5.19397e-07	9.67702e-06
ENSG00000205208.4	C4orf46	1563.29	0.208036	0.0414677	5.01681	5.25352e-07	9.7763e-06
ENSG00000183734.4	ASCL2	562.922	-0.303973	0.0606313	-5.01346	5.34601e-07	9.93658e-06
ENSG00000151151.5	IPMK	1075.18	-0.241608	0.0482116	-5.0114	5.40347e-07	1.00314e-05
ENSG00000123080.6	CDKN2C	6511.27	0.14922	0.0297864	5.00969	5.4518e-07	1.01091e-05
ENSG00000137731.9	FXYD2	103.95	-0.514869	0.102877	-5.00468	5.59558e-07	1.03571e-05
ENSG00000105290.7	APLP1	9331.08	0.121413	0.0242604	5.00457	5.59878e-07	1.03571e-05
ENSG00000006740.12	ARHGAP44	403.201	0.354529	0.0709433	4.99735	5.81231e-07	1.07394e-05
ENSG00000176014.8	TUBB6	229.708	-0.441546	0.0883862	-4.99565	5.86393e-07	1.08219e-05
ENSG00000197355.6	UAP1L1	751.122	-0.315885	0.0632508	-4.99417	5.90908e-07	1.08924e-05
ENSG00000160284.10	SPATC1L	516.013	0.330051	0.066137	4.99042	6.02497e-07	1.10929e-05
ENSG00000170581.9	STAT2	1006.32	-0.24686	0.0494787	-4.98921	6.06252e-07	1.11489e-05
ENSG00000218336.3	TENM3	16625.5	0.11087	0.0222308	4.98723	6.12499e-07	1.12505e-05
ENSG00000145604.11	SKP2	1936.06	-0.189993	0.0381206	-4.98399	6.22859e-07	1.1417e-05
ENSG00000046604.8	DSG2	1677.66	-0.210661	0.0422679	-4.98394	6.23026e-07	1.1417e-05
ENSG00000004478.5	FKBP4	2138.37	-0.197254	0.0395977	-4.98144	6.31138e-07	1.15521e-05
ENSG00000057757.5	PITHD1	1234.57	0.227998	0.0457814	4.98014	6.35371e-07	1.1616e-05
ENSG00000157869.10	RAB28	712.679	-0.288783	0.0580061	-4.97849	6.40809e-07	1.17017e-05
ENSG00000151692.10	RNF144A	2024.21	0.221891	0.0445738	4.97805	6.42294e-07	1.17151e-05
ENSG00000198805.7	PNP	548.887	0.30748	0.0617727	4.97761	6.43751e-07	1.1728e-05
ENSG00000100647.7	KIAA0247	852.204	-0.257137	0.0517134	-4.97235	6.61474e-07	1.20368e-05
ENSG00000070214.11	SLC44A1	3605.27	-0.165981	0.0334199	-4.96652	6.81642e-07	1.23894e-05
ENSG00000095066.7	HOOK2	1371.31	-0.212678	0.0428605	-4.9621	6.97335e-07	1.26599e-05
ENSG00000125821.7	DTD1	763.411	0.288877	0.0582207	4.96175	6.98592e-07	1.2668e-05
ENSG00000115318.7	LOXL3	349.942	0.38133	0.0769023	4.95863	7.09938e-07	1.28588e-05
ENSG00000173599.9	PC	466.549	-0.330683	0.0667411	-4.95471	7.24371e-07	1.3105e-05
ENSG00000168032.4	ENTPD3	598.062	0.30069	0.0607007	4.95365	7.28349e-07	1.31617e-05
ENSG00000133961.15	NUMB	1476.51	-0.20891	0.0421825	-4.95253	7.32553e-07	1.32224e-05
ENSG00000179921.10	GPBAR1	1096.62	0.248051	0.0501921	4.94203	7.73133e-07	1.39387e-05
ENSG00000002586.13	CD99	8320.16	-0.225461	0.0456245	-4.94166	7.74591e-07	1.39489e-05
ENSG00000172375.8	C2CD2L	1001.04	0.237552	0.0480762	4.94115	7.76634e-07	1.39696e-05
ENSG00000065833.7	ME1	82.4755	0.522552	0.105826	4.93784	7.8994e-07	1.41926e-05
ENSG00000115738.5	ID2	2007.58	0.187654	0.0380155	4.93626	7.96363e-07	1.42915e-05
ENSG00000198431.11	TXNRD1	3991.58	0.150088	0.0304087	4.93569	7.98659e-07	1.43163e-05
ENSG00000143401.10	ANP32E	3334.08	0.156989	0.0318195	4.93375	8.06671e-07	1.44433e-05
ENSG00000146918.15	NCAPG2	4300.92	0.145687	0.029535	4.93269	8.11043e-07	1.44883e-05
ENSG00000082269.12	FAM135A	1590.48	0.198311	0.0402025	4.93281	8.10532e-07	1.44883e-05
ENSG00000135047.10	CTSL	1065.23	-0.24285	0.0492895	-4.92702	8.34935e-07	1.48981e-05
ENSG00000166949.11	SMAD3	587.385	-0.322925	0.0655687	-4.92498	8.43686e-07	1.50371e-05
ENSG00000155755.14	TMEM237	953.893	0.25156	0.0510965	4.92325	8.51203e-07	1.51538e-05
ENSG00000078269.9	SYNJ2	4843.61	0.135557	0.0275493	4.92051	8.63194e-07	1.53497e-05
ENSG00000111716.8	LDHB	5443.04	0.127759	0.0259904	4.91562	8.85036e-07	1.57202e-05
ENSG00000148773.8	MKI67	6642.74	0.14241	0.0289745	4.91501	8.87783e-07	1.57511e-05
ENSG00000189369.7	GSPT2	282.357	0.379953	0.0773155	4.91432	8.90889e-07	1.57883e-05
ENSG00000237649.3	KIFC1	2453.86	0.191117	0.0389007	4.91294	8.97201e-07	1.58696e-05
ENSG00000168564.5	CDKN2AIP	983.409	0.254983	0.0519009	4.91287	8.97511e-07	1.58696e-05
ENSG00000103353.11	UBFD1	2492.86	-0.172214	0.0350626	-4.91162	9.03259e-07	1.59531e-05
ENSG00000164880.11	INTS1	1708.83	-0.192305	0.0391661	-4.90998	9.10839e-07	1.60688e-05
ENSG00000128917.5	DLL4	801.998	-0.26877	0.0547525	-4.90882	9.16242e-07	1.61459e-05
ENSG00000058335.11	RASGRF1	202.011	0.428805	0.0873896	4.90681	9.25686e-07	1.62939e-05
ENSG00000248905.4	FMN1	324.492	0.370958	0.0756222	4.90541	9.32345e-07	1.63927e-05
ENSG00000151239.9	TWF1	2186.21	-0.184646	0.0376479	-4.90455	9.36405e-07	1.64456e-05
ENSG00000213937.3	CLDN9	147.565	0.471307	0.0962227	4.89808	9.6778e-07	1.69775e-05
ENSG00000147180.12	ZNF711	1311.07	0.226379	0.0462412	4.89563	9.79931e-07	1.71713e-05
ENSG00000196511.9	TPK1	265.3	-0.388896	0.0795647	-4.88779	1.01974e-06	1.78489e-05
ENSG00000171130.13	ATP6V0E2	4360.8	0.141755	0.0290221	4.88438	1.03754e-06	1.814e-05
ENSG00000198925.6	ATG9A	2611.91	-0.16958	0.034731	-4.88269	1.04649e-06	1.82741e-05
ENSG00000167615.12	LENG8	7321.47	-0.143185	0.0293261	-4.88249	1.04754e-06	1.82741e-05
ENSG00000145391.9	SETD7	522.918	0.309907	0.0634806	4.88192	1.0506e-06	1.8307e-05
ENSG00000164889.8	SLC4A2	4718.54	-0.144671	0.0296447	-4.88018	1.0599e-06	1.84483e-05
ENSG00000198157.6	HMGN5	163.326	-0.470197	0.0963531	-4.87993	1.06122e-06	1.84507e-05
ENSG00000003402.15	CFLAR	1368.85	-0.207492	0.0425264	-4.87914	1.06548e-06	1.85043e-05
ENSG00000181467.2	RAP2B	661.652	0.287664	0.0589618	4.87882	1.06725e-06	1.85144e-05
ENSG00000213949.4	ITGA1	1045.15	0.238744	0.0489608	4.87624	1.08128e-06	1.87369e-05
ENSG00000130600.11	H19	819.008	-0.482081	0.0989174	-4.87357	1.09597e-06	1.89704e-05
ENSG00000109805.5	NCAPG	3439.62	0.152821	0.0313642	4.87246	1.10217e-06	1.90566e-05
ENSG00000185722.12	ANKFY1	2944.1	-0.159913	0.032847	-4.86841	1.12499e-06	1.94297e-05
ENSG00000145626.7	UGT3A1	131.79	-0.476445	0.0978708	-4.8681	1.12675e-06	1.94386e-05
ENSG00000088325.11	TPX2	4356.38	0.147793	0.0303674	4.86682	1.13405e-06	1.9543e-05
ENSG00000133195.7	SLC39A11	672.624	-0.286995	0.0589781	-4.86612	1.13808e-06	1.95907e-05
ENSG00000110811.15	LEPREL2	34.4607	0.503144	0.103597	4.85674	1.19335e-06	2.0497e-05
ENSG00000170703.11	TTLL6	384.743	0.345472	0.07113	4.8569	1.19236e-06	2.0497e-05
ENSG00000187109.9	NAP1L1	11224.7	0.109537	0.0225551	4.85641	1.19532e-06	2.05083e-05
ENSG00000162636.11	FAM102B	1216.5	0.22101	0.0455144	4.85582	1.19889e-06	2.0547e-05
ENSG00000131067.12	GGT7	1933.7	0.191103	0.0393649	4.85466	1.20596e-06	2.06455e-05
ENSG00000155093.13	PTPRN2	10259.1	-0.116019	0.0239023	-4.8539	1.21058e-06	2.07018e-05
ENSG00000100258.13	LMF2	3046.83	-0.15964	0.032902	-4.85198	1.22237e-06	2.08807e-05
ENSG00000006756.11	ARSD	598.817	-0.289141	0.0596432	-4.84784	1.24815e-06	2.12977e-05
ENSG00000165434.6	PGM2L1	413.607	0.329956	0.0680737	4.84705	1.25311e-06	2.13589e-05
ENSG00000198363.11	ASPH	2993.96	0.163981	0.0338626	4.84253	1.28197e-06	2.1827e-05
ENSG00000179915.16	NRXN1	1438.25	0.221993	0.0458488	4.84185	1.28634e-06	2.18776e-05
ENSG00000110395.4	CBL	1593.8	0.211301	0.0436531	4.84047	1.29533e-06	2.20065e-05
ENSG00000155970.7	MICU3	416.496	0.361323	0.0746524	4.84007	1.29795e-06	2.20271e-05
ENSG00000068615.12	REEP1	3032.53	0.169692	0.0350919	4.83564	1.32715e-06	2.24982e-05
ENSG00000114738.6	MAPKAPK3	953.345	-0.265902	0.055005	-4.83415	1.33716e-06	2.26433e-05
ENSG00000104964.10	AES	6060.32	-0.124153	0.0256942	-4.83195	1.35202e-06	2.28701e-05
ENSG00000164588.4	HCN1	538.269	0.300216	0.0621364	4.83156	1.35466e-06	2.28899e-05
ENSG00000172264.12	MACROD2	605.606	-0.285279	0.059064	-4.83	1.36532e-06	2.30451e-05
ENSG00000114631.10	PODXL2	2382.28	-0.173549	0.0359482	-4.82775	1.38084e-06	2.32819e-05
ENSG00000214595.7	EML6	1132.69	0.235583	0.0488241	4.82514	1.39903e-06	2.35632e-05
ENSG00000152076.14	CCDC74B	280.503	0.376391	0.0780848	4.82028	1.43357e-06	2.41188e-05
ENSG00000141526.10	SLC16A3	226.451	-0.429258	0.0890991	-4.81776	1.45178e-06	2.4399e-05
ENSG00000183145.4	RIPPLY3	957.421	0.258013	0.0535792	4.81555	1.46798e-06	2.46447e-05
ENSG00000160789.15	LMNA	611.078	-0.29869	0.0621167	-4.80853	1.52046e-06	2.54982e-05
ENSG00000068120.10	COASY	1408.56	-0.207969	0.0432606	-4.80736	1.52934e-06	2.56198e-05
ENSG00000116209.7	TMEM59	7668.65	-0.132509	0.0275732	-4.80573	1.54187e-06	2.58019e-05
ENSG00000145730.16	PAM	6292.53	0.141843	0.0295316	4.8031	1.56226e-06	2.61151e-05
ENSG00000125844.11	RRBP1	10968.2	-0.115111	0.0239838	-4.79952	1.59046e-06	2.65582e-05
ENSG00000235098.4	ANKRD65	1410.5	-0.20547	0.0428128	-4.79926	1.59257e-06	2.65649e-05
ENSG00000110906.8	KCTD10	1363.36	0.209441	0.0436539	4.79775	1.60454e-06	2.67361e-05
ENSG00000157873.13	TNFRSF14	414.559	-0.352558	0.0735351	-4.79442	1.63145e-06	2.71555e-05
ENSG00000157617.12	C2CD2	93.2411	-0.489888	0.102295	-4.78899	1.6762e-06	2.78707e-05
ENSG00000144290.12	SLC4A10	604.296	0.298776	0.0624114	4.78721	1.6912e-06	2.809e-05
ENSG00000178233.13	TMEM151B	158.301	0.457802	0.0956696	4.78524	1.70783e-06	2.83362e-05
ENSG00000112787.8	FBRSL1	1954.83	-0.186726	0.0390319	-4.78393	1.71899e-06	2.8491e-05
ENSG00000091972.14	CD200	1421.01	0.206174	0.0431077	4.78275	1.7291e-06	2.86282e-05
ENSG00000137812.15	CASC5	2253.33	0.171569	0.0358777	4.78206	1.73509e-06	2.8697e-05
ENSG00000154839.5	SKA1	1265.29	0.228799	0.0478506	4.78153	1.7397e-06	2.87428e-05
ENSG00000004139.9	SARM1	3244.11	0.160147	0.0334949	4.78123	1.74223e-06	2.87541e-05
ENSG00000175634.10	RPS6KB2	1212.15	-0.212065	0.0443579	-4.78077	1.74623e-06	2.87897e-05
ENSG00000122966.9	CIT	2286.95	0.17232	0.0360623	4.7784	1.76695e-06	2.91006e-05
ENSG00000197136.4	PCNXL3	2272.38	-0.172637	0.0361707	-4.77284	1.81646e-06	2.98844e-05
ENSG00000188706.8	ZDHHC9	841.467	-0.249548	0.0522924	-4.77216	1.8226e-06	2.99539e-05
ENSG00000104044.11	OCA2	499.596	-0.316195	0.0662736	-4.77105	1.83268e-06	3.00879e-05
ENSG00000137310.7	TCF19	3565.62	0.157329	0.0329817	4.77018	1.8406e-06	3.01862e-05
ENSG00000135842.12	FAM129A	363.382	0.338161	0.0709088	4.76896	1.85179e-06	3.03379e-05
ENSG00000156564.8	LRFN2	734.378	0.26881	0.0564103	4.76526	1.88614e-06	3.08683e-05
ENSG00000044090.4	CUL7	1639.7	-0.189174	0.0397243	-4.76218	1.91517e-06	3.13105e-05
ENSG00000124302.8	CHST8	258.141	0.383609	0.0805674	4.76134	1.92313e-06	3.14077e-05
ENSG00000095981.6	KCNK16	6327.61	-0.267291	0.0561553	-4.75985	1.93738e-06	3.16074e-05
ENSG00000205002.3	AARD	131.894	0.463291	0.0973535	4.75885	1.94699e-06	3.1731e-05
ENSG00000143228.8	NUF2	1104.1	0.236084	0.0496415	4.75578	1.97679e-06	3.21832e-05
ENSG00000168172.4	HOOK3	3941.17	-0.160137	0.0336843	-4.75405	1.99382e-06	3.24265e-05
ENSG00000119638.8	NEK9	2846.6	-0.154462	0.0325654	-4.74315	2.10423e-06	3.41865e-05
ENSG00000122545.13	2007-09-01	3337.61	0.168545	0.0355412	4.74224	2.11369e-06	3.43046e-05
ENSG00000169607.8	CKAP2L	1490.57	0.209769	0.0442372	4.74191	2.11711e-06	3.43245e-05
ENSG00000197256.6	KANK2	1023.93	-0.225845	0.0476461	-4.74005	2.13665e-06	3.46053e-05
ENSG00000149926.9	FAM57B	149.11	0.449877	0.0949187	4.7396	2.14144e-06	3.46469e-05
ENSG00000171476.17	HOPX	124.783	0.459105	0.0968834	4.73874	2.15054e-06	3.47581e-05
ENSG00000135074.11	ADAM19	314.207	0.364276	0.0768919	4.73751	2.16357e-06	3.49326e-05
ENSG00000137868.14	STRA6	5147.74	-0.154664	0.0326506	-4.73694	2.16973e-06	3.49959e-05
ENSG00000160972.5	PPP1R16A	723.382	-0.266554	0.0563123	-4.73349	2.20694e-06	3.55593e-05
ENSG00000157796.13	WDR19	959.613	-0.234144	0.0495192	-4.72835	2.26351e-06	3.64331e-05
ENSG00000255434.1	CTD-2530H12.8	24.5899	0.463845	0.0981336	4.72667	2.28237e-06	3.66989e-05
ENSG00000187210.8	GCNT1	2875.47	-0.171993	0.0364107	-4.72369	2.31603e-06	3.72018e-05
ENSG00000135002.7	RFK	1785.04	0.186341	0.0394627	4.72195	2.33599e-06	3.74839e-05
ENSG00000155792.5	DEPTOR	134.431	-0.455383	0.0964618	-4.72086	2.34844e-06	3.76064e-05
ENSG00000226508.1	AC104655.3	41.2243	0.500288	0.105972	4.72094	2.34759e-06	3.76064e-05
ENSG00000175040.4	CHST2	949.877	0.261028	0.0553302	4.71764	2.38602e-06	3.81689e-05
ENSG00000135473.10	PAN2	1490.78	-0.214432	0.0454877	-4.71407	2.42818e-06	3.88037e-05
ENSG00000109339.14	MAPK10	958.003	0.248098	0.0527048	4.70731	2.51011e-06	4.00719e-05
ENSG00000164330.12	EBF1	537.207	0.297187	0.063165	4.70493	2.53957e-06	4.05009e-05
ENSG00000166974.8	MAPRE2	2562.29	0.16406	0.034875	4.70422	2.54838e-06	4.05998e-05
ENSG00000074964.12	ARHGEF10L	2294.81	-0.180373	0.0383916	-4.69824	2.62412e-06	4.17639e-05
ENSG00000131844.11	MCCC2	1523.33	-0.197602	0.0421075	-4.6928	2.69485e-06	4.2846e-05
ENSG00000071246.6	VASH1	586.353	0.281898	0.0601325	4.68795	2.75957e-06	4.38257e-05
ENSG00000031081.6	ARHGAP31	64.0977	0.499324	0.106517	4.68776	2.76209e-06	4.38257e-05
ENSG00000172340.10	SUCLG2	426.942	-0.318837	0.0680295	-4.68675	2.77578e-06	4.39982e-05
ENSG00000175216.10	CKAP5	7230.51	0.12121	0.0259072	4.67863	2.88798e-06	4.57303e-05
ENSG00000008710.13	PKD1	4610.22	-0.139083	0.0297307	-4.67808	2.89568e-06	4.58057e-05
ENSG00000078804.8	TP53INP2	1522.54	0.204267	0.0436886	4.67554	2.93186e-06	4.63311e-05
ENSG00000139263.7	LRIG3	380.912	-0.334742	0.0716293	-4.67326	2.96463e-06	4.67544e-05
ENSG00000174442.7	ZWILCH	1361.67	0.201824	0.0431866	4.67329	2.96416e-06	4.67544e-05
ENSG00000235026.1	AC066593.1	252.931	-0.388185	0.0831118	-4.67064	3.0027e-06	4.73069e-05
ENSG00000113361.8	CDH6	217.115	0.399691	0.0855919	4.66972	3.01604e-06	4.74692e-05
ENSG00000047230.10	CTPS2	1548.76	-0.192308	0.0412047	-4.66714	3.0542e-06	4.80162e-05
ENSG00000119771.10	KLHL29	917.781	0.233343	0.0499989	4.66696	3.05695e-06	4.80162e-05
ENSG00000144028.10	SNRNP200	10462.1	-0.107692	0.0231113	-4.65969	3.16686e-06	4.96926e-05
ENSG00000196628.9	TCF4	677.009	0.272195	0.0584181	4.65943	3.17083e-06	4.9705e-05
ENSG00000019144.12	PHLDB1	432.905	0.333152	0.0715564	4.6558	3.22724e-06	5.05385e-05
ENSG00000142188.12	TMEM50B	649.785	-0.284601	0.0611599	-4.65339	3.26529e-06	5.10831e-05
ENSG00000166224.12	SGPL1	2613.35	0.162468	0.0349158	4.65313	3.26928e-06	5.10944e-05
ENSG00000188707.4	ZBED6CL	845.837	0.249569	0.053652	4.65163	3.29317e-06	5.14162e-05
ENSG00000162413.12	KLHL21	542.279	-0.312322	0.0671482	-4.65123	3.29962e-06	5.14655e-05
ENSG00000131016.12	AKAP12	17.6027	0.422547	0.0908881	4.64908	3.33412e-06	5.19517e-05
ENSG00000152253.4	SPC25	715.111	0.258417	0.0556086	4.64707	3.36691e-06	5.24103e-05
ENSG00000188636.3	LDOC1L	4118.22	0.135085	0.0290801	4.64528	3.3961e-06	5.2812e-05
ENSG00000136982.5	DSCC1	764.278	0.248462	0.0534942	4.64465	3.4066e-06	5.29226e-05
ENSG00000175048.12	ZDHHC14	966.89	0.25049	0.0539486	4.64313	3.43172e-06	5.32599e-05
ENSG00000021355.8	SERPINB1	1273.58	-0.204532	0.0440553	-4.64261	3.44037e-06	5.33411e-05
ENSG00000206418.3	RAB12	1279.54	0.211201	0.0455139	4.64035	3.47818e-06	5.38738e-05
ENSG00000176953.6	NFATC2IP	3058.55	0.144699	0.0312234	4.63431	3.58122e-06	5.536e-05
ENSG00000137261.9	KIAA0319	454.996	0.3122	0.0673656	4.63441	3.57953e-06	5.536e-05
ENSG00000136717.10	BIN1	1004.3	-0.224328	0.0484335	-4.63168	3.62714e-06	5.59805e-05
ENSG00000137193.9	PIM1	623.466	0.271172	0.0585483	4.6316	3.62853e-06	5.59805e-05
ENSG00000131584.14	ACAP3	5099.01	-0.134293	0.029016	-4.62824	3.68781e-06	5.68388e-05
ENSG00000165704.10	HPRT1	1393.1	0.196384	0.0424349	4.62788	3.69436e-06	5.68836e-05
ENSG00000112531.12	QKI	1834.87	0.178142	0.0385357	4.62277	3.78648e-06	5.82447e-05
ENSG00000185324.17	CDK10	1854.95	-0.188144	0.0407176	-4.62069	3.82458e-06	5.87729e-05
ENSG00000013288.4	MAN2B2	816.316	-0.253593	0.0548877	-4.6202	3.83361e-06	5.88537e-05
ENSG00000182504.6	CEP97	1585.59	0.194879	0.0421938	4.61867	3.86214e-06	5.92334e-05
ENSG00000213339.4	QTRT1	949.789	-0.236096	0.0511291	-4.61765	3.88101e-06	5.94644e-05
ENSG00000143502.10	SUSD4	196.691	0.415364	0.0899606	4.61718	3.88993e-06	5.95427e-05
ENSG00000134324.7	LPIN1	4198.03	0.133716	0.0289833	4.61356	3.95835e-06	6.05306e-05
ENSG00000185813.6	PCYT2	913.425	-0.236018	0.0511652	-4.61286	3.97158e-06	6.06734e-05
ENSG00000082684.10	SEMA5B	122.44	0.454251	0.098558	4.60897	4.04662e-06	6.17594e-05
ENSG00000186654.16	PRR5	91.2726	-0.476219	0.10333	-4.60873	4.05131e-06	6.17706e-05
ENSG00000082781.7	ITGB5	260.589	-0.372826	0.0809009	-4.60843	4.05716e-06	6.17995e-05
ENSG00000258947.2	TUBB3	225.444	0.406651	0.0882674	4.60703	4.08456e-06	6.21562e-05
ENSG00000172733.10	PURG	52.5342	0.490869	0.106712	4.59992	4.2265e-06	6.42536e-05
ENSG00000035499.8	DEPDC1B	711.258	0.271746	0.0590841	4.59931	4.23899e-06	6.43807e-05
ENSG00000117298.10	ECE1	7117.94	0.125274	0.0272535	4.59664	4.2935e-06	6.51452e-05
ENSG00000102466.11	FGF14	728.684	0.250887	0.05461	4.59415	4.34513e-06	6.58645e-05
ENSG00000182636.4	NDN	6175.49	0.125051	0.0272328	4.59191	4.39214e-06	6.64903e-05
ENSG00000131238.12	PPT1	3332.87	0.142714	0.0310805	4.59177	4.39493e-06	6.64903e-05
ENSG00000198919.8	DZIP3	1926.24	0.176109	0.038355	4.59155	4.39969e-06	6.6498e-05
ENSG00000167535.3	CACNB3	318.039	0.345072	0.075174	4.5903	4.42601e-06	6.68311e-05
ENSG00000148842.13	CNNM2	891.094	0.233186	0.0508154	4.58888	4.4563e-06	6.72234e-05
ENSG00000124574.10	ABCC10	833.211	-0.240027	0.0523099	-4.58855	4.46328e-06	6.72636e-05
ENSG00000117724.8	CENPF	3941.2	0.144174	0.0314246	4.58793	4.47657e-06	6.73989e-05
ENSG00000197991.10	PCDH20	552.644	-0.283902	0.0618923	-4.58703	4.496e-06	6.76263e-05
ENSG00000169926.5	KLF13	1885.13	0.197617	0.0430917	4.58597	4.51883e-06	6.79042e-05
ENSG00000166619.8	BLCAP	1901.73	0.174666	0.0380943	4.5851	4.53772e-06	6.81225e-05
ENSG00000157193.10	LRP8	364.053	0.323763	0.0706163	4.58481	4.54389e-06	6.81496e-05
ENSG00000107957.12	SH3PXD2A	1643.32	0.179982	0.0392633	4.58398	4.56214e-06	6.83577e-05
ENSG00000138279.11	ANXA7	3643.88	-0.139093	0.03035	-4.58297	4.58422e-06	6.86226e-05
ENSG00000165282.9	PIGO	1227.5	-0.211826	0.0462291	-4.5821	4.60331e-06	6.88425e-05
ENSG00000136444.5	RSAD1	613.94	-0.269061	0.0587593	-4.57904	4.67108e-06	6.97891e-05
ENSG00000095906.12	NUBP2	1192.24	-0.209925	0.045891	-4.57442	4.77537e-06	7.1279e-05
ENSG00000132716.14	DCAF8	2118.61	-0.172064	0.0376305	-4.57248	4.8199e-06	7.1875e-05
ENSG00000159069.9	FBXW5	1984.22	-0.176314	0.0385723	-4.57099	4.85431e-06	7.23191e-05
ENSG00000004864.9	SLC25A13	3958.19	-0.134551	0.0294595	-4.56734	4.93949e-06	7.35178e-05
ENSG00000171488.10	LRRC8C	601.196	0.269874	0.0591098	4.56564	4.97984e-06	7.40479e-05
ENSG00000005206.12	SPPL2B	2587.48	-0.172576	0.0378081	-4.56452	5.00632e-06	7.43001e-05
ENSG00000060656.15	PTPRU	2739.67	-0.181002	0.0396536	-4.56457	5.00529e-06	7.43001e-05
ENSG00000116711.8	PLA2G4A	127.112	-0.447197	0.0980322	-4.56174	5.07314e-06	7.52203e-05
ENSG00000214655.6	ZSWIM8	2853.59	-0.148123	0.0325228	-4.55442	5.25298e-06	7.78129e-05
ENSG00000178531.4	CTXN1	510.463	0.32166	0.0706441	4.55324	5.28257e-06	7.81771e-05
ENSG00000142149.4	HUNK	210.191	0.400026	0.087876	4.55217	5.30958e-06	7.85023e-05
ENSG00000061337.11	LZTS1	872.067	0.245824	0.0540185	4.55073	5.34603e-06	7.89664e-05
ENSG00000147526.15	TACC1	1672.82	0.183231	0.0402667	4.55044	5.35346e-06	7.90014e-05
ENSG00000106780.7	MEGF9	1687.29	0.199562	0.0438701	4.54894	5.3917e-06	7.94907e-05
ENSG00000155304.4	HSPA13	2393.33	0.164475	0.0361672	4.54762	5.42548e-06	7.99132e-05
ENSG00000176887.5	SOX11	166.651	0.414132	0.0910768	4.54706	5.44016e-06	8.00539e-05
ENSG00000170144.14	HNRNPA3	12695.2	0.0970097	0.0213382	4.54629	5.45989e-06	8.02687e-05
ENSG00000235902.1	RP11-626E13.1	133.861	0.439508	0.096727	4.5438	5.52493e-06	8.11485e-05
ENSG00000160282.9	FTCD	299.648	-0.372804	0.0820961	-4.54106	5.59717e-06	8.20807e-05
ENSG00000072786.8	STK10	493.809	0.300522	0.0661798	4.541	5.59892e-06	8.20807e-05
ENSG00000174460.3	ZCCHC12	34.7932	0.464791	0.102392	4.53934	5.64297e-06	8.26488e-05
ENSG00000197283.8	SYNGAP1	1048.27	0.22166	0.048836	4.53888	5.65542e-06	8.27536e-05
ENSG00000116016.9	EPAS1	1667.93	-0.206449	0.0454946	-4.53787	5.6825e-06	8.3072e-05
ENSG00000181027.6	FKRP	700.612	0.249457	0.0549972	4.53581	5.73819e-06	8.37293e-05
ENSG00000112419.10	PHACTR2	2490.9	0.162005	0.0357161	4.5359	5.73585e-06	8.37293e-05
ENSG00000117592.8	PRDX6	1468.87	-0.190253	0.0419584	-4.53431	5.77914e-06	8.42481e-05
ENSG00000131374.10	TBC1D5	3235.75	-0.142403	0.0314097	-4.53372	5.79534e-06	8.44054e-05
ENSG00000099797.7	TECR	3316.99	-0.141641	0.0312472	-4.53293	5.81703e-06	8.46424e-05
ENSG00000169902.9	TPST1	622.395	0.278431	0.0614303	4.53248	5.82959e-06	8.47462e-05
ENSG00000196975.10	ANXA4	306.85	-0.354013	0.0781314	-4.531	5.87059e-06	8.52629e-05
ENSG00000106615.5	RHEB	2612.77	0.152264	0.0336067	4.53075	5.87735e-06	8.52816e-05
ENSG00000135749.14	PCNXL2	315.907	0.365718	0.0807793	4.52738	5.97201e-06	8.65747e-05
ENSG00000165092.8	ALDH1A1	10106.5	-0.119458	0.0263898	-4.52667	5.99193e-06	8.67829e-05
ENSG00000204396.6	VWA7	356.883	0.323779	0.071538	4.52597	6.01192e-06	8.68428e-05
ENSG00000138768.10	USO1	1813.93	-0.178909	0.0395271	-4.52623	6.00465e-06	8.68428e-05
ENSG00000127824.9	TUBA4A	4736.08	0.13298	0.0293818	4.52594	6.01275e-06	8.68428e-05
ENSG00000258301.2	RP11-488C13.5	568.666	-0.279758	0.0618856	-4.52057	6.16737e-06	8.89936e-05
ENSG00000197045.8	GMFB	2889.23	0.144657	0.0320135	4.51861	6.22467e-06	8.97376e-05
ENSG00000142687.13	KIAA0319L	1108.99	-0.211301	0.0467807	-4.51684	6.27696e-06	9.0408e-05
ENSG00000171298.8	GAA	4010.58	-0.140575	0.0311244	-4.51656	6.28534e-06	9.04451e-05
ENSG00000092096.10	SLC22A17	1914.67	0.175466	0.0388952	4.51125	6.44471e-06	9.26532e-05
ENSG00000133816.9	MICAL2	384.715	0.313128	0.0694167	4.51084	6.45713e-06	9.26611e-05
ENSG00000129566.8	TEP1	794.334	-0.244221	0.0541401	-4.5109	6.45525e-06	9.26611e-05
ENSG00000196950.9	SLC39A10	2213.32	0.293128	0.0650145	4.50866	6.5238e-06	9.35317e-05
ENSG00000264456.1	RP11-848P1.2	86.7108	0.46474	0.103109	4.50727	6.56685e-06	9.40626e-05
ENSG00000170099.5	SERPINA6	256.702	0.368445	0.0817561	4.50664	6.58635e-06	9.42554e-05
ENSG00000197858.6	GPAA1	3308.15	-0.1509	0.0335035	-4.50399	6.66886e-06	9.53488e-05
ENSG00000138675.12	FGF5	106.322	0.460288	0.102236	4.50222	6.72472e-06	9.59716e-05
ENSG00000149925.12	ALDOA	3680.84	-0.167214	0.0371403	-4.50222	6.7247e-06	9.59716e-05
ENSG00000186472.15	PCLO	3357.48	-0.14358	0.0319182	-4.49838	6.84723e-06	9.76309e-05
ENSG00000101489.14	CELF4	2306.43	0.173811	0.0386405	4.49815	6.85464e-06	9.76474e-05
ENSG00000143797.7	MBOAT2	5528.13	0.126528	0.0281326	4.49755	6.87405e-06	9.78346e-05
ENSG00000134594.4	RAB33A	66.7237	0.478323	0.106404	4.49534	6.94583e-06	9.87662e-05
ENSG00000236287.3	ZBED5	1959.74	0.170924	0.0380302	4.49443	6.9757e-06	9.90307e-05
ENSG00000075711.16	DLG1	2644.5	0.151204	0.0336432	4.49433	6.9789e-06	9.90307e-05
ENSG00000144481.12	TRPM8	307.696	0.341851	0.0760684	4.494	6.98981e-06	9.90307e-05
ENSG00000008294.16	SPAG9	4241.11	0.127644	0.0284032	4.494	6.98967e-06	9.90307e-05
ENSG00000129993.10	CBFA2T3	294.083	-0.369218	0.0821822	-4.49267	7.03363e-06	9.95613e-05
ENSG00000166126.6	AMN	829.202	-0.240274	0.0535095	-4.4903	7.11233e-06	0.000100584
ENSG00000144749.9	LRIG1	739.424	-0.25394	0.0565732	-4.48869	7.16621e-06	0.000101254
ENSG00000233175.2	CTD-2020K17.3	85.2247	0.465603	0.103809	4.48519	7.2848e-06	0.000102837
ENSG00000023171.10	GRAMD1B	1273.69	0.213027	0.0474996	4.48482	7.29746e-06	0.000102923
ENSG00000165417.7	GTF2A1	2901.94	0.150906	0.0336499	4.48459	7.30534e-06	0.000102941
ENSG00000172687.9	ZNF738	299.697	0.343738	0.0767091	4.48106	7.42721e-06	0.000104564
ENSG00000241399.2	CD302	1125.36	-0.228037	0.050927	-4.47772	7.54458e-06	0.000106025
ENSG00000065154.7	OAT	872.779	0.227698	0.0508504	4.4778	7.54176e-06	0.000106025
ENSG00000123473.11	STIL	1360.59	0.19439	0.0434348	4.47546	7.62482e-06	0.000107056
ENSG00000163808.12	KIF15	1241.24	0.200442	0.0448025	4.4739	7.68065e-06	0.000107743
ENSG00000118276.7	B4GALT6	1099.14	-0.211399	0.0472856	-4.47069	7.79683e-06	0.000109275
ENSG00000167642.8	SPINT2	5954.45	-0.145084	0.0324608	-4.46951	7.83978e-06	0.000109778
ENSG00000260293.1	RP11-715J22.6	318.702	-0.336743	0.0753527	-4.46889	7.86281e-06	0.00010992
ENSG00000084674.9	APOB	1237.47	0.201781	0.0451527	4.46885	7.86399e-06	0.00010992
ENSG00000166913.8	YWHAB	8286.72	0.108644	0.0243157	4.46805	7.89355e-06	0.000110234
ENSG00000108506.7	INTS2	1300.55	-0.212844	0.0476402	-4.46774	7.90509e-06	0.000110297
ENSG00000082996.15	RNF13	901.641	-0.227026	0.0508397	-4.46552	7.98735e-06	0.000111345
ENSG00000124772.7	CPNE5	98.433	0.454744	0.101865	4.4642	8.03683e-06	0.000111835
ENSG00000174437.12	ATP2A2	17407.1	-0.0918009	0.020563	-4.46438	8.02994e-06	0.000111835
ENSG00000184939.11	ZFP90	1143.25	0.212327	0.0475648	4.46395	8.04607e-06	0.000111864
ENSG00000163516.9	ANKZF1	1020.3	-0.218824	0.0490722	-4.45922	8.22584e-06	0.000114262
ENSG00000162402.8	USP24	4167.02	-0.132895	0.0298053	-4.45879	8.24244e-06	0.00011439
ENSG00000111678.6	C12orf57	939.222	0.232022	0.05207	4.45596	8.35188e-06	0.000115806
ENSG00000107863.12	ARHGAP21	499.512	-0.284408	0.0638595	-4.45366	8.44195e-06	0.000116951
ENSG00000080854.10	IGSF9B	1108.11	-0.213784	0.0480106	-4.45285	8.47388e-06	0.00011729
ENSG00000135144.3	DTX1	724.545	0.250241	0.0562035	4.45241	8.49122e-06	0.000117425
ENSG00000110880.6	CORO1C	3272.81	0.137451	0.0308758	4.45175	8.51736e-06	0.000117683
ENSG00000068796.12	KIF2A	2433.53	0.155512	0.0349345	4.45152	8.52661e-06	0.000117706
ENSG00000151952.10	TMEM132D	1655.58	0.176031	0.0395478	4.4511	8.54316e-06	0.000117831
ENSG00000179889.14	PDXDC1	5772.27	-0.115308	0.0259145	-4.44955	8.60485e-06	0.000118577
ENSG00000170017.8	ALCAM	4222.85	0.138332	0.0311243	4.4445	8.80963e-06	0.000121292
ENSG00000138092.6	CENPO	1704.84	0.182055	0.0409852	4.44197	8.91401e-06	0.000122621
ENSG00000168010.6	ATG16L2	1178.57	-0.201761	0.0454315	-4.44099	8.95456e-06	0.000122975
ENSG00000004777.14	ARHGAP33	2087.66	0.17493	0.0393901	4.44097	8.95553e-06	0.000122975
ENSG00000124164.11	VAPB	8581.08	0.106809	0.0240564	4.43996	8.99768e-06	0.000123382
ENSG00000196535.10	MYO18A	3184.3	-0.141685	0.0319118	-4.43988	9.00098e-06	0.000123382
ENSG00000143079.10	CTTNBP2NL	986.087	0.227728	0.0513019	4.43897	9.03897e-06	0.000123794
ENSG00000164038.10	SLC9B2	309.112	0.343494	0.0774238	4.43654	9.14165e-06	0.000125091
ENSG00000111271.10	ACAD10	1031.11	-0.210714	0.0475119	-4.43497	9.20862e-06	0.000125897
ENSG00000150672.12	DLG2	326.222	0.343398	0.0774337	4.43473	9.21865e-06	0.000125924
ENSG00000089199.5	CHGB	7944.52	-0.110881	0.0250091	-4.43362	9.2666e-06	0.000126468
ENSG00000101849.11	TBL1X	1159.55	-0.212053	0.0478474	-4.43187	9.34193e-06	0.000127385
ENSG00000109133.8	TMEM33	3548.45	-0.149934	0.0338482	-4.42959	9.44106e-06	0.000128606
ENSG00000101670.7	LIPG	642.436	0.255086	0.0575888	4.42944	9.44795e-06	0.000128606
ENSG00000225485.3	ARHGAP23	24.3277	0.440386	0.0994674	4.42744	9.5356e-06	0.000129602
ENSG00000206417.4	H1FX-AS1	267.073	0.357	0.0806343	4.4274	9.53772e-06	0.000129602
ENSG00000188338.10	SLC38A3	141.213	-0.430455	0.097235	-4.42695	9.55739e-06	0.000129647
ENSG00000197223.7	C1D	259.704	-0.388122	0.0876727	-4.42695	9.55766e-06	0.000129647
ENSG00000105204.9	DYRK1B	787.929	-0.239947	0.0542147	-4.42587	9.60551e-06	0.000130183
ENSG00000146670.5	CDCA5	1617.4	0.181442	0.0410101	4.42434	9.67395e-06	0.000130997
ENSG00000105887.10	MTPN	8188.57	0.109387	0.0247288	4.42347	9.71296e-06	0.000131411
ENSG00000176155.14	CCDC57	927.851	-0.245384	0.0554887	-4.42224	9.76845e-06	0.000132048
ENSG00000116127.13	ALMS1	1836.86	0.170498	0.0385653	4.42103	9.82327e-06	0.000132559
ENSG00000112655.11	PTK7	3250.4	0.150021	0.0339327	4.42115	9.81779e-06	0.000132559
ENSG00000115112.7	TFCP2L1	346.185	-0.342737	0.0775758	-4.4181	9.95738e-06	0.000134162
ENSG00000103512.10	NOMO1	2083.35	-0.176315	0.0399078	-4.41806	9.95921e-06	0.000134162
ENSG00000067191.11	CACNB1	136.719	0.42566	0.0964339	4.41401	1.01473e-05	0.00013646
ENSG00000108946.10	PRKAR1A	10036.8	0.0998186	0.0226132	4.41417	1.01398e-05	0.00013646
ENSG00000130584.6	ZBTB46	224.585	-0.386007	0.0874729	-4.41287	1.02007e-05	0.00013706
ENSG00000007168.8	PAFAH1B1	7857.5	0.108998	0.0247031	4.41233	1.02265e-05	0.00013717
ENSG00000117477.8	CCDC181	144.359	0.421799	0.095594	4.41241	1.02228e-05	0.00013717
ENSG00000182013.13	PNMAL1	1929.98	0.167204	0.0379048	4.41117	1.02816e-05	0.000137689
ENSG00000030582.12	GRN	5026.94	-0.214693	0.0486706	-4.41114	1.02828e-05	0.000137689
ENSG00000223802.3	CERS1	118.496	0.435836	0.0988433	4.40936	1.03675e-05	0.000138704
ENSG00000174498.9	IGDCC3	1816.72	-0.166729	0.0378288	-4.40746	1.0459e-05	0.000139808
ENSG00000150347.10	ARID5B	726.039	-0.243015	0.0551787	-4.40415	1.06199e-05	0.000141838
ENSG00000079805.12	DNM2	3673.45	-0.130819	0.0297127	-4.40279	1.06865e-05	0.000142606
ENSG00000169439.7	SDC2	1471.12	0.196839	0.0447148	4.4021	1.07206e-05	0.000142823
ENSG00000148396.14	SEC16A	5088.93	-0.119086	0.0270521	-4.40209	1.07211e-05	0.000142823
ENSG00000118200.10	CAMSAP2	1593.13	0.194291	0.0441461	4.40108	1.07711e-05	0.000143367
ENSG00000184983.5	NDUFA6	1398.48	0.188427	0.0428511	4.39725	1.09629e-05	0.000145795
ENSG00000136383.6	ALPK3	839.82	-0.237286	0.0539961	-4.3945	1.11028e-05	0.000147531
ENSG00000150764.9	DIXDC1	177.059	0.405851	0.0923609	4.39419	1.11186e-05	0.000147561
ENSG00000185818.7	NAT8L	153.041	0.412675	0.09392	4.3939	1.11335e-05	0.000147561
ENSG00000171224.7	C10orf35	297.648	0.336038	0.0764756	4.39406	1.11253e-05	0.000147561
ENSG00000198758.6	EPS8L3	346.462	0.329352	0.0749842	4.39229	1.12164e-05	0.000148534
ENSG00000119865.4	CNRIP1	432.451	0.296867	0.067618	4.39035	1.13168e-05	0.000149737
ENSG00000008735.10	MAPK8IP2	1897.78	0.168363	0.0384013	4.38429	1.16362e-05	0.000153833
ENSG00000260947.1	RP11-384P7.7	221.311	0.383345	0.0874742	4.38237	1.17393e-05	0.000155062
ENSG00000148908.10	RGS10	80.389	0.460298	0.105038	4.38219	1.17491e-05	0.000155062
ENSG00000153956.11	CACNA2D1	23324.8	-0.107643	0.0245714	-4.38084	1.18223e-05	0.000155897
ENSG00000149115.9	TNKS1BP1	330.696	-0.326653	0.0746174	-4.37771	1.19935e-05	0.00015802
ENSG00000164099.3	PRSS12	373.848	-0.325305	0.0743461	-4.37555	1.21124e-05	0.000159453
ENSG00000100320.18	RBFOX2	5786.77	0.124784	0.0285613	4.36901	1.24813e-05	0.000164154
ENSG00000121774.13	KHDRBS1	5840.35	0.112722	0.0258013	4.36884	1.24906e-05	0.000164154
ENSG00000075945.8	KIFAP3	853.39	0.224636	0.0514209	4.36858	1.2506e-05	0.000164218
ENSG00000160182.2	TFF1	15.8242	-0.393928	0.0901878	-4.36787	1.25467e-05	0.000164614
ENSG00000142327.7	RNPEPL1	1241.73	-0.202456	0.0463816	-4.36501	1.27119e-05	0.000166642
ENSG00000099822.2	HCN2	279.307	-0.355814	0.0815325	-4.36408	1.27659e-05	0.00016721
ENSG00000136052.5	SLC41A2	588.287	0.257164	0.0589899	4.35945	1.30389e-05	0.000170642
ENSG00000163872.11	YEATS2	2408.94	0.151653	0.0347972	4.3582	1.31139e-05	0.000171481
ENSG00000169515.5	CCDC8	176.836	-0.397939	0.091404	-4.35363	1.33902e-05	0.000174947
ENSG00000049449.4	RCN1	3302.15	-0.137739	0.0316429	-4.35293	1.34333e-05	0.000175362
ENSG00000116852.10	KIF21B	193.748	0.391427	0.0899488	4.35167	1.35107e-05	0.000176227
ENSG00000171587.10	DSCAM	174.655	0.398588	0.0916642	4.34835	1.37167e-05	0.000178763
ENSG00000127948.9	POR	1708.24	-0.170521	0.0392313	-4.34654	1.38301e-05	0.000180091
ENSG00000152022.7	LIX1L	821.626	-0.225503	0.0519401	-4.3416	1.41446e-05	0.000184033
ENSG00000112659.9	CUL9	1119.05	-0.216997	0.0499953	-4.34035	1.42253e-05	0.000184929
ENSG00000196305.13	IARS	3772.99	-0.127669	0.0294196	-4.3396	1.42741e-05	0.000185255
ENSG00000187902.7	SHISA7	398.409	0.311108	0.071688	4.33974	1.42648e-05	0.000185255
ENSG00000145012.8	LPP	1554.89	-0.20055	0.0462384	-4.3373	1.44244e-05	0.000186978
ENSG00000114346.9	ECT2	3363.45	0.137056	0.0316001	4.3372	1.44308e-05	0.000186978
ENSG00000171208.5	NETO2	2140.97	0.157718	0.0363712	4.33634	1.44876e-05	0.000187558
ENSG00000136848.12	DAB2IP	1505.22	0.185922	0.0428843	4.33543	1.45475e-05	0.000188178
ENSG00000008988.5	RPS20	5379.25	0.119003	0.0274556	4.33437	1.4618e-05	0.000188776
ENSG00000135049.11	AGTPBP1	1189.04	0.201605	0.0465115	4.33452	1.46082e-05	0.000188776
ENSG00000184925.7	LCN12	134.012	-0.41941	0.096773	-4.33395	1.46455e-05	0.000188976
ENSG00000056661.9	PCGF2	1482.02	0.189288	0.0436967	4.33187	1.4785e-05	0.000190617
ENSG00000132437.13	DDC	3281.2	-0.162402	0.0375148	-4.32902	1.49775e-05	0.000192941
ENSG00000131242.11	RAB11FIP4	3096.81	-0.136516	0.0315373	-4.32872	1.4998e-05	0.000193045
ENSG00000255302.3	EID1	3263.95	0.147129	0.0339928	4.32825	1.50301e-05	0.000193299
ENSG00000166250.7	CLMP	141.356	0.411125	0.0949968	4.32777	1.50626e-05	0.000193557
ENSG00000178209.10	PLEC	2445.24	-0.156246	0.0361139	-4.32648	1.51514e-05	0.000194539
ENSG00000183248.7	CTD-3193O13.9	1202.28	0.195762	0.0452649	4.3248	1.52672e-05	0.000195543
ENSG00000111247.10	RAD51AP1	1025.79	0.211155	0.0488241	4.3248	1.52668e-05	0.000195543
ENSG00000101605.8	MYOM1	589.195	0.263774	0.0609886	4.32497	1.52555e-05	0.000195543
ENSG00000137575.7	SDCBP	3007.54	0.137142	0.0317138	4.32437	1.5297e-05	0.000195764
ENSG00000156103.11	MMP16	106.228	0.445971	0.103144	4.32379	1.53369e-05	0.000196114
ENSG00000168060.10	NAALADL1	135.341	0.41715	0.0965157	4.32209	1.54558e-05	0.000197472
ENSG00000129925.6	TMEM8A	3290.81	-0.13855	0.0320638	-4.32108	1.55267e-05	0.000198216
ENSG00000102931.3	ARL2BP	1585.07	0.172879	0.0400231	4.31947	1.56404e-05	0.000199504
ENSG00000197386.6	HTT	5179.05	-0.129702	0.0300313	-4.31889	1.56818e-05	0.000199869
ENSG00000162734.8	PEA15	1727.79	0.1741	0.0403241	4.31752	1.57792e-05	0.000200947
ENSG00000196507.6	TCEAL3	483.644	0.285722	0.066191	4.31662	1.58437e-05	0.000201603
ENSG00000142657.16	PGD	3956.33	-0.130402	0.0302158	-4.31568	1.59115e-05	0.000202301
ENSG00000143933.12	CALM2	10166.8	0.120861	0.0280277	4.3122	1.61636e-05	0.000205309
ENSG00000103227.14	LMF1	171.771	-0.39365	0.0912907	-4.31206	1.61743e-05	0.000205309
ENSG00000160325.10	CACFD1	2526.61	-0.152257	0.0353168	-4.31116	1.62399e-05	0.000205974
ENSG00000170873.14	MTSS1	3853.81	0.129622	0.0300821	4.30893	1.64046e-05	0.000207893
ENSG00000040933.11	INPP4A	2020.41	0.175966	0.0408436	4.30829	1.64525e-05	0.000208332
ENSG00000149257.9	SERPINH1	185.48	-0.384409	0.089249	-4.30715	1.6537e-05	0.000209232
ENSG00000203668.1	CHML	1486.43	0.180793	0.0419788	4.30678	1.65649e-05	0.000209416
ENSG00000139044.6	B4GALNT3	907.529	0.214244	0.0497609	4.30546	1.66636e-05	0.000210492
ENSG00000169826.6	CSGALNACT2	564.63	0.260598	0.0605322	4.30511	1.66901e-05	0.000210524
ENSG00000174951.6	FUT1	167.132	0.39697	0.0922099	4.30507	1.66931e-05	0.000210524
ENSG00000080189.10	SLC35C2	2375.62	-0.165593	0.0384672	-4.30479	1.67145e-05	0.000210624
ENSG00000115275.7	MOGS	1775.18	-0.168136	0.0390652	-4.30399	1.67748e-05	0.000211213
ENSG00000179627.9	ZBTB42	226.522	-0.362253	0.0841751	-4.30357	1.68069e-05	0.000211447
ENSG00000183775.6	KCTD16	91.4016	0.442711	0.102889	4.30279	1.68658e-05	0.000212017
ENSG00000116406.14	EDEM3	2735.62	-0.154258	0.0358637	-4.30124	1.69845e-05	0.000213074
ENSG00000089356.12	FXYD3	345.349	-0.34558	0.0803412	-4.3014	1.69724e-05	0.000213074
ENSG00000110171.14	TRIM3	514.149	0.282656	0.0657162	4.30116	1.69908e-05	0.000213074
ENSG00000134030.9	CTIF	1026.07	0.229781	0.0534924	4.29558	1.7424e-05	0.000218332
ENSG00000117505.8	DR1	2902.18	0.144163	0.0335649	4.29506	1.74646e-05	0.000218665
ENSG00000219481.6	NBPF1	2521.95	0.154364	0.0359528	4.29353	1.75857e-05	0.000220004
ENSG00000163449.6	TMEM169	200.663	0.373593	0.0870277	4.2928	1.7643e-05	0.000220545
ENSG00000136802.7	LRRC8A	1657.33	0.174362	0.0406503	4.28933	1.79216e-05	0.000223848
ENSG00000170312.11	CDK1	3715.36	0.128302	0.0299355	4.28595	1.81963e-05	0.000227098
ENSG00000158055.11	GRHL3	314.581	0.333633	0.0778515	4.2855	1.8233e-05	0.000227373
ENSG00000184470.15	TXNRD2	620.425	-0.254072	0.059302	-4.28437	1.8326e-05	0.000228351
ENSG00000108784.5	NAGLU	1064.83	-0.217941	0.0508731	-4.28401	1.83551e-05	0.000228531
ENSG00000164292.8	RHOBTB3	5595.77	-0.112965	0.0263701	-4.28381	1.83717e-05	0.000228555
ENSG00000171552.8	BCL2L1	3502.87	0.134448	0.0313995	4.28185	1.85343e-05	0.000230395
ENSG00000111057.6	KRT18	1803.45	-0.170798	0.0398927	-4.28144	1.85688e-05	0.00023064
ENSG00000159228.8	CBR1	1040.31	0.213063	0.0497686	4.28107	1.86e-05	0.000230707
ENSG00000068489.8	PRR11	1272.24	0.198421	0.0463509	4.28084	1.86186e-05	0.000230707
ENSG00000173273.11	TNKS	3423.81	0.134963	0.0315293	4.28056	1.86427e-05	0.000230707
ENSG00000121753.8	BAI2	885.569	0.230009	0.0537335	4.28055	1.8643e-05	0.000230707
ENSG00000171033.8	PKIA	322.851	0.316867	0.0740258	4.28049	1.86481e-05	0.000230707
ENSG00000211455.3	STK38L	983.768	0.20933	0.0489099	4.27992	1.86965e-05	0.000231123
ENSG00000174607.6	UGT8	2950.29	-0.14853	0.0347059	-4.27967	1.87169e-05	0.000231192
ENSG00000185043.6	CIB1	275.193	-0.332951	0.0778094	-4.27906	1.87681e-05	0.000231641
ENSG00000134343.8	ANO3	61.5443	0.456034	0.106588	4.27848	1.88172e-05	0.000232064
ENSG00000075218.14	GTSE1	1547.34	0.174315	0.0407646	4.27612	1.90177e-05	0.000234307
ENSG00000105662.11	CRTC1	2259.38	-0.154845	0.0362126	-4.27599	1.90291e-05	0.000234307
ENSG00000071127.12	WDR1	6388.07	0.120834	0.0282673	4.27471	1.91386e-05	0.00023547
ENSG00000076382.12	SPAG5	2944.78	0.142187	0.0333223	4.26701	1.98107e-05	0.000243547
ENSG00000100934.10	SEC23A	1185.59	0.19462	0.0456244	4.26569	1.99286e-05	0.000244803
ENSG00000130653.11	PNPLA7	221.493	-0.365639	0.0857365	-4.26469	2.00184e-05	0.000245713
ENSG00000058600.11	POLR3E	1171.07	-0.192247	0.0450823	-4.26437	2.0047e-05	0.000245871
ENSG00000156802.8	ATAD2	3843.99	0.128526	0.0301474	4.26327	2.01461e-05	0.000246893
ENSG00000074842.3	C19orf10	1669.84	-0.18729	0.0439477	-4.26167	2.02907e-05	0.00024847
ENSG00000069020.14	MAST4	282.304	-0.34129	0.080129	-4.25925	2.05113e-05	0.000250974
ENSG00000133216.12	EPHB2	577.337	0.254895	0.0598515	4.25879	2.05535e-05	0.000251294
ENSG00000110090.8	CPT1A	495.431	0.269268	0.0632527	4.25703	2.07163e-05	0.000253086
ENSG00000167118.6	URM1	799.618	-0.223815	0.05259	-4.25585	2.08253e-05	0.000254218
ENSG00000138760.4	SCARB2	21105.5	-0.179462	0.0421712	-4.25556	2.08531e-05	0.000254358
ENSG00000128833.8	MYO5C	1227.71	-0.191155	0.0449704	-4.25068	2.13122e-05	0.000259755
ENSG00000127445.9	PIN1	2338.71	0.153683	0.0361711	4.24877	2.14946e-05	0.000261775
ENSG00000182858.9	ALG12	1029.39	-0.206208	0.0485479	-4.24751	2.16157e-05	0.000263044
ENSG00000176978.9	DPP7	2449.83	-0.158589	0.0373412	-4.24702	2.16634e-05	0.00026342
ENSG00000102125.11	TAZ	441.46	-0.287622	0.0677514	-4.24526	2.18344e-05	0.000265292
ENSG00000166598.8	HSP90B1	34079.5	-0.0930699	0.0219258	-4.24476	2.18827e-05	0.000265672
ENSG00000113648.12	H2AFY	9870.02	0.102254	0.0240935	4.24404	2.19536e-05	0.000266254
ENSG00000131089.9	ARHGEF9	2418.79	0.147011	0.0346404	4.24392	2.19647e-05	0.000266254
ENSG00000255545.3	RP11-627G23.1	321.482	-0.322112	0.0759612	-4.24048	2.23044e-05	0.000270162
ENSG00000196169.10	KIF19	853.34	-0.222945	0.0525988	-4.2386	2.24919e-05	0.000272221
ENSG00000133985.2	TTC9	135.032	0.404412	0.0955222	4.2337	2.29881e-05	0.000278012
ENSG00000198589.6	LRBA	4681.66	-0.131758	0.0311449	-4.23049	2.3318e-05	0.000281783
ENSG00000158816.11	VWA5B1	38.1932	0.440605	0.104155	4.23027	2.33409e-05	0.000281842
ENSG00000123643.8	SLC36A1	1483.46	0.177073	0.0418799	4.22812	2.35647e-05	0.000284324
ENSG00000072682.14	P4HA2	903.894	-0.224988	0.053304	-4.22084	2.43389e-05	0.000293439
ENSG00000135486.13	HNRNPA1	11672.8	0.0987416	0.023397	4.22026	2.44017e-05	0.000293969
ENSG00000198837.5	DENND4B	2542.38	-0.150655	0.0356998	-4.22007	2.44228e-05	0.000293996
ENSG00000180336.13	C17orf104	94.3453	0.436291	0.103429	4.21827	2.46183e-05	0.000296122
ENSG00000089351.10	GRAMD1A	1145.75	-0.196016	0.0464817	-4.21707	2.47499e-05	0.000297475
ENSG00000111052.3	LIN7A	364.155	0.323515	0.0767306	4.21624	2.48405e-05	0.000298335
ENSG00000163624.5	CDS1	502.508	-0.272227	0.0645971	-4.21423	2.50627e-05	0.000300771
ENSG00000015479.13	MATR3	10752.2	0.100355	0.0238154	4.21386	2.51045e-05	0.000301042
ENSG00000071054.11	MAP4K4	4404.84	0.123999	0.0294554	4.20972	2.55684e-05	0.000306134
ENSG00000197747.4	S100A10	532.701	0.272778	0.0647963	4.20978	2.55625e-05	0.000306134
ENSG00000141433.8	ADCYAP1	34.3754	-0.435843	0.103571	-4.20813	2.57487e-05	0.000308057
ENSG00000117676.9	RPS6KA1	2108.3	0.159439	0.0379175	4.20491	2.61189e-05	0.000312247
ENSG00000089685.10	BIRC5	2255.27	0.162073	0.0385472	4.20454	2.61617e-05	0.000312519
ENSG00000141720.7	PIP4K2B	3085.71	0.135368	0.0322115	4.20248	2.64002e-05	0.000315127
ENSG00000130066.12	SAT1	1522.7	-0.175742	0.0418212	-4.20223	2.64302e-05	0.000315245
ENSG00000184613.6	NELL2	417.646	0.297876	0.0709709	4.19716	2.70286e-05	0.000322136
ENSG00000140406.2	MESDC1	486.385	0.274723	0.0654692	4.19622	2.71406e-05	0.000323224
ENSG00000127419.12	TMEM175	831.996	-0.221995	0.0529081	-4.19585	2.71845e-05	0.000323499
ENSG00000176148.11	TCP11L1	520.379	0.26781	0.0638312	4.1956	2.72147e-05	0.000323613
ENSG00000205356.5	TECPR1	1252.8	-0.20491	0.048857	-4.19408	2.73976e-05	0.000325539
ENSG00000128159.7	TUBGCP6	1688.16	-0.178993	0.0426956	-4.19232	2.76118e-05	0.000327835
ENSG00000126218.7	F10	518.253	-0.267381	0.0638498	-4.18766	2.81846e-05	0.000334381
ENSG00000159200.13	RCAN1	675.541	0.237006	0.0566581	4.1831	2.87565e-05	0.000340907
ENSG00000250366.2	LINC00617	1192.5	0.202672	0.0484592	4.18232	2.88552e-05	0.000341818
ENSG00000197217.8	ENTPD4	2575.39	0.14764	0.0353368	4.17807	2.93989e-05	0.000347994
ENSG00000147402.7	GABRQ	96.6551	0.425878	0.101953	4.17718	2.95141e-05	0.000349094
ENSG00000163739.4	CXCL1	69.1941	-0.442197	0.105865	-4.17698	2.95407e-05	0.000349143
ENSG00000020181.13	GPR124	166.853	0.390773	0.0935878	4.17547	2.97372e-05	0.0003512
ENSG00000159713.6	TPPP3	251.201	0.344225	0.0824464	4.17514	2.97808e-05	0.00035145
ENSG00000114120.7	SLC25A36	2906.29	-0.141517	0.0339276	-4.17113	3.03092e-05	0.000357416
ENSG00000132128.12	LRRC41	1917.2	-0.168876	0.0404998	-4.1698	3.04865e-05	0.000359234
ENSG00000084774.9	CAD	3209.08	-0.132874	0.0318765	-4.16839	3.06763e-05	0.000361198
ENSG00000049239.8	H6PD	1242.4	-0.195426	0.0469003	-4.16683	3.08861e-05	0.000363121
ENSG00000158528.7	PPP1R9A	1486.98	-0.177966	0.0427084	-4.167	3.08631e-05	0.000363121
ENSG00000139624.8	CERS5	823.172	0.214663	0.0515264	4.16609	3.09872e-05	0.000364036
ENSG00000119862.8	LGALSL	988.285	0.206959	0.0497102	4.1633	3.13681e-05	0.000368233
ENSG00000091317.7	CMTM6	3329.56	-0.131159	0.0315051	-4.1631	3.13956e-05	0.00036828
ENSG00000148120.10	C9orf3	1932.04	0.17517	0.0421016	4.16065	3.17345e-05	0.000371975
ENSG00000103479.10	RBL2	2953.3	-0.133081	0.0319897	-4.16012	3.18086e-05	0.000372564
ENSG00000172830.8	SSH3	293.515	-0.337018	0.0810681	-4.15722	3.22145e-05	0.000376938
ENSG00000221890.2	NPTXR	1044.07	-0.212358	0.0510832	-4.15711	3.22304e-05	0.000376938
ENSG00000073849.10	ST6GAL1	3053.05	-0.141379	0.0340104	-4.15693	3.22553e-05	0.000376948
ENSG00000174233.7	ADCY6	1493.88	-0.171204	0.0411885	-4.1566	3.23015e-05	0.00037711
ENSG00000011114.10	BTBD7	1618.81	-0.170385	0.0409926	-4.15649	3.23175e-05	0.00037711
ENSG00000138778.7	CENPE	1487.83	0.178159	0.0428784	4.15498	3.25317e-05	0.000379326
ENSG00000130726.7	TRIM28	7876.74	-0.122772	0.0295515	-4.15452	3.2597e-05	0.000379804
ENSG00000178988.10	MRFAP1L1	2025.55	0.161315	0.0388442	4.15287	3.28325e-05	0.000382263
ENSG00000144579.3	CTDSP1	1436.25	-0.181117	0.0436385	-4.1504	3.31897e-05	0.000386134
ENSG00000108963.13	DPH1	569.585	-0.262174	0.0631739	-4.15004	3.32417e-05	0.000386163
ENSG00000011523.9	CEP68	1354.33	0.18598	0.0448138	4.15007	3.32375e-05	0.000386163
ENSG00000142864.10	SERBP1	9058.17	0.104538	0.0252021	4.14798	3.35421e-05	0.000389363
ENSG00000181827.10	RFX7	1403.49	0.178212	0.0429936	4.14508	3.39699e-05	0.000394036
ENSG00000156515.17	HK1	24.2892	0.410203	0.0989732	4.14458	3.40431e-05	0.000394592
ENSG00000180616.4	SSTR2	2561.17	0.139466	0.033659	4.14349	3.42066e-05	0.000396192
ENSG00000115310.13	RTN4	6890.26	0.107392	0.0259428	4.13955	3.47984e-05	0.000402749
ENSG00000158062.16	UBXN11	613.587	-0.243381	0.0588065	-4.13867	3.49319e-05	0.00040392
ENSG00000144935.10	TRPC1	451.57	0.278106	0.0671988	4.13855	3.49514e-05	0.00040392
ENSG00000163939.14	PBRM1	5341.5	0.129762	0.0313599	4.13785	3.50582e-05	0.000404855
ENSG00000165684.3	SNAPC4	927.385	-0.209341	0.0505948	-4.13759	3.50973e-05	0.000405007
ENSG00000182500.7	ORAI1	338.451	-0.301227	0.0728237	-4.13639	3.52808e-05	0.000406823
ENSG00000165406.11	MARCH8	3126.58	0.130196	0.0314996	4.13326	3.57646e-05	0.000412098
ENSG00000126709.10	IFI6	845.006	0.226361	0.0547699	4.13294	3.58145e-05	0.000412369
ENSG00000163482.7	STK36	824.322	-0.223289	0.0540526	-4.13095	3.61266e-05	0.000415655
ENSG00000130150.7	MOSPD2	1838.29	-0.169408	0.0410344	-4.12842	3.65258e-05	0.000419939
ENSG00000099968.13	BCL2L13	1192.9	-0.192364	0.0466257	-4.1257	3.6961e-05	0.00042463
ENSG00000176840.7	MIR7-3HG	592.576	-0.259032	0.0628123	-4.1239	3.72511e-05	0.000427648
ENSG00000158258.11	CLSTN2	201.864	0.362073	0.0878638	4.12084	3.77496e-05	0.000433053
ENSG00000138185.12	ENTPD1	429.082	0.28949	0.0702891	4.11856	3.81245e-05	0.000437032
ENSG00000115828.11	QPCT	2959.86	0.134061	0.0325622	4.11708	3.83697e-05	0.00043952
ENSG00000151150.16	ANK3	360.58	0.292901	0.0711491	4.11673	3.84294e-05	0.000439881
ENSG00000145247.7	OCIAD2	918.597	0.20847	0.0506446	4.11634	3.84942e-05	0.000440239
ENSG00000160097.11	FNDC5	392.3	0.289011	0.070216	4.11603	3.85452e-05	0.000440239
ENSG00000184261.4	KCNK12	20.189	0.394012	0.0957252	4.11608	3.85377e-05	0.000440239
ENSG00000168067.7	MAP4K2	939.536	-0.230161	0.055954	-4.11339	3.89883e-05	0.000444974
ENSG00000123444.9	KBTBD4	890.826	0.213483	0.0519173	4.11199	3.9227e-05	0.000447371
ENSG00000106853.12	PTGR1	1015.73	-0.199943	0.048634	-4.11118	3.93648e-05	0.000448616
ENSG00000164733.16	CTSB	1814.31	-0.174797	0.0425722	-4.1059	4.02741e-05	0.000458643
ENSG00000138162.13	TACC2	450.501	0.272865	0.0664607	4.10566	4.03154e-05	0.000458779
ENSG00000111344.7	RASAL1	65.6034	0.435884	0.106199	4.10441	4.0534e-05	0.000460931
ENSG00000247556.2	OIP5-AS1	3597.47	-0.146507	0.0357082	-4.10289	4.08015e-05	0.000463634
ENSG00000100316.11	RPL3	16212.1	-0.0980004	0.0238913	-4.10193	4.09718e-05	0.000465231
ENSG00000266714.2	MYO15B	722.278	-0.25631	0.0624968	-4.10117	4.11071e-05	0.000466428
ENSG00000205413.3	SAMD9	823.89	0.213084	0.0519811	4.09926	4.14479e-05	0.000469954
ENSG00000143515.12	ATP8B2	2891.44	0.138037	0.0336801	4.09848	4.1588e-05	0.0004712
ENSG00000064726.5	BTBD1	2569.22	0.138931	0.0339024	4.09799	4.16758e-05	0.000471852
ENSG00000124795.10	DEK	8157.73	0.112588	0.0275006	4.09402	4.23966e-05	0.000479666
ENSG00000125779.17	PANK2	1648.52	0.166133	0.0406006	4.09188	4.27897e-05	0.000483762
ENSG00000135535.10	CD164	11366.6	-0.0913538	0.022338	-4.08961	4.32103e-05	0.000488164
ENSG00000161267.7	BDH1	528.716	-0.25987	0.0636072	-4.08555	4.39732e-05	0.000496423
ENSG00000156510.11	HKDC1	152.546	-0.383169	0.0938289	-4.0837	4.4325e-05	0.000500033
ENSG00000143815.10	LBR	2364.99	0.146336	0.0358484	4.0821	4.46312e-05	0.000503124
ENSG00000069702.6	TGFBR3	1441.13	-0.173078	0.0424184	-4.08026	4.49848e-05	0.000506379
ENSG00000130764.5	LRRC47	1466.83	-0.173055	0.0424127	-4.08027	4.49842e-05	0.000506379
ENSG00000183837.8	PNMA3	1920.97	-0.18477	0.0452958	-4.07917	4.51958e-05	0.000508388
ENSG00000101049.10	SGK2	377.551	-0.288342	0.0707442	-4.07584	4.58493e-05	0.000515368
ENSG00000091651.4	ORC6	782.856	0.225211	0.0552742	4.07443	4.61269e-05	0.000518115
ENSG00000160685.9	ZBTB7B	464.911	-0.275183	0.0675548	-4.07349	4.63148e-05	0.000519851
ENSG00000133657.10	ATP13A3	10964.9	-0.103366	0.0253812	-4.07255	4.65014e-05	0.00052157
ENSG00000153130.13	SCOC	3935.03	0.133339	0.0327439	4.07216	4.65784e-05	0.000522059
ENSG00000065882.11	TBC1D1	1611.1	0.167097	0.041036	4.07197	4.66174e-05	0.000522121
ENSG00000140474.8	ULK3	1439.69	-0.172078	0.0422664	-4.07128	4.67558e-05	0.000523296
ENSG00000171132.9	PRKCE	113.643	0.402941	0.0989956	4.0703	4.69531e-05	0.000525128
ENSG00000113810.11	SMC4	8097.3	0.0993622	0.0244214	4.06866	4.72849e-05	0.000528461
ENSG00000149196.11	C11orf73	382.119	0.289486	0.0711937	4.06617	4.77913e-05	0.000533737
ENSG00000147257.9	GPC3	208.266	-0.352279	0.0866761	-4.06432	4.81736e-05	0.000537445
ENSG00000164604.8	GPR85	101.951	0.420433	0.103447	4.06423	4.81921e-05	0.000537445
ENSG00000115561.10	CHMP3	2436.59	0.141139	0.0347302	4.06386	4.82675e-05	0.000537901
ENSG00000106003.8	LFNG	398.55	-0.292998	0.0721603	-4.06038	4.89936e-05	0.000545604
ENSG00000120725.8	SIL1	821.974	-0.221273	0.0545307	-4.05777	4.95439e-05	0.000551339
ENSG00000073464.7	CLCN4	3646.85	0.12637	0.0311447	4.05753	4.95955e-05	0.00055152
ENSG00000182372.6	CLN8	1000.46	-0.19618	0.0483539	-4.05716	4.96725e-05	0.000551983
ENSG00000118402.5	ELOVL4	1412.49	0.182086	0.0448941	4.05591	4.99403e-05	0.000554565
ENSG00000168490.9	PHYHIP	29.0015	0.413541	0.102086	4.05089	5.10227e-05	0.000566182
ENSG00000054965.6	FAM168A	3551.63	0.128871	0.0318318	4.04849	5.15495e-05	0.000571215
ENSG00000155754.10	ALS2CR11	379.505	0.297049	0.0733698	4.04865	5.15145e-05	0.000571215
ENSG00000144354.9	CDCA7	648.242	-0.238715	0.0589839	-4.04713	5.18505e-05	0.000574143
ENSG00000058866.10	DGKG	658.545	0.240112	0.0593416	4.04626	5.20423e-05	0.000575858
ENSG00000151233.6	GXYLT1	1989.44	0.157603	0.0389525	4.04602	5.2096e-05	0.000576045
ENSG00000049759.12	NEDD4L	1019.45	-0.19407	0.0479718	-4.0455	5.22117e-05	0.000576915
ENSG00000100219.12	XBP1	4186.93	-0.138323	0.034194	-4.04524	5.22688e-05	0.000577138
ENSG00000179218.9	CALR	21122.6	-0.0902195	0.0223051	-4.0448	5.23685e-05	0.00057783
ENSG00000070985.9	TRPM5	96.1997	-0.413889	0.102416	-4.04127	5.31619e-05	0.00058617
ENSG00000075275.12	CELSR1	250.133	-0.335309	0.0831197	-4.03405	5.4824e-05	0.000603827
ENSG00000132142.15	ACACA	4782.02	-0.118988	0.0294965	-4.03398	5.48407e-05	0.000603827
ENSG00000148187.13	MRRF	429.519	-0.278403	0.0690541	-4.03167	5.53817e-05	0.000609355
ENSG00000145901.10	TNIP1	955.376	-0.203136	0.0504188	-4.02897	5.60218e-05	0.000615963
ENSG00000063180.4	CA11	115.561	0.402756	0.100079	4.02438	5.71244e-05	0.000627645
ENSG00000164111.10	ANXA5	3077.61	-0.129473	0.032224	-4.01792	5.87152e-05	0.00064467
ENSG00000101474.7	APMAP	3771.89	0.119751	0.0298071	4.01755	5.88061e-05	0.000645215
ENSG00000162909.13	CAPN2	1923.9	-0.158665	0.0395	-4.01683	5.89865e-05	0.000646738
ENSG00000173898.7	SPTBN2	3353.29	-0.134137	0.0334041	-4.01559	5.92978e-05	0.000649695
ENSG00000143702.11	CEP170	805.074	0.213897	0.0532765	4.01484	5.94864e-05	0.000651306
ENSG00000184743.8	ATL3	1756.66	-0.162627	0.0405168	-4.01381	5.97455e-05	0.000653684
ENSG00000136108.10	CKAP2	3857.34	0.125744	0.03134	4.01224	6.01445e-05	0.000657589
ENSG00000164896.15	FASTK	1888.94	-0.151001	0.037664	-4.00916	6.09361e-05	0.000665777
ENSG00000144681.6	STAC	47.9652	0.426576	0.106535	4.00411	6.22512e-05	0.000679431
ENSG00000154473.13	BUB3	1733.31	0.156465	0.039077	4.00403	6.22729e-05	0.000679431
ENSG00000064545.10	TMEM161A	535.488	-0.249394	0.0622972	-4.0033	6.24649e-05	0.000681046
ENSG00000125817.7	CENPB	3177.29	0.124468	0.0310926	4.00314	6.25081e-05	0.000681046
ENSG00000180488.10	FAM73A	1312.54	-0.19558	0.0489207	-3.9979	6.39066e-05	0.000695798
ENSG00000196353.7	CPNE4	209.935	0.349741	0.0875048	3.99682	6.4198e-05	0.000698483
ENSG00000198826.6	ARHGAP11A	2565.51	0.138115	0.0345746	3.9947	6.47769e-05	0.000704291
ENSG00000187867.4	PALM3	35.5933	0.418384	0.104761	3.9937	6.50493e-05	0.000706761
ENSG00000187045.12	TMPRSS6	3627.9	-0.125141	0.0313406	-3.99293	6.52609e-05	0.000708566
ENSG00000229891.1	Z83851.1	156.58	0.369176	0.0924633	3.99268	6.53313e-05	0.000708838
ENSG00000108001.9	EBF3	1259.82	0.192051	0.0481072	3.99215	6.54779e-05	0.000709935
ENSG00000149654.5	CDH22	1800.7	-0.188388	0.0472559	-3.98656	6.70391e-05	0.000726358
ENSG00000100116.12	GCAT	107.409	-0.404386	0.101447	-3.98619	6.71414e-05	0.000726962
ENSG00000139910.15	NOVA1	382.549	0.279879	0.0702297	3.98519	6.74254e-05	0.00072953
ENSG00000163499.7	CRYBA2	664.469	-0.253501	0.0636211	-3.98454	6.76122e-05	0.000731046
ENSG00000101166.11	SLMO2	11861.7	0.17257	0.0433167	3.98393	6.7785e-05	0.000732407
ENSG00000122971.4	ACADS	316.91	-0.302177	0.0758875	-3.9819	6.83658e-05	0.000738171
ENSG00000117152.9	RGS4	71.4366	0.421662	0.105902	3.98162	6.84478e-05	0.000738546
ENSG00000184515.6	BEX5	179.331	0.353491	0.0887932	3.98106	6.86081e-05	0.000739764
ENSG00000152061.17	RABGAP1L	1908.5	0.149493	0.0375582	3.98032	6.88238e-05	0.000741577
ENSG00000107798.13	LIPA	1595.64	0.171372	0.0430733	3.97861	6.93208e-05	0.000746417
ENSG00000116962.10	NID1	108.67	0.398834	0.100273	3.97749	6.96473e-05	0.000749417
ENSG00000106689.6	LHX2	115.475	0.397131	0.0998537	3.97713	6.97517e-05	0.000750023
ENSG00000114423.14	CBLB	1011.18	0.191725	0.0482142	3.97652	6.99317e-05	0.000751441
ENSG00000166206.9	GABRB3	3045.4	0.12959	0.032615	3.97332	7.0878e-05	0.000761085
ENSG00000165102.10	HGSNAT	929.862	-0.208061	0.052372	-3.97275	7.10478e-05	0.000762384
ENSG00000112874.5	NUDT12	609.048	-0.233894	0.0588815	-3.97229	7.11848e-05	0.00076333
ENSG00000113719.11	ERGIC1	1680.95	-0.158598	0.0399383	-3.97109	7.15446e-05	0.000766662
ENSG00000115977.14	AAK1	413.054	0.275471	0.069397	3.96949	7.20273e-05	0.000771305
ENSG00000166897.10	ELFN2	142.249	0.377912	0.0952184	3.9689	7.22065e-05	0.000772693
ENSG00000172201.6	ID4	1415.03	0.169795	0.042789	3.96818	7.24226e-05	0.000774476
ENSG00000167612.8	ANKRD33	51.7114	-0.423533	0.106773	-3.96665	7.28886e-05	0.000778925
ENSG00000130559.14	CAMSAP1	2215.5	0.142462	0.0359172	3.96641	7.29648e-05	0.000779206
ENSG00000182224.7	CYB5D1	494.254	-0.249305	0.0628596	-3.96606	7.307e-05	0.000779796
ENSG00000143622.6	RIT1	1046.94	0.185616	0.046805	3.96572	7.31751e-05	0.000780385
ENSG00000149295.9	DRD2	27.622	0.401307	0.101273	3.96263	7.41272e-05	0.000789998
ENSG00000198668.6	CALM1	14396.3	0.0891728	0.0225054	3.96229	7.4235e-05	0.000790607
ENSG00000007866.14	TEAD3	61.2591	-0.421996	0.106618	-3.95801	7.55775e-05	0.000804357
ENSG00000144407.5	PTH2R	810.64	-0.207985	0.052564	-3.9568	7.59593e-05	0.000807529
ENSG00000163466.11	ARPC2	2780.93	0.13552	0.0342505	3.95674	7.5979e-05	0.000807529
ENSG00000173812.6	EIF1	5302.47	0.114185	0.0288661	3.95569	7.63155e-05	0.000810554
ENSG00000161048.7	NAPEPLD	1249.29	-0.203644	0.0514986	-3.95437	7.67378e-05	0.000814094
ENSG00000113739.6	STC2	437.68	-0.280437	0.0709193	-3.95432	7.67531e-05	0.000814094
ENSG00000234409.4	AC006547.14	248.523	0.325269	0.0822987	3.95229	7.74065e-05	0.000820466
ENSG00000152518.5	ZFP36L2	2497.1	-0.137057	0.0346824	-3.95177	7.75739e-05	0.000821683
ENSG00000120594.12	PLXDC2	493.574	-0.258172	0.0653494	-3.95064	7.79436e-05	0.00082504
ENSG00000106733.16	NMRK1	370.322	-0.277894	0.0703655	-3.94929	7.83839e-05	0.000829138
ENSG00000070081.11	NUCB2	3171.25	0.131615	0.0333465	3.94688	7.91748e-05	0.000836937
ENSG00000169967.12	MAP3K2	2694.68	-0.13648	0.0345867	-3.94602	7.94602e-05	0.000839386
ENSG00000105983.15	LMBR1	3081.32	0.130044	0.0329709	3.94419	8.00709e-05	0.000845265
ENSG00000014123.9	UFL1	991.183	-0.206895	0.0524639	-3.94357	8.02775e-05	0.000846873
ENSG00000112276.9	BVES	269.284	0.309096	0.0785465	3.9352	8.31262e-05	0.000876333
ENSG00000128989.6	ARPP19	9955.22	0.0927517	0.0235884	3.93208	8.42135e-05	0.000887196
ENSG00000153789.8	FAM92B	164.795	-0.385104	0.0979536	-3.9315	8.44192e-05	0.000888764
ENSG00000182795.12	C1orf116	791.632	-0.211447	0.0538375	-3.9275	8.58323e-05	0.000903033
ENSG00000169814.8	BTD	727.343	-0.221533	0.0564227	-3.92631	8.62604e-05	0.000906925
ENSG00000215440.7	NPEPL1	292.843	-0.303186	0.0772343	-3.92554	8.6537e-05	0.000909221
ENSG00000171160.13	MORN4	382.167	0.292642	0.074561	3.92487	8.67774e-05	0.000910548
ENSG00000167325.10	RRM1	5895.19	0.10609	0.0270304	3.92486	8.67799e-05	0.000910548
ENSG00000160180.14	TFF3	150.526	-0.369702	0.0942063	-3.92439	8.69513e-05	0.000911733
ENSG00000168763.11	CNNM3	1962.06	-0.152104	0.0387894	-3.92127	8.80823e-05	0.000922972
ENSG00000164663.9	USP49	1142.45	0.180485	0.0460303	3.92101	8.81788e-05	0.000923364
ENSG00000104219.8	ZDHHC2	2026.68	0.15398	0.0392871	3.91936	8.87847e-05	0.000929086
ENSG00000054148.13	PHPT1	1227.2	-0.181765	0.0463963	-3.91767	8.94079e-05	0.00093498
ENSG00000183978.7	COA3	1524.31	-0.16332	0.0417089	-3.9157	9.01407e-05	0.000942013
ENSG00000160219.7	GAB3	323.433	0.294405	0.0752525	3.91223	9.14485e-05	0.000955041
ENSG00000079112.5	CDH17	4709.64	0.118666	0.0303377	3.91151	9.17214e-05	0.00095725
ENSG00000115993.7	TRAK2	1304.9	0.178081	0.0455296	3.91132	9.17934e-05	0.000957362
ENSG00000170775.2	GPR37	240.094	-0.324121	0.0829046	-3.90957	9.24617e-05	0.000963605
ENSG00000081181.3	ARG2	573.642	0.250613	0.0641047	3.90943	9.25155e-05	0.000963605
ENSG00000130175.5	PRKCSH	7632.24	-0.0999757	0.0255908	-3.9067	9.35636e-05	0.000973873
ENSG00000102908.16	NFAT5	2224.58	-0.165126	0.0422754	-3.90597	9.38467e-05	0.000976168
ENSG00000145198.10	VWA5B2	10027.8	-0.0974123	0.024945	-3.90509	9.41907e-05	0.000979095
ENSG00000087253.7	LPCAT2	1327.73	0.179369	0.0459746	3.90148	9.56078e-05	0.000991844
ENSG00000125966.8	MMP24	2373.46	0.133386	0.034188	3.90156	9.55766e-05	0.000991844
ENSG00000167555.9	ZNF528	214.073	0.332872	0.0853174	3.90157	9.55692e-05	0.000991844
ENSG00000134575.5	ACP2	1451.47	-0.167071	0.0428946	-3.89492	9.82314e-05	0.00101838
ENSG00000173166.13	RAPH1	1232.64	0.186135	0.0478022	3.89387	9.86576e-05	0.00102212
ENSG00000105514.3	RAB3D	2280.36	-0.160701	0.0412825	-3.89272	9.91249e-05	0.00102628
ENSG00000173511.5	VEGFB	819.088	-0.211005	0.0542129	-3.89216	9.93565e-05	0.001028
ENSG00000142765.13	SYTL1	1730.01	-0.155908	0.0400632	-3.89156	9.96037e-05	0.00102988
ENSG00000103187.6	COTL1	477.202	0.25801	0.0663159	3.89062	9.99886e-05	0.00103317
ENSG00000136111.8	TBC1D4	4218.11	-0.113009	0.0290653	-3.88811	0.000101026	0.0010432
ENSG00000171105.9	INSR	1708.36	-0.158244	0.0407048	-3.88761	0.000101237	0.00104469
ENSG00000172354.5	GNB2	6326.28	0.0966875	0.0248738	3.88712	0.00010144	0.00104601
ENSG00000135622.8	SEMA4F	858.134	0.200423	0.0515626	3.88698	0.000101499	0.00104601
ENSG00000119403.9	PHF19	1521.57	0.164247	0.0422808	3.88466	0.000102474	0.00105536
ENSG00000137513.5	NARS2	691.229	-0.218591	0.0562771	-3.88419	0.000102672	0.0010567
ENSG00000130768.10	SMPDL3B	1025.78	-0.192851	0.0496531	-3.88396	0.000102769	0.001057
ENSG00000185697.12	MYBL1	668.228	0.225138	0.0580064	3.88126	0.000103915	0.00106809
ENSG00000173826.10	KCNH6	1833.46	-0.157754	0.0406495	-3.88083	0.0001041	0.00106928
ENSG00000171262.7	FAM98B	1232.88	0.208508	0.0537353	3.88029	0.000104333	0.00107098
ENSG00000106348.12	IMPDH1	1727.48	-0.15529	0.0400332	-3.87903	0.000104875	0.00107583
ENSG00000132341.7	RAN	9793.23	0.0915714	0.023608	3.87883	0.000104961	0.001076
ENSG00000122068.8	FYTTD1	3371.34	0.12068	0.0311385	3.87558	0.000106372	0.00108975
ENSG00000120217.9	CD274	90.717	0.397242	0.102507	3.87528	0.0001065	0.00109036
ENSG00000110075.10	PPP6R3	4689.72	-0.10802	0.0278774	-3.87481	0.000106708	0.00109176
ENSG00000159409.10	CELF3	9353.05	0.0967193	0.0249693	3.87352	0.000107273	0.00109683
ENSG00000221968.4	FADS3	633.652	-0.224991	0.0581655	-3.86811	0.000109681	0.00111998
ENSG00000076770.10	MBNL3	317.946	-0.293581	0.0758968	-3.86817	0.000109657	0.00111998
ENSG00000171450.4	CDK5R2	906.945	0.19834	0.0513299	3.86402	0.000111535	0.00113816
ENSG00000206503.7	HLA-A	3231.15	0.233236	0.0603646	3.86379	0.00011164	0.0011385
ENSG00000182944.13	EWSR1	7702.51	-0.0991698	0.0256676	-3.86362	0.00011172	0.00113857
ENSG00000151552.7	QDPR	2215.68	0.138817	0.0359314	3.86339	0.000111826	0.0011388
ENSG00000131236.12	CAP1	3178.75	0.122805	0.031788	3.86325	0.000111889	0.0011388
ENSG00000104381.8	GDAP1	2029.11	0.146126	0.0378719	3.85844	0.000114112	0.00116068
ENSG00000145217.9	SLC26A1	98.9262	-0.392435	0.101729	-3.85765	0.000114484	0.00116278
ENSG00000104133.10	SPG11	1836.46	-0.145565	0.0377354	-3.85752	0.000114543	0.00116278
ENSG00000175895.3	PLEKHF2	1030.39	0.186756	0.0484116	3.85766	0.000114478	0.00116278
ENSG00000157870.10	FAM213B	1290.32	-0.206874	0.0536323	-3.85726	0.000114664	0.00116325
ENSG00000106460.14	TMEM106B	1396.5	-0.175035	0.0453837	-3.85677	0.000114893	0.00116482
ENSG00000158828.5	PINK1	1321.91	-0.169648	0.043999	-3.85573	0.000115387	0.00116907
ENSG00000108604.11	SMARCD2	1548.93	-0.162885	0.042266	-3.8538	0.000116297	0.00117753
ENSG00000134291.7	TMEM106C	4630.38	-0.125587	0.0325953	-3.85293	0.000116714	0.00118099
ENSG00000164171.6	ITGA2	59.4501	-0.410316	0.10655	-3.8509	0.000117683	0.00119002
ENSG00000156711.12	MAPK13	2091.12	-0.138829	0.0360555	-3.85042	0.000117916	0.00119122
ENSG00000222009.4	BTBD19	288.726	-0.297682	0.0773131	-3.85034	0.000117955	0.00119122
ENSG00000178573.6	MAF	1097.96	0.18152	0.0471847	3.84701	0.000119569	0.00120674
ENSG00000092820.13	EZR	3257.81	-0.125971	0.0327585	-3.84545	0.000120332	0.00121366
ENSG00000212719.6	C17orf51	576.019	0.235905	0.0614215	3.84075	0.000122661	0.00123635
ENSG00000166342.14	NETO1	468.3	0.270566	0.0704564	3.84019	0.00012294	0.00123837
ENSG00000100354.16	TNRC6B	1442.38	-0.177244	0.0461611	-3.83968	0.000123195	0.00124013
ENSG00000051108.10	HERPUD1	1777.67	-0.150485	0.0391964	-3.83926	0.000123405	0.00124145
ENSG00000187325.4	TAF9B	1227.76	0.178201	0.0464218	3.83873	0.000123673	0.00124254
ENSG00000160401.10	C9orf117	24.9068	-0.377624	0.0983712	-3.83876	0.000123656	0.00124254
ENSG00000163581.9	SLC2A2	41.2351	-0.392574	0.102368	-3.83494	0.000125593	0.00126102
ENSG00000151743.6	AMN1	410.349	0.267815	0.0698977	3.83153	0.000127348	0.00127768
ENSG00000092148.8	HECTD1	4901.26	-0.107862	0.0281522	-3.8314	0.000127416	0.00127768
ENSG00000162804.9	SNED1	311.851	-0.28756	0.0750892	-3.82957	0.000128366	0.00128638
ENSG00000198198.9	SZT2	1744.31	-0.154703	0.0404129	-3.82805	0.000129163	0.00129354
ENSG00000111981.4	ULBP1	85.6192	0.398087	0.104029	3.82669	0.000129878	0.00129986
ENSG00000155744.5	FAM126B	1698.4	-0.16243	0.0424529	-3.82612	0.000130179	0.00130204
ENSG00000253313.1	C1orf210	719.843	-0.212353	0.0555228	-3.82461	0.00013098	0.00130921
ENSG00000102007.6	PLP2	4280.48	-0.123068	0.0321829	-3.82402	0.000131294	0.00131151
ENSG00000163703.13	CRELD1	826.692	-0.199358	0.0521987	-3.81922	0.000133876	0.00133645
ENSG00000135318.7	NT5E	218.241	-0.327363	0.0857269	-3.81868	0.00013417	0.00133853
ENSG00000158427.10	TMSB15B	1079.99	0.184355	0.0483507	3.81286	0.000137366	0.00136954
ENSG00000134057.10	CCNB1	2378.28	0.13969	0.0366676	3.80963	0.000139177	0.00138671
ENSG00000109466.9	KLHL2	1207.59	0.170725	0.0448231	3.80886	0.000139607	0.0013901
ENSG00000160796.12	NBEAL2	1995.82	-0.144617	0.0379793	-3.80779	0.000140214	0.00139525
ENSG00000164484.7	TMEM200A	5793.08	-0.118909	0.0312331	-3.80713	0.000140588	0.00139809
ENSG00000114770.12	ABCC5	1313.94	0.181865	0.0477933	3.80523	0.000141673	0.00140724
ENSG00000151914.13	DST	8648.31	0.0905519	0.0237969	3.8052	0.000141688	0.00140724
ENSG00000124570.13	SERPINB6	506.914	-0.238392	0.0626735	-3.8037	0.000142548	0.00141488
ENSG00000172731.9	LRRC20	2159.47	-0.140881	0.037047	-3.80278	0.000143084	0.00141929
ENSG00000114779.15	ABHD14B	1251.99	-0.175441	0.0461381	-3.80251	0.000143236	0.0014199
ENSG00000134215.11	VAV3	616.468	0.224074	0.0589372	3.8019	0.000143588	0.00142249
ENSG00000169683.3	LRRC45	987.502	-0.194167	0.0511123	-3.79883	0.000145378	0.00143931
ENSG00000139182.9	CLSTN3	3664.82	0.126315	0.0332582	3.79802	0.000145856	0.00144312
ENSG00000178951.4	ZBTB7A	835.449	-0.195429	0.0514986	-3.79485	0.000147732	0.00145984
ENSG00000181191.11	PJA1	1061.59	0.180384	0.0475322	3.79497	0.000147659	0.00145984
ENSG00000136720.6	HS6ST1	1368.12	-0.167558	0.044157	-3.7946	0.000147879	0.00146037
ENSG00000149476.10	DAK	776.282	-0.209565	0.0552594	-3.79239	0.000149207	0.00147255
ENSG00000106628.6	POLD2	2906.95	-0.129129	0.0340557	-3.79172	0.00014961	0.00147466
ENSG00000272841.1	RP3-428L16.2	463.691	0.256929	0.0677592	3.79179	0.000149566	0.00147466
ENSG00000167306.14	MYO5B	1584.8	0.15362	0.0405256	3.79069	0.000150227	0.00147888
ENSG00000072422.12	RHOBTB1	390.133	-0.267313	0.0705178	-3.79071	0.000150215	0.00147888
ENSG00000163040.10	CCDC74A	407.136	0.26697	0.0704667	3.78859	0.000151503	0.00149049
ENSG00000073712.9	FERMT2	1187.68	0.184317	0.0486603	3.78784	0.000151961	0.00149406
ENSG00000165152.4	TMEM246	829.429	0.195764	0.0517061	3.78609	0.000153036	0.00150369
ENSG00000171863.8	RPS7	7573.35	0.0941369	0.0248783	3.78389	0.000154396	0.00151609
ENSG00000136271.6	DDX56	1999.93	-0.141468	0.0373895	-3.78362	0.000154562	0.00151677
ENSG00000184731.5	FAM110C	429.513	0.262255	0.0693181	3.78335	0.00015473	0.00151746
ENSG00000141002.14	TCF25	2042.37	-0.146747	0.0387968	-3.78247	0.000155281	0.00152191
ENSG00000110900.10	TSPAN11	23.7613	0.372901	0.0985908	3.78231	0.00015538	0.00152192
ENSG00000148600.10	CDHR1	260.368	0.30288	0.0800819	3.78213	0.000155492	0.00152207
ENSG00000110917.3	MLEC	6734.66	-0.0973363	0.0257384	-3.78175	0.000155728	0.00152342
ENSG00000170113.11	NIPA1	1963.34	0.142878	0.0378149	3.77835	0.000157869	0.0015434
ENSG00000123684.8	LPGAT1	4056.37	0.120008	0.0317634	3.7782	0.000157969	0.00154341
ENSG00000138744.10	NAAA	527.355	-0.234635	0.0622311	-3.77038	0.000163002	0.00159159
ENSG00000170743.12	SYT9	252.216	0.323192	0.0857242	3.77013	0.00016316	0.00159169
ENSG00000146281.5	PM20D2	1743.8	-0.1566	0.041538	-3.77005	0.000163216	0.00159169
ENSG00000137267.5	TUBB2A	350.884	0.276263	0.0732999	3.76893	0.000163946	0.00159781
ENSG00000245750.3	RP11-279F6.1	293.921	-0.396524	0.105231	-3.76812	0.00016448	0.00160201
ENSG00000228623.2	ZNF883	176.187	0.341035	0.0905102	3.76792	0.000164616	0.00160233
ENSG00000184916.4	JAG2	125.858	-0.368949	0.0979335	-3.76734	0.000164996	0.00160304
ENSG00000154845.11	PPP4R1	1951.38	0.145558	0.0386364	3.76737	0.000164977	0.00160304
ENSG00000092140.10	G2E3	1182.72	0.169516	0.0449933	3.76757	0.000164841	0.00160304
ENSG00000175029.12	CTBP2	963.091	0.190564	0.0505937	3.76655	0.00016552	0.00160713
ENSG00000164970.10	FAM219A	1136.45	0.171931	0.0456602	3.76545	0.000166248	0.00161319
ENSG00000146676.5	PURB	2964.14	-0.124474	0.0330606	-3.76503	0.000166531	0.00161494
ENSG00000104427.7	ZC2HC1A	480.746	0.240391	0.0638667	3.76395	0.000167248	0.00162088
ENSG00000103326.6	CAPN15	1329.79	-0.169855	0.0451557	-3.76154	0.000168869	0.00163477
ENSG00000143847.11	PPFIA4	361.727	-0.282264	0.0750404	-3.76149	0.000168904	0.00163477
ENSG00000130558.14	OLFM1	2001.32	0.156702	0.0416611	3.76136	0.000168995	0.00163477
ENSG00000135424.11	ITGA7	319.201	0.284802	0.0757281	3.76084	0.000169341	0.0016371
ENSG00000166394.10	CYB5R2	83.714	0.393193	0.104581	3.75971	0.00017011	0.00164351
ENSG00000006282.15	SPATA20	780.308	-0.210396	0.0559712	-3.75901	0.000170587	0.00164704
ENSG00000136051.9	KIAA1033	3342.52	-0.126041	0.0335317	-3.75887	0.000170685	0.00164704
ENSG00000112290.8	WASF1	2127.25	0.154122	0.0410087	3.75828	0.000171086	0.00164988
ENSG00000198053.7	SIRPA	253.564	0.305191	0.0812269	3.75726	0.000171781	0.00165557
ENSG00000165410.10	CFL2	1027.73	-0.188459	0.0501722	-3.75624	0.000172483	0.00166131
ENSG00000165868.8	HSPA12A	107.862	-0.374101	0.0996023	-3.75595	0.000172684	0.00166222
ENSG00000108312.10	UBTF	3093.53	-0.136188	0.0362803	-3.75377	0.000174192	0.0016757
ENSG00000108106.9	UBE2S	2358.29	0.138322	0.0368704	3.75157	0.000175732	0.00168947
ENSG00000159640.10	ACE	610.313	-0.221883	0.059147	-3.75139	0.000175859	0.00168966
ENSG00000067445.16	TRO	1397.85	0.173622	0.0463158	3.74866	0.000177783	0.00170709
ENSG00000103056.7	SMPD3	295.091	0.286172	0.0763501	3.74816	0.000178139	0.00170946
ENSG00000165389.6	SPTSSA	1326.02	0.172885	0.0461359	3.74729	0.000178754	0.00171431
ENSG00000064201.11	TSPAN32	33.4976	-0.386466	0.103212	-3.7444	0.000180825	0.0017331
ENSG00000080503.15	SMARCA2	3006.1	-0.121531	0.0324646	-3.74349	0.000181483	0.00173834
ENSG00000167074.10	TEF	492.717	0.23563	0.0629585	3.74262	0.000182111	0.00174329
ENSG00000164081.8	TEX264	896.065	-0.190291	0.0508515	-3.7421	0.00018249	0.00174584
ENSG00000005469.7	CROT	380.162	-0.262504	0.0701731	-3.74081	0.000183428	0.00175374
ENSG00000176907.3	C8orf4	92.2289	0.385586	0.103099	3.73994	0.000184062	0.00175836
ENSG00000177728.10	KIAA0195	1631.45	-0.158774	0.0424547	-3.73984	0.000184136	0.00175836
ENSG00000144136.6	SLC20A1	2165.98	0.13681	0.0366086	3.73711	0.00018615	0.00177651
ENSG00000071889.12	FAM3A	853.71	-0.195267	0.052278	-3.73516	0.000187598	0.00178923
ENSG00000204856.7	FAM216A	187.201	0.334157	0.0894803	3.73442	0.000188149	0.00179339
ENSG00000149527.13	PLCH2	212.753	-0.343505	0.0920742	-3.73074	0.000190919	0.00181868
ENSG00000144677.10	CTDSPL	1355.16	-0.16609	0.0445505	-3.72813	0.000192904	0.00183535
ENSG00000108773.6	KAT2A	1156.3	-0.169129	0.0453639	-3.72828	0.000192793	0.00183535
ENSG00000196739.10	COL27A1	738.935	-0.207807	0.0557439	-3.72789	0.000193092	0.00183584
ENSG00000106701.7	FSD1L	1054.95	0.184693	0.0495454	3.72776	0.000193191	0.00183584
ENSG00000126768.8	TIMM17B	2334.14	-0.142469	0.038223	-3.72732	0.000193526	0.0018379
ENSG00000170153.6	RNF150	250.793	0.302941	0.0813057	3.72594	0.000194585	0.00184685
ENSG00000012822.11	CALCOCO1	784.376	-0.197633	0.0530733	-3.72377	0.000196268	0.00186168
ENSG00000108219.10	TSPAN14	1285.57	0.162612	0.0436741	3.7233	0.000196635	0.00186403
ENSG00000156042.13	TTC18	147.234	-0.351695	0.0945723	-3.7188	0.000200175	0.00189644
ENSG00000105677.7	TMEM147	1043.97	-0.179339	0.0482865	-3.71407	0.000203954	0.00193107
ENSG00000140688.12	C16orf58	1293.93	-0.166555	0.0448576	-3.71298	0.00020483	0.00193819
ENSG00000138606.15	SHF	104.849	0.378881	0.102139	3.70947	0.000207696	0.00196412
ENSG00000015133.14	CCDC88C	1507.9	-0.151549	0.0408645	-3.70858	0.000208428	0.00196985
ENSG00000147041.7	SYTL5	34.605	0.383011	0.103305	3.70758	0.000209247	0.00197639
ENSG00000171812.6	COL8A2	29.1652	-0.379747	0.102439	-3.70704	0.000209699	0.00197946
ENSG00000162777.12	DENND2D	505.679	-0.234502	0.0632949	-3.7049	0.000211473	0.001995
ENSG00000146950.8	SHROOM2	1046.24	-0.174361	0.0470907	-3.70266	0.000213353	0.0020103
ENSG00000107295.8	SH3GL2	1675.68	0.150676	0.0406925	3.70279	0.000213239	0.0020103
ENSG00000128829.7	EIF2AK4	1017.88	-0.191702	0.0517971	-3.70102	0.000214732	0.00202208
ENSG00000165023.5	DIRAS2	49.4071	0.394968	0.10674	3.70027	0.000215366	0.00202683
ENSG00000128335.9	APOL2	873.728	0.189507	0.0512176	3.70003	0.000215572	0.00202755
ENSG00000177383.3	MAGEF1	2087.84	0.144623	0.03909	3.69974	0.000215823	0.00202868
ENSG00000161149.7	TUBA3FP	256.022	0.299907	0.081102	3.6979	0.000217388	0.00204216
ENSG00000134874.13	DZIP1	945.151	0.18647	0.0504416	3.69676	0.000218369	0.00205015
ENSG00000119729.6	RHOQ	518.456	0.242004	0.065481	3.69579	0.000219206	0.00205554
ENSG00000166104.10	hsa-mir-7162	26.2625	-0.370336	0.100201	-3.69594	0.000219077	0.00205554
ENSG00000196700.3	ZNF512B	4123.57	-0.111647	0.0302178	-3.69475	0.000220101	0.00206145
ENSG00000083799.13	CYLD	1765.25	-0.142836	0.0386584	-3.69482	0.000220046	0.00206145
ENSG00000125868.11	DSTN	5585.17	0.09938	0.0269028	3.69404	0.00022072	0.00206601
ENSG00000164983.6	TMEM65	1436.86	0.160091	0.0433481	3.69315	0.000221497	0.00207204
ENSG00000105519.8	CAPS	227.459	-0.308798	0.0836528	-3.69142	0.000223007	0.00208492
ENSG00000099991.12	CABIN1	3373.88	-0.115462	0.0312878	-3.69032	0.000223971	0.00209268
ENSG00000114391.8	RPL24	3621.65	0.12019	0.0325819	3.68887	0.000225254	0.00210341
ENSG00000102316.12	MAGED2	2046.33	-0.139219	0.0377502	-3.68791	0.0002261	0.00211004
ENSG00000184384.9	MAML2	418.398	0.256471	0.0695579	3.68716	0.000226773	0.00211506
ENSG00000132535.14	DLG4	686.46	0.230189	0.0624757	3.68446	0.000229187	0.00213375
ENSG00000173542.4	MOB1B	8254.47	-0.118775	0.0322363	-3.68451	0.000229144	0.00213375
ENSG00000132464.7	ENAM	332.752	-0.27589	0.0748739	-3.68473	0.000228943	0.00213375
ENSG00000164611.8	PTTG1	1179.01	0.166173	0.0451254	3.68247	0.000230986	0.00214922
ENSG00000139318.7	DUSP6	200.481	0.322617	0.0877021	3.67856	0.000234554	0.00218111
ENSG00000176714.9	CCDC121	101.511	-0.377509	0.102728	-3.67485	0.000237993	0.00221177
ENSG00000134294.9	SLC38A2	3983.48	-0.107278	0.0292053	-3.67322	0.000239516	0.0022246
ENSG00000086289.7	EPDR1	366.138	0.262893	0.0715871	3.67235	0.000240329	0.00223083
ENSG00000164054.11	SHISA5	3314.82	-0.140748	0.03833	-3.672	0.000240664	0.00223262
ENSG00000065060.12	UHRF1BP1	1597.88	-0.15497	0.0422091	-3.67149	0.000241138	0.00223568
ENSG00000164082.10	GRM2	137.908	0.355797	0.096958	3.6696	0.000242929	0.00225095
ENSG00000143458.7	GABPB2	407.442	-0.254292	0.0693731	-3.66558	0.000246783	0.00228531
ENSG00000105185.7	PDCD5	1418.62	-0.176266	0.0480891	-3.6654	0.000246949	0.00228549
ENSG00000006634.3	DBF4	1223.53	0.168437	0.0459574	3.66508	0.000247264	0.00228705
ENSG00000065243.14	PKN2	2200.54	-0.138142	0.037713	-3.66298	0.000249303	0.00230454
ENSG00000162627.12	SNX7	1324.99	0.16239	0.0443478	3.66174	0.000250513	0.00231435
ENSG00000118217.5	ATF6	1401.1	-0.184539	0.0504055	-3.66109	0.000251142	0.00231879
ENSG00000120733.9	KDM3B	2914.52	-0.125872	0.0344089	-3.65813	0.000254064	0.00234439
ENSG00000183963.14	SMTN	1014.78	-0.179652	0.0491296	-3.65669	0.000255491	0.00235616
ENSG00000128573.18	FOXP2	2594.49	0.126012	0.0344642	3.6563	0.000255882	0.00235837
ENSG00000164542.8	KIAA0895	1104.76	-0.173049	0.0473588	-3.654	0.000258191	0.00237825
ENSG00000066117.10	SMARCD1	2640.98	0.127854	0.0350128	3.65165	0.000260561	0.00239867
ENSG00000115486.7	GGCX	1111.3	-0.179805	0.0492539	-3.65057	0.000261658	0.00240735
ENSG00000100359.16	SGSM3	1923.13	-0.141886	0.0388908	-3.64831	0.000263967	0.00242716
ENSG00000001036.9	FUCA2	3989.05	-0.114645	0.031465	-3.64358	0.000268874	0.00247082
ENSG00000149292.12	TTC12	330.854	-0.270856	0.074386	-3.64123	0.000271341	0.00249202
ENSG00000136146.10	MED4	1262.62	0.170963	0.0469587	3.64072	0.000271882	0.00249553
ENSG00000171385.5	KCND3	23.7264	-0.352244	0.0967697	-3.64002	0.000272618	0.00250081
ENSG00000107551.16	RASSF4	597.914	-0.214054	0.058836	-3.63815	0.0002746	0.00251752
ENSG00000162032.11	SPSB3	523.423	-0.223795	0.0615279	-3.63729	0.000275524	0.00252451
ENSG00000067829.14	IDH3G	943.42	-0.181278	0.0498412	-3.63711	0.000275716	0.00252478
ENSG00000170962.8	PDGFD	84.5937	-0.376802	0.103619	-3.63641	0.000276463	0.00252959
ENSG00000165891.11	E2F7	1299.94	0.164864	0.0453381	3.63632	0.000276565	0.00252959
ENSG00000102098.13	SCML2	3424.13	0.110796	0.0304825	3.63476	0.000278241	0.00254343
ENSG00000085491.11	SLC25A24	1953.67	0.137891	0.0379407	3.63437	0.000278657	0.00254575
ENSG00000116337.11	AMPD2	2786.7	-0.134904	0.0371247	-3.63382	0.00027926	0.00254976
ENSG00000131094.3	C1QL1	2978	0.12019	0.0331162	3.62935	0.000284132	0.00259273
ENSG00000204991.6	SPIRE2	1508.32	-0.162645	0.0448183	-3.62898	0.000284541	0.00259494
ENSG00000117394.15	SLC2A1	1601.68	-0.179317	0.0494303	-3.62766	0.000285997	0.00260669
ENSG00000133401.11	PDZD2	882.45	0.193558	0.0533899	3.62537	0.000288543	0.00262837
ENSG00000161813.16	LARP4	2554.47	-0.133926	0.0369607	-3.62347	0.000290681	0.00264476
ENSG00000067900.6	ROCK1	3258.76	0.118208	0.0326223	3.62355	0.000290589	0.00264476
ENSG00000169241.13	SLC50A1	1030.9	-0.193457	0.0534043	-3.62249	0.000291775	0.00265317
ENSG00000100027.10	YPEL1	352.917	0.269118	0.0742947	3.6223	0.00029199	0.00265358
ENSG00000138641.11	HERC3	432.245	-0.244383	0.0674786	-3.62163	0.00029275	0.00265893
ENSG00000167632.10	TRAPPC9	1288.92	-0.166215	0.0459182	-3.61982	0.000294813	0.00267611
ENSG00000164023.10	SGMS2	1019.69	-0.185524	0.0512606	-3.61923	0.000295484	0.00268065
ENSG00000196141.8	SPATS2L	1200.47	-0.167965	0.0464141	-3.61883	0.000295943	0.00268325
ENSG00000135519.6	KCNH3	241.398	0.302771	0.0836973	3.61745	0.000297522	0.002696
ENSG00000146112.7	PPP1R18	661.732	0.224153	0.0619696	3.61715	0.000297868	0.00269757
ENSG00000056586.11	RC3H2	4481.97	0.111367	0.0308099	3.61464	0.000300762	0.0027222
ENSG00000076351.8	SLC46A1	1153.26	-0.165611	0.0458208	-3.61432	0.000301136	0.00272401
ENSG00000140600.12	SH3GL3	137.573	0.352571	0.0975875	3.61286	0.000302834	0.00273778
ENSG00000170837.2	GPR27	133.781	0.345647	0.0957407	3.61024	0.000305911	0.002764
ENSG00000198830.6	HMGN2	8667.2	0.0909587	0.025197	3.6099	0.000306321	0.0027661
ENSG00000132670.16	PTPRA	3298.99	0.123087	0.0341069	3.60884	0.000307565	0.0027755
ENSG00000113645.9	WWC1	1634.9	0.146667	0.0406426	3.60872	0.000307717	0.0027755
ENSG00000115718.13	PROC	591.074	-0.22557	0.0625276	-3.60753	0.000309125	0.00278659
ENSG00000172046.14	USP19	1545.43	-0.151336	0.0419544	-3.60715	0.000309576	0.00278904
ENSG00000136938.8	ANP32B	3416.91	0.113897	0.0315918	3.60529	0.00031181	0.00280755
ENSG00000174306.17	ZHX3	3196.26	-0.120962	0.0335693	-3.60334	0.00031415	0.00282699
ENSG00000133104.8	SPG20	557.377	0.225039	0.0624659	3.60259	0.000315062	0.00283356
ENSG00000178425.9	NT5DC1	1070.76	-0.184481	0.0512173	-3.60193	0.000315859	0.00283909
ENSG00000173253.10	DMRT2	116.533	0.354691	0.0985005	3.6009	0.000317112	0.00284872
ENSG00000135378.3	PRRG4	380.948	-0.273202	0.0759513	-3.59707	0.000321819	0.00288934
ENSG00000116039.7	ATP6V1B1	189.885	-0.315178	0.0877282	-3.59266	0.000327314	0.00293699
ENSG00000182095.10	TNRC18	742.82	-0.200928	0.0559437	-3.59161	0.000328635	0.00294715
ENSG00000112667.8	DNPH1	429.17	-0.263792	0.073458	-3.59106	0.000329342	0.00295179
ENSG00000188612.7	SUMO2	3042.42	0.117628	0.0327603	3.59055	0.000329976	0.00295577
ENSG00000131370.11	SH3BP5	36.9666	0.378441	0.105492	3.58737	0.000334027	0.00298943
ENSG00000008083.9	JARID2	1515.84	0.14891	0.0415103	3.5873	0.000334116	0.00298943
ENSG00000150893.9	FREM2	333.476	-0.276654	0.0771426	-3.58627	0.000335442	0.00299957
ENSG00000172403.6	SYNPO2	97.1419	0.370387	0.103291	3.58585	0.000335979	0.00300265
ENSG00000255366.1	RP11-1134I14.8	47.069	0.382203	0.106632	3.58432	0.000337962	0.00301865
ENSG00000107518.12	ATRNL1	1503.35	0.158697	0.0442854	3.58351	0.000339007	0.00302555
ENSG00000100600.10	LGMN	808.018	-0.188144	0.0525041	-3.58342	0.000339122	0.00302555
ENSG00000102893.11	PHKB	2198	-0.130951	0.036549	-3.58289	0.000339813	0.00302998
ENSG00000169255.9	B3GALNT1	827.481	0.187343	0.0523079	3.58153	0.000341581	0.00304401
ENSG00000126003.6	PLAGL2	3723.14	-0.121061	0.0338186	-3.57973	0.000343956	0.00306342
ENSG00000197563.5	PIGN	783.668	-0.200306	0.0559751	-3.57848	0.000345596	0.00307628
ENSG00000257060.2	RP11-266O8.1	13.0463	0.302019	0.0844082	3.57808	0.000346133	0.0030793
ENSG00000119402.12	FBXW2	3209.08	-0.116814	0.0326648	-3.57616	0.000348675	0.00310015
ENSG00000124374.8	PAIP2B	397.628	-0.24576	0.0687405	-3.57519	0.000349978	0.00310997
ENSG00000141569.6	TRIM65	308.977	-0.271835	0.0761077	-3.57172	0.000354648	0.00314967
ENSG00000068028.13	RASSF1	495.003	0.228264	0.0639332	3.57036	0.000356496	0.00316428
ENSG00000143537.9	ADAM15	767.245	0.191351	0.0535988	3.57007	0.00035689	0.00316598
ENSG00000119714.6	GPR68	61.432	0.380439	0.106579	3.56956	0.000357587	0.00317037
ENSG00000169718.13	DUS1L	2289.5	-0.124275	0.0348264	-3.5684	0.000359169	0.00318258
ENSG00000161682.10	FAM171A2	868.54	0.186071	0.0521486	3.56809	0.000359589	0.0031845
ENSG00000012211.8	PRICKLE3	191.254	-0.319486	0.0895588	-3.56733	0.000360635	0.00319194
ENSG00000189403.10	HMGB1	5431.35	0.122145	0.034254	3.56587	0.000362649	0.00320796
ENSG00000100065.10	CARD10	756.113	-0.194959	0.0546815	-3.56536	0.000363353	0.00321236
ENSG00000109436.7	TBC1D9	1171.51	0.178404	0.0500427	3.56504	0.000363803	0.00321452
ENSG00000165061.10	ZMAT4	23.0883	0.344693	0.096699	3.56459	0.000364419	0.00321632
ENSG00000204592.5	HLA-E	2517.29	-0.131948	0.0370153	-3.56469	0.000364282	0.00321632
ENSG00000231925.7	TAPBP	948.216	-0.18424	0.0516976	-3.5638	0.000365531	0.00322432
ENSG00000183722.7	LHFP	312.599	-0.276992	0.0777667	-3.56183	0.000368272	0.00324666
ENSG00000154721.10	JAM2	17.9556	0.330463	0.0928642	3.55856	0.000372895	0.00328556
ENSG00000119669.3	IRF2BPL	3342.07	0.1179	0.0331438	3.55723	0.000374782	0.00330032
ENSG00000144306.9	SCRN3	482.034	-0.228485	0.0642362	-3.55695	0.000375189	0.00330204
ENSG00000100299.13	ARSA	652.8	-0.218415	0.0614469	-3.55453	0.000378658	0.00333069
ENSG00000006432.11	MAP3K9	1820.61	0.134713	0.0379013	3.55432	0.000378951	0.0033314
ENSG00000009830.7	POMT2	793.48	-0.204729	0.0576582	-3.55073	0.00038416	0.00337529
ENSG00000197102.6	DYNC1H1	14671.3	0.0824181	0.0232172	3.54987	0.000385417	0.00338443
ENSG00000166128.8	RAB8B	577.372	0.219186	0.0617496	3.54959	0.000385831	0.00338616
ENSG00000157045.4	NTAN1	337.69	0.274997	0.0774907	3.54877	0.000387038	0.00339485
ENSG00000097033.10	SH3GLB1	3658.95	0.117058	0.0329875	3.54855	0.000387357	0.00339574
ENSG00000070540.8	WIPI1	250.921	0.293678	0.0827804	3.54768	0.000388642	0.00340508
ENSG00000144857.10	BOC	327.515	0.271038	0.0764039	3.54744	0.000388997	0.00340629
ENSG00000168071.17	CCDC88B	304.395	-0.289898	0.0817267	-3.54716	0.000389408	0.00340797
ENSG00000198142.3	SOWAHC	645.759	0.20934	0.0590322	3.54619	0.000390837	0.00341857
ENSG00000102580.10	DNAJC3	1552.77	-0.166744	0.0470537	-3.5437	0.000394557	0.00344917
ENSG00000163702.14	IL17RC	97.0002	-0.360154	0.101712	-3.54091	0.000398748	0.00348386
ENSG00000139146.9	FAM60A	1895.06	0.137046	0.038712	3.54013	0.000399922	0.00349216
ENSG00000103160.7	HSDL1	1428.31	0.149324	0.0421854	3.53972	0.000400555	0.00349574
ENSG00000164091.7	WDR82	4778.73	0.107462	0.0303618	3.53936	0.000401099	0.00349852
ENSG00000179532.8	DNHD1	188.996	-0.318643	0.0900731	-3.5376	0.000403781	0.00351995
ENSG00000160803.7	UBQLN4	1329.87	-0.153087	0.0432777	-3.53731	0.000404227	0.00352188
ENSG00000232044.4	AC073479.1	22.8812	0.346387	0.098007	3.53431	0.000408842	0.0035601
ENSG00000153317.10	ASAP1	3364.89	0.117943	0.0333809	3.53324	0.000410496	0.00357251
ENSG00000090924.10	PLEKHG2	963.542	0.176695	0.0500185	3.53259	0.000411515	0.00357938
ENSG00000153310.14	FAM49B	1577.13	0.142705	0.0404068	3.53171	0.000412875	0.00358921
ENSG00000123836.10	PFKFB2	6150.1	-0.10008	0.0283405	-3.53136	0.00041343	0.00359204
ENSG00000100239.11	PPP6R2	1284.43	-0.155952	0.0441712	-3.53062	0.000414595	0.00359815
ENSG00000146433.8	TMEM181	2485.14	-0.123766	0.0350547	-3.53065	0.000414537	0.00359815
ENSG00000261115.1	TMEM178B	4756.94	0.107221	0.0303778	3.52958	0.000416226	0.0036103
ENSG00000085231.9	TAF9	1640.73	0.138976	0.0393855	3.52861	0.000417741	0.00362143
ENSG00000167671.7	UBXN6	1238.78	-0.159598	0.0452748	-3.52509	0.000423336	0.00366789
ENSG00000150760.8	DOCK1	902.434	-0.18242	0.0517656	-3.52397	0.000425133	0.00368142
ENSG00000236296.3	GUSBP5	49.5387	0.376016	0.106722	3.52333	0.000426167	0.00368833
ENSG00000144746.6	ARL6IP5	1624.54	-0.148598	0.0421973	-3.52151	0.0004291	0.00371166
ENSG00000080603.12	SRCAP	5800.05	-0.0971434	0.0275934	-3.52053	0.000430678	0.00372324
ENSG00000134323.10	MYCN	609.961	-0.212352	0.0603751	-3.51722	0.000436096	0.003768
ENSG00000173890.12	GPR160	227.433	-0.29706	0.08449	-3.51592	0.00043824	0.00378039
ENSG00000115307.12	AUP1	2488.44	-0.123545	0.0351379	-3.51599	0.000438119	0.00378039
ENSG00000054523.12	KIF1B	3658.23	0.111263	0.0316457	3.51591	0.000438257	0.00378039
ENSG00000128595.12	CALU	3647.27	0.10896	0.0310106	3.51365	0.000441998	0.00381056
ENSG00000012779.6	ALOX5	843.642	0.190718	0.0542828	3.51341	0.000442394	0.00381186
ENSG00000198131.9	ZNF544	529.365	0.228079	0.0649323	3.51257	0.000443796	0.00382184
ENSG00000139641.8	ESYT1	4108.97	-0.121158	0.0345233	-3.50946	0.00044901	0.00386461
ENSG00000197912.9	SPG7	2296.37	-0.125869	0.035868	-3.50921	0.000449434	0.00386612
ENSG00000135100.13	HNF1A	1756.44	-0.15333	0.0437189	-3.50719	0.000452872	0.00389356
ENSG00000136531.9	SCN2A	25.8514	0.351813	0.100331	3.50652	0.000454009	0.00390118
ENSG00000112237.8	CCNC	1588.24	-0.146667	0.0418298	-3.50628	0.000454423	0.00390259
ENSG00000155760.1	FZD7	119.246	0.346623	0.0988684	3.5059	0.000455061	0.00390592
ENSG00000117461.10	PIK3R3	2489.14	0.120789	0.0344577	3.50542	0.000455883	0.00391082
ENSG00000128039.6	SRD5A3	128.701	-0.33899	0.0967265	-3.50462	0.000457257	0.00392045
ENSG00000163293.7	NIPAL1	390.659	-0.249818	0.0713195	-3.5028	0.000460399	0.00394523
ENSG00000185085.2	INTS5	684.049	-0.197227	0.0563958	-3.49719	0.000470193	0.00402695
ENSG00000091490.6	SEL1L3	251.885	-0.283646	0.0812043	-3.493	0.000477632	0.00408841
ENSG00000101109.7	STK4	2687.67	0.11647	0.0333511	3.49224	0.000478992	0.00409781
ENSG00000204410.10	MSH5	488.632	-0.225064	0.0644536	-3.49187	0.000479648	0.00410118
ENSG00000090975.8	PITPNM2	508.422	-0.223592	0.0640613	-3.49028	0.00048252	0.00412347
ENSG00000175550.3	DRAP1	951.532	0.172759	0.049503	3.48988	0.000483238	0.00412735
ENSG00000163539.11	CLASP2	1651.45	0.138623	0.0397468	3.48766	0.000487266	0.00415947
ENSG00000115687.9	PASK	1906.06	-0.149867	0.0429753	-3.48728	0.000487962	0.00416314
ENSG00000140199.7	SLC12A6	1092.36	0.165369	0.0474248	3.48697	0.000488518	0.00416561
ENSG00000170248.9	PDCD6IP	2984.09	-0.113812	0.032674	-3.48327	0.000495334	0.00422142
ENSG00000120256.5	LRP11	4436.39	-0.104445	0.0299893	-3.48273	0.000496328	0.0042263
ENSG00000112159.7	MDN1	2713.9	-0.122404	0.0351468	-3.48267	0.000496447	0.0042263
ENSG00000138764.9	CCNG2	901.967	0.178945	0.0514078	3.48089	0.00049975	0.00425209
ENSG00000135108.10	FBXO21	3497.08	0.109386	0.0314327	3.48	0.000501409	0.00426157
ENSG00000233251.3	AC007743.1	43.8195	0.369203	0.10609	3.48008	0.000501268	0.00426157
ENSG00000184787.14	UBE2G2	2561.49	-0.119985	0.0344849	-3.47934	0.000502642	0.00426973
ENSG00000048342.11	CC2D2A	337.374	0.270142	0.077687	3.47731	0.000506477	0.00429762
ENSG00000112139.10	MDGA1	87.9716	-0.360142	0.103567	-3.47739	0.000506324	0.00429762
ENSG00000147251.11	DOCK11	22.5882	0.342964	0.09867	3.47587	0.000509199	0.00431837
ENSG00000118922.12	KLF12	1294.32	0.153217	0.0441044	3.47397	0.000512816	0.00434668
ENSG00000100201.14	DDX17	20097.2	-0.0721628	0.0207804	-3.47264	0.000515373	0.00436599
ENSG00000183778.13	B3GALT5	925.391	0.178704	0.0514688	3.47208	0.000516436	0.00437262
ENSG00000187607.11	ZNF286A	231.177	0.289192	0.0833079	3.47136	0.000517825	0.00438201
ENSG00000067057.12	PFKP	688.123	0.212658	0.061278	3.47038	0.000519715	0.00439562
ENSG00000064042.13	LIMCH1	442.419	0.236214	0.0681038	3.46844	0.000523497	0.00442521
ENSG00000107372.8	ZFAND5	3198.04	0.109884	0.0316837	3.46816	0.00052403	0.00442732
ENSG00000047648.17	ARHGAP6	150.227	0.336906	0.0971877	3.46655	0.000527177	0.00445149
ENSG00000106609.12	TMEM248	1918.49	-0.140071	0.0404101	-3.46624	0.000527782	0.0044542
ENSG00000170638.5	TRABD	644.936	-0.207089	0.0597629	-3.46517	0.000529894	0.0044696
ENSG00000172379.14	ARNT2	4088.39	0.11302	0.0326249	3.46423	0.000531748	0.00448282
ENSG00000168496.3	FEN1	3470.35	0.11379	0.0328573	3.46315	0.000533898	0.00449852
ENSG00000162545.5	CAMK2N1	1834.7	0.140897	0.0406879	3.46287	0.000534442	0.00450067
ENSG00000183628.8	DGCR6	915.058	-0.174005	0.0502527	-3.4626	0.000534979	0.00450277
ENSG00000166016.4	ABTB2	132.738	0.33664	0.0972305	3.46229	0.000535599	0.00450555
ENSG00000187097.8	ENTPD5	754.244	-0.199223	0.0575755	-3.46021	0.000539752	0.00453805
ENSG00000139173.5	TMEM117	45.1588	-0.368619	0.106537	-3.46	0.000540174	0.00453915
ENSG00000112530.7	PACRG	62.6525	0.367533	0.106282	3.4581	0.000543992	0.00456877
ENSG00000138688.11	KIAA1109	2921.29	-0.117469	0.0339741	-3.4576	0.000545006	0.00457483
ENSG00000126432.9	PRDX5	1884.12	-0.142374	0.0411837	-3.45706	0.000546107	0.00458161
ENSG00000138413.9	IDH1	3566.52	-0.111833	0.0323527	-3.45667	0.000546891	0.00458326
ENSG00000164850.10	GPER1	248.47	-0.284335	0.0822548	-3.45676	0.000546705	0.00458326
ENSG00000157181.10	C1orf27	813.533	-0.182989	0.0529445	-3.45625	0.000547757	0.00458805
ENSG00000136986.5	DERL1	1142.5	0.160533	0.046463	3.45508	0.000550136	0.00460551
ENSG00000197557.6	TTC30A	398.919	-0.2381	0.068926	-3.45443	0.000551458	0.00461411
ENSG00000157315.4	TMED6	194.004	-0.30345	0.0878545	-3.454	0.000552335	0.00461896
ENSG00000084628.5	NKAIN1	96.9384	0.355362	0.10291	3.45313	0.000554113	0.00463135
ENSG00000185950.7	IRS2	830.676	0.189306	0.0548277	3.45274	0.000554918	0.0046356
ENSG00000182463.11	TSHZ2	1211.59	0.155413	0.0450746	3.44792	0.000564932	0.00471673
ENSG00000102763.11	VWA8	391.72	-0.248848	0.0721886	-3.44719	0.000566441	0.0047268
ENSG00000149932.12	TMEM219	645.922	-0.202903	0.0588825	-3.4459	0.000569171	0.00474705
ENSG00000131462.3	TUBG1	2125.72	0.12422	0.0360736	3.4435	0.000574237	0.00478674
ENSG00000180104.11	EXOC3	830.96	-0.183747	0.0533789	-3.44231	0.000576769	0.00480528
ENSG00000067208.10	EVI5	569.053	-0.209657	0.0609484	-3.43991	0.000581907	0.0048455
ENSG00000144834.8	TAGLN3	681.963	0.201542	0.058621	3.43805	0.00058591	0.00487623
ENSG00000173221.9	GLRX	164.34	0.314058	0.0913573	3.43769	0.000586692	0.00488014
ENSG00000129625.8	REEP5	1941.38	-0.130489	0.0379809	-3.43565	0.000591143	0.00491454
ENSG00000125637.11	PSD4	93.3198	-0.352371	0.102582	-3.43503	0.000592499	0.00492319
ENSG00000177485.6	ZBTB33	1414	0.146001	0.0425223	3.43353	0.000595778	0.00494781
ENSG00000071537.9	SEL1L	3038.15	-0.118827	0.0346135	-3.43296	0.000597032	0.00495295
ENSG00000127947.11	PTPN12	632.534	0.204192	0.0594785	3.43304	0.000596852	0.00495295
ENSG00000176153.10	GPX2	25.3297	0.341522	0.0995131	3.43193	0.000599296	0.00496909
ENSG00000157593.12	SLC35B2	1724.25	-0.13729	0.0400171	-3.43079	0.000601833	0.00498748
ENSG00000163900.6	TMEM41A	487.516	-0.23204	0.06767	-3.42899	0.000605826	0.00501791
ENSG00000213390.6	ARHGAP19	483.45	0.220373	0.0643235	3.42601	0.000612509	0.00507057
ENSG00000124588.15	NQO2	108.676	-0.340873	0.0995297	-3.42484	0.000615159	0.00508981
ENSG00000165280.11	VCP	6509	-0.0900997	0.0263116	-3.42434	0.0006163	0.00509655
ENSG00000152818.14	UTRN	1179.01	-0.164882	0.0481751	-3.42256	0.000620342	0.00512727
ENSG00000122565.14	CBX3	2980.73	0.120602	0.0352536	3.42099	0.000623946	0.00515432
ENSG00000182220.9	ATP6AP2	9636.08	-0.0801889	0.0234644	-3.41747	0.000632055	0.00521854
ENSG00000162433.10	AK4	54.2395	-0.363208	0.106293	-3.41705	0.000633025	0.0052238
ENSG00000257742.1	RP11-350F4.2	344.721	-0.250173	0.0732246	-3.41651	0.000634296	0.00523152
ENSG00000134917.9	ADAMTS8	28.565	-0.350144	0.102533	-3.41493	0.000637981	0.00525913
ENSG00000158615.8	PPP1R15B	2936.84	-0.118135	0.0346172	-3.4126	0.000643459	0.00530149
ENSG00000140093.5	SERPINA10	286.178	-0.277097	0.0812064	-3.41225	0.000644285	0.0053055
ENSG00000180902.12	D2HGDH	531.207	-0.217451	0.0637415	-3.41145	0.000646173	0.00531824
ENSG00000205363.4	C15orf59	80.3329	-0.356095	0.104408	-3.41061	0.000648186	0.005332
ENSG00000120278.10	PLEKHG1	14.7557	0.298366	0.0874896	3.4103	0.000648912	0.00533515
ENSG00000110925.2	CSRNP2	871.292	0.179722	0.0527124	3.40948	0.000650868	0.00534842
ENSG00000253352.4	TUG1	7670	0.0907794	0.0266433	3.40722	0.000656287	0.00538888
ENSG00000100983.5	GSS	2504.55	-0.120601	0.035398	-3.40699	0.000656827	0.00538888
ENSG00000119777.14	TMEM214	1662.76	-0.137647	0.0404003	-3.40708	0.000656629	0.00538888
ENSG00000103024.3	NME3	411.07	-0.236075	0.0693039	-3.40638	0.000658307	0.00539819
ENSG00000167004.8	PDIA3	15023.8	-0.078332	0.0229989	-3.40591	0.000659445	0.00540468
ENSG00000241878.5	PISD	990.541	-0.166014	0.0487464	-3.40566	0.000660038	0.0054067
ENSG00000170852.6	KBTBD2	1358.88	0.148813	0.0437147	3.40419	0.000663602	0.00543305
ENSG00000145495.10	MARCH6	6990.56	0.086094	0.0252942	3.40371	0.000664775	0.0054398
ENSG00000172292.10	CERS6	7786.99	0.0830949	0.0244189	3.40289	0.000666774	0.00545323
ENSG00000250722.1	SEPP1	2035.74	-0.127353	0.0374264	-3.40275	0.000667115	0.00545323
ENSG00000126787.8	DLGAP5	1279.74	0.156431	0.0459939	3.40112	0.000671106	0.00547927
ENSG00000177853.10	ZNF518A	3390.72	-0.111689	0.0328379	-3.40123	0.000670838	0.00547927
ENSG00000110328.5	GALNT18	902.723	0.185478	0.0545359	3.40102	0.000671354	0.00547927
ENSG00000138435.10	CHRNA1	63.6334	0.363077	0.106777	3.40032	0.000673067	0.00549039
ENSG00000128266.7	GNAZ	2030.48	0.129234	0.0380097	3.40003	0.000673783	0.00549049
ENSG00000107562.12	CXCL12	2964.43	0.190537	0.0560387	3.4001	0.000673612	0.00549049
ENSG00000197956.5	S100A6	1989.09	0.147012	0.0432493	3.39916	0.000675922	0.00550504
ENSG00000107021.11	TBC1D13	914.075	-0.171298	0.0504009	-3.3987	0.000677062	0.00551146
ENSG00000120727.8	PAIP2	1535.2	0.141655	0.041699	3.39709	0.000681073	0.00554122
ENSG00000174282.7	ZBTB4	1590.97	-0.138888	0.0408893	-3.39669	0.00068205	0.00554628
ENSG00000144824.15	PHLDB2	3821.12	-0.106782	0.0314495	-3.39535	0.000685417	0.00557075
ENSG00000198720.8	ANKRD13B	1481.07	0.142006	0.0418328	3.39461	0.000687274	0.00558294
ENSG00000152969.12	JAKMIP1	71.4313	0.35747	0.105322	3.39407	0.000688626	0.00559101
ENSG00000036672.11	USP2	428.653	0.226575	0.066765	3.39363	0.000689738	0.00559713
ENSG00000204186.3	ZDBF2	2494.09	0.12252	0.0361126	3.39273	0.000691997	0.00561255
ENSG00000105323.12	HNRNPUL1	8327.44	0.0787206	0.0232098	3.39169	0.000694625	0.00563093
ENSG00000111912.14	NCOA7	472.463	0.225542	0.0665033	3.39144	0.00069527	0.00563324
ENSG00000054967.8	RELT	839.745	0.18219	0.0537249	3.39117	0.000695953	0.00563327
ENSG00000110665.7	C11orf21	38.0659	-0.357435	0.105402	-3.39115	0.000695996	0.00563327
ENSG00000244405.3	ETV5	702.512	-0.199731	0.0589147	-3.39018	0.000698464	0.00565032
ENSG00000111731.8	C2CD5	4171.46	-0.100506	0.0296486	-3.38991	0.000699161	0.00565303
ENSG00000140694.12	PARN	1030.17	-0.163954	0.0483755	-3.3892	0.000700974	0.00566476
ENSG00000140995.12	DEF8	1288.46	-0.149196	0.0440242	-3.38895	0.000701619	0.00566509
ENSG00000196782.8	MAML3	981.737	0.170459	0.0502991	3.3889	0.000701741	0.00566509
ENSG00000226742.3	HSBP1L1	34.08	-0.350765	0.103527	-3.38816	0.000703642	0.0056775
ENSG00000135723.9	FHOD1	269.151	-0.269384	0.0795195	-3.38765	0.000704943	0.00568506
ENSG00000134755.10	DSC2	235.755	-0.301404	0.0889768	-3.38744	0.000705486	0.0056865
ENSG00000155816.15	FMN2	585.309	0.2078	0.0613778	3.38559	0.000710241	0.00572188
ENSG00000143036.12	SLC44A3	795.445	-0.193721	0.0572464	-3.38399	0.000714409	0.00574952
ENSG00000196917.4	HCAR1	13.6984	0.294462	0.0870141	3.38407	0.000714189	0.00574952
ENSG00000142552.3	RCN3	248.398	-0.283071	0.0836647	-3.38341	0.000715928	0.00575878
ENSG00000267473.1	AC005789.11	41.7281	0.35647	0.105415	3.38159	0.000720678	0.00579335
ENSG00000164483.12	SAMD3	778.265	-0.196891	0.0582264	-3.38148	0.000720968	0.00579335
ENSG00000072858.6	SIDT1	45.7602	0.360031	0.106483	3.3811	0.000721953	0.00579828
ENSG00000172007.5	RAB33B	765.423	0.183912	0.0544077	3.38025	0.00072419	0.00581326
ENSG00000198836.4	OPA1	2138.31	0.122968	0.036381	3.38	0.00072485	0.00581556
ENSG00000102409.9	BEX4	1845.76	0.131751	0.0389866	3.37938	0.000726482	0.00582567
ENSG00000183048.7	SLC25A10	403.094	-0.229871	0.0680824	-3.37637	0.000734488	0.00588684
ENSG00000134001.8	EIF2S1	2097.38	0.130113	0.0385447	3.37565	0.000736417	0.00589927
ENSG00000159176.9	CSRP1	1132.31	-0.244053	0.0723098	-3.3751	0.000737876	0.00590792
ENSG00000142949.12	PTPRF	4466.2	-0.198281	0.0587581	-3.37453	0.000739407	0.00591715
ENSG00000099256.14	PRTFDC1	408.845	0.234843	0.0696252	3.37296	0.000743647	0.00594803
ENSG00000088386.11	SLC15A1	52.8057	-0.359934	0.106769	-3.37114	0.000748566	0.00598431
ENSG00000102572.10	STK24	3119.55	0.115521	0.0342734	3.37057	0.00075013	0.00599068
ENSG00000176624.9	MEX3C	987.454	-0.170245	0.0505073	-3.3707	0.000749766	0.00599068
ENSG00000129757.8	CDKN1C	1247.5	-0.147601	0.0438196	-3.36837	0.000756139	0.00603558
ENSG00000145920.10	CPLX2	1172.04	-0.152584	0.0453029	-3.36809	0.000756921	0.00603874
ENSG00000070718.7	AP3M2	1571.76	0.145518	0.0432214	3.36681	0.000760439	0.0060637
ENSG00000105552.10	BCAT2	1386.56	-0.144204	0.0428369	-3.36634	0.000761715	0.00606768
ENSG00000117122.9	MFAP2	183.56	-0.306939	0.091175	-3.36648	0.000761333	0.00606768
ENSG00000132286.7	TIMM10B	923.582	-0.173505	0.0515443	-3.36612	0.000762325	0.00606944
ENSG00000171365.11	CLCN5	2426.83	0.128329	0.0381359	3.36503	0.000765343	0.00608727
ENSG00000148218.11	ALAD	1292.6	-0.146377	0.043498	-3.36514	0.000765054	0.00608727
ENSG00000139220.12	PPFIA2	110.203	0.33783	0.100399	3.36488	0.000765758	0.00608747
ENSG00000112715.16	VEGFA	8744.98	-0.0776138	0.0230701	-3.36426	0.000767499	0.0060982
ENSG00000187954.8	CYHR1	1174.56	-0.153587	0.0456712	-3.36288	0.000771331	0.00612553
ENSG00000184508.6	HDDC3	245.72	-0.273612	0.0813813	-3.3621	0.00077352	0.00613979
ENSG00000180817.7	PPA1	2022.7	0.129724	0.0385945	3.3612	0.000776054	0.00615678
ENSG00000153250.13	RBMS1	1525.37	0.137705	0.0409735	3.36083	0.000777074	0.00616173
ENSG00000124493.9	GRM4	69.4271	-0.358839	0.106778	-3.36061	0.000777699	0.00616356
ENSG00000168389.13	MFSD2A	116.92	0.336074	0.100122	3.35664	0.000788949	0.00624955
ENSG00000175115.7	PACS1	1244.83	-0.151985	0.0452861	-3.35611	0.000790483	0.00625853
ENSG00000005700.10	IBTK	2084.78	-0.127923	0.0381248	-3.35538	0.000792552	0.00627172
ENSG00000124104.14	SNX21	293.316	0.258482	0.0770725	3.35376	0.000797219	0.00630546
ENSG00000134508.8	CABLES1	664.608	-0.194645	0.0580486	-3.35314	0.000799001	0.00631636
ENSG00000197299.6	BLM	573.309	0.212375	0.0633563	3.35207	0.000802084	0.00633752
ENSG00000078114.14	NEBL	93.1303	0.342505	0.102211	3.35097	0.00080529	0.00635689
ENSG00000241388.3	HNF1A-AS1	539.834	-0.214155	0.0639087	-3.35095	0.00080535	0.00635689
ENSG00000198931.6	APRT	839.291	-0.176244	0.052602	-3.35053	0.000806576	0.00636335
ENSG00000116096.5	SPR	584.086	-0.203912	0.0608629	-3.35036	0.000807071	0.00636404
ENSG00000232434.1	C9orf172	210.791	0.289853	0.0865697	3.3482	0.000813385	0.00641059
ENSG00000052749.9	RRP12	511.475	-0.224918	0.0671789	-3.34804	0.000813845	0.00641098
ENSG00000204789.3	ZNF204P	383.969	-0.239747	0.0716169	-3.34764	0.000815032	0.0064171
ENSG00000075043.13	KCNQ2	737.889	0.187743	0.0560962	3.34681	0.000817472	0.00643088
ENSG00000137460.4	FHDC1	349.866	0.240639	0.0719019	3.34676	0.000817606	0.00643088
ENSG00000171316.7	CHD7	14336.6	0.0884634	0.0264388	3.34597	0.000819951	0.00644607
ENSG00000106397.7	PLOD3	2228.29	-0.130408	0.0389771	-3.34575	0.000820591	0.00644786
ENSG00000154429.6	CCSAP	705.811	0.185888	0.0555898	3.34392	0.000826045	0.0064827
ENSG00000176593.3	CTD-2368P22.1	303.06	0.266225	0.0796164	3.34384	0.000826271	0.0064827
ENSG00000109685.13	WHSC1	8337.87	-0.0821706	0.0245717	-3.34412	0.000825446	0.0064827
ENSG00000166783.15	KIAA0430	1860.18	-0.129501	0.0387332	-3.34342	0.000827529	0.00648931
ENSG00000175305.12	CCNE2	1400.89	0.144237	0.0431489	3.34276	0.000829487	0.00650139
ENSG00000114790.8	ARHGEF26	1548.58	-0.139912	0.0418636	-3.3421	0.000831471	0.00651368
ENSG00000258499.1	RP11-862G15.2	40.2534	-0.354101	0.106043	-3.33923	0.00084012	0.00657813
ENSG00000067369.9	TP53BP1	3298.61	0.102892	0.0308279	3.33764	0.000844941	0.00661257
ENSG00000169679.10	BUB1	1779.76	0.130692	0.0391664	3.33684	0.000847358	0.00662816
ENSG00000154642.6	C21orf91	645.731	0.198959	0.0596331	3.33638	0.00084878	0.00663596
ENSG00000143870.8	PDIA6	10683.6	-0.082626	0.0247734	-3.33527	0.00085217	0.00665912
[truncated: 146 more rows]

## Sheet: ESM Table 8
ESM Table 8: List of DEGs between RREB1-KO and EV EndoC-βH1 cells.
	GeneName	baseMean	log2FoldChange	lfcSE	stat	pvalue	padj
ENSG00000146216.7	TTBK1	732.718	3.4195	0.0898828	38.0439	0	0
ENSG00000070729.9	CNGB1	501.346	6.65973	0.183008	36.3904	6.03489e-290	5.6399e-286
ENSG00000205336.7	GPR56	1215.11	3.12618	0.0863797	36.1911	8.4103e-287	5.2399e-283
ENSG00000139200.9	PIANP	541.501	4.80871	0.151456	31.7499	3.18513e-221	1.48833e-217
ENSG00000159784.13	FAM131B	366.425	4.15691	0.136464	30.4616	8.41261e-204	3.1448e-200
ENSG00000035862.8	TIMP2	910.201	2.63034	0.0893069	29.4528	1.15927e-190	3.61131e-187
ENSG00000136274.8	NACAD	427.747	4.14043	0.144902	28.574	1.41246e-179	3.77147e-176
ENSG00000103034.10	NDRG4	1157.27	3.00955	0.108116	27.8364	1.57356e-170	3.67642e-167
ENSG00000162512.11	SDC3	651.616	3.19407	0.114789	27.8256	2.12626e-170	4.41577e-167
ENSG00000115266.7	APC2	268.415	4.37482	0.157978	27.6926	8.57409e-169	1.60258e-165
ENSG00000225783.2	MIAT	381.762	3.57213	0.129201	27.6479	2.95995e-168	5.02949e-165
ENSG00000188888.7	GPR179	797.125	2.63448	0.0997818	26.4024	1.28613e-153	2.00325e-150
ENSG00000132932.12	ATP8A2	303.418	3.44677	0.1331	25.8961	7.36179e-148	1.05846e-144
ENSG00000184524.5	CEND1	164.278	5.08776	0.197216	25.7979	9.36223e-147	1.24992e-143
ENSG00000138944.7	KIAA1644	1746.26	2.49591	0.0997807	25.014	4.30763e-138	5.36759e-135
ENSG00000147724.7	FAM135B	514.258	3.26087	0.130735	24.9425	2.57729e-137	3.01076e-134
ENSG00000163412.8	EIF4E3	1067.31	1.81923	0.0741116	24.5472	4.63426e-133	5.09524e-130
ENSG00000204653.5	ASPDH	312.757	3.62698	0.149466	24.2663	4.45395e-130	4.62493e-127
ENSG00000185559.9	DLK1	460.856	2.66243	0.113228	23.5139	2.94026e-122	2.89244e-119
ENSG00000066032.14	CTNNA2	938.228	2.01083	0.0877921	22.9044	4.19546e-116	3.92087e-113
ENSG00000198910.8	L1CAM	757.156	2.48593	0.108895	22.8287	2.37968e-115	2.11803e-112
ENSG00000135454.9	B4GALNT1	652.817	2.37181	0.105577	22.4652	9.0861e-112	7.71947e-109
ENSG00000070808.11	CAMK2A	246.78	3.94294	0.175571	22.4579	1.07172e-111	8.70936e-109
ENSG00000105737.5	GRIK5	188.859	3.61053	0.163199	22.1236	1.8748e-108	1.46008e-105
ENSG00000128482.11	RNF112	132.391	4.2242	0.200107	21.1097	6.47906e-99	4.84401e-96
ENSG00000100867.10	DHRS2	820.32	1.8574	0.0881067	21.0812	1.18248e-98	8.50067e-96
ENSG00000105409.11	ATP1A3	970.973	2.20675	0.104697	21.0774	1.28111e-98	8.86859e-96
ENSG00000155980.7	KIF5A	1040.01	1.62419	0.0789539	20.5714	4.94961e-94	3.30404e-91
ENSG00000132563.11	REEP2	1012.95	1.54894	0.0758747	20.4144	1.2446e-92	8.02168e-90
ENSG00000118473.17	SGIP1	158.027	3.70142	0.184552	20.0562	1.78077e-89	1.10948e-86
ENSG00000166402.4	TUB	919.191	1.48451	0.0748705	19.8277	1.7182e-87	1.03597e-84
ENSG00000171533.7	MAP6	2396.42	1.68184	0.0854619	19.6794	3.23724e-86	1.89085e-83
ENSG00000134569.5	LRP4	610.417	-2.07075	0.107119	-19.3313	2.93006e-83	1.65957e-80
ENSG00000144339.7	TMEFF2	346.936	2.67287	0.138491	19.2999	5.37844e-83	2.95672e-80
ENSG00000173482.12	PTPRM	542.718	1.73272	0.0906039	19.1241	1.59034e-81	8.49285e-79
ENSG00000161082.8	CELF5	387.709	4.19318	0.219533	19.1004	2.50344e-81	1.29977e-78
ENSG00000184194.5	GPR173	251.569	2.39601	0.126061	19.0068	1.49815e-80	7.56809e-78
ENSG00000183715.9	OPCML	232.53	2.70809	0.143057	18.9301	6.44123e-80	3.16824e-77
ENSG00000069188.12	SDK2	225.186	2.47811	0.131435	18.8543	2.70688e-79	1.29729e-76
ENSG00000124194.11	GDAP1L1	541.833	1.81837	0.0976029	18.6303	1.8248e-77	8.52683e-75
ENSG00000078114.14	NEBL	419.5	2.47047	0.134944	18.3073	7.23477e-75	3.29817e-72
ENSG00000132718.7	SYT11	11592.4	1.09129	0.0597759	18.2564	1.84112e-74	8.19343e-72
ENSG00000100167.15	SEPT3	3866.37	0.959361	0.0525897	18.2424	2.37897e-74	1.03408e-71
ENSG00000105605.3	CACNG7	72.2578	3.83532	0.213342	17.9773	2.93293e-72	1.2459e-69
ENSG00000173805.11	HAP1	926.711	2.1186	0.118514	17.8764	1.80105e-71	7.48077e-69
ENSG00000169604.15	ANTXR1	620.25	1.76592	0.0989654	17.8438	3.23052e-71	1.31264e-68
ENSG00000077279.12	DCX	1123.97	1.89017	0.106071	17.8199	4.95553e-71	1.97072e-68
ENSG00000171724.2	VAT1L	516.833	3.60975	0.203379	17.7489	1.75733e-70	6.84297e-68
ENSG00000143603.14	KCNN3	365.529	1.79868	0.10198	17.6377	1.26532e-69	4.82654e-67
ENSG00000104967.6	NOVA2	357.524	1.96155	0.112757	17.3962	8.80995e-68	3.29334e-65
ENSG00000105255.6	FSD1	564.625	1.57444	0.090713	17.3562	1.76915e-67	6.48375e-65
ENSG00000102452.11	NALCN	888.638	1.43974	0.0842228	17.0944	1.63344e-65	5.87127e-63
ENSG00000196361.5	ELAVL3	2299.55	1.6445	0.0964038	17.0584	3.02519e-65	1.06687e-62
ENSG00000205856.3	C22orf42	945.959	1.35112	0.0795341	16.988	1.00852e-64	3.4908e-62
ENSG00000152092.11	ASTN1	591.054	3.65808	0.215773	16.9534	1.81687e-64	6.17437e-62
ENSG00000149256.10	TENM4	540.97	1.86481	0.110385	16.8936	5.01197e-64	1.67283e-61
ENSG00000018189.8	RUFY3	3472.5	1.05983	0.0639725	16.5669	1.20911e-61	3.96483e-59
ENSG00000130226.12	DPP6	5130.8	1.1367	0.0688587	16.5078	3.2258e-61	1.03954e-58
ENSG00000106236.3	NPTX2	12685.2	1.38553	0.0847427	16.3499	4.36046e-60	1.38138e-57
ENSG00000028277.16	POU2F2	150.681	2.59636	0.159555	16.2725	1.5467e-59	4.81822e-57
ENSG00000166313.14	APBB1	2044.82	0.95999	0.0598102	16.0506	5.66132e-58	1.73468e-55
ENSG00000111344.7	RASAL1	137.111	2.43002	0.151894	15.9981	1.31702e-57	3.9704e-55
ENSG00000099365.5	STX1B	159.539	2.6786	0.16837	15.909	5.48855e-57	1.62836e-54
ENSG00000124249.5	KCNK15	51.0862	3.52294	0.222538	15.8307	1.91009e-56	5.57835e-54
ENSG00000159164.5	SV2A	4113.39	1.18491	0.0754515	15.7043	1.41375e-55	4.06531e-53
ENSG00000177875.3	C12orf68	135.671	2.32057	0.148307	15.647	3.47996e-55	9.85514e-53
ENSG00000135916.11	ITM2C	3412.66	1.1729	0.0759177	15.4496	7.58584e-54	2.11622e-51
ENSG00000103489.7	XYLT1	293.406	1.71728	0.112585	15.2532	1.56642e-52	4.30559e-50
ENSG00000139625.8	MAP3K12	963.765	1.37197	0.0904172	15.1738	5.27258e-52	1.42826e-49
ENSG00000156453.9	PCDH1	889.351	1.45904	0.0965682	15.1089	1.41551e-51	3.77961e-49
ENSG00000006283.13	CACNA1G	297.706	2.40911	0.159809	15.075	2.3659e-51	6.22832e-49
ENSG00000129990.10	SYT5	364.528	1.52611	0.101729	15.0018	7.14587e-51	1.85505e-48
ENSG00000177272.7	KCNA3	655.396	1.52811	0.10228	14.9405	1.79748e-50	4.6023e-48
ENSG00000152910.14	CNTNAP4	46.36	3.33031	0.223045	14.9311	2.06734e-50	5.2217e-48
ENSG00000250366.2	LINC00617	313.429	1.90477	0.128044	14.8759	4.72361e-50	1.17719e-47
ENSG00000065320.4	NTN1	131.722	2.42036	0.162855	14.862	5.81239e-50	1.42947e-47
ENSG00000145284.7	SCD5	331.085	2.03297	0.136983	14.8411	7.94392e-50	1.92831e-47
ENSG00000172260.9	NEGR1	128.517	2.57445	0.173563	14.8329	8.97477e-50	2.15061e-47
ENSG00000169169.10	CPT1C	1446.36	0.992238	0.0674563	14.7094	5.61437e-49	1.32833e-46
ENSG00000075043.13	KCNQ2	1425.92	1.13307	0.0771731	14.6822	8.38235e-49	1.95843e-46
ENSG00000138622.3	HCN4	441.791	2.00486	0.136575	14.6795	8.72179e-49	2.01258e-46
ENSG00000233251.3	AC007743.1	394.473	1.82427	0.124452	14.6583	1.19148e-48	2.71584e-46
ENSG00000105270.10	CLIP3	1206.63	1.02838	0.0702852	14.6316	1.76645e-48	3.97791e-46
ENSG00000089558.4	KCNH4	152.789	2.63723	0.180926	14.5763	3.97774e-48	8.85095e-46
ENSG00000185909.10	KLHDC8B	1165.88	1.14976	0.079977	14.3761	7.30749e-47	1.60687e-44
ENSG00000198300.8	PEG3	5888.47	0.965303	0.0676569	14.2676	3.48255e-46	7.56888e-44
ENSG00000115461.4	IGFBP5	14260.4	-1.02319	0.0718339	-14.2439	4.89193e-46	1.03904e-43
ENSG00000153253.11	SCN3A	99.8012	2.64379	0.185608	14.2439	4.88935e-46	1.03904e-43
ENSG00000162873.10	KLHDC8A	515.399	1.52017	0.106871	14.2243	6.47287e-46	1.35938e-43
ENSG00000138685.8	FGF2	457.532	1.20598	0.0848985	14.205	8.53466e-46	1.77246e-43
ENSG00000067840.8	PDZD4	1172.45	0.896089	0.06382	14.0409	8.76061e-45	1.79939e-42
ENSG00000114948.8	ADAM23	230.859	1.8895	0.134812	14.0158	1.24774e-44	2.53494e-42
ENSG00000082014.12	SMARCD3	90.3575	2.67471	0.191133	13.994	1.69627e-44	3.40913e-42
ENSG00000185818.7	NAT8L	229.064	1.73246	0.123847	13.9887	1.82724e-44	3.63329e-42
ENSG00000144488.10	ESPNL	83.3984	2.54439	0.182025	13.9783	2.11603e-44	4.16323e-42
ENSG00000022267.12	FHL1	228.7	2.01556	0.144563	13.9425	3.49607e-44	6.80677e-42
ENSG00000147262.2	GPR119	261.251	-1.66863	0.120633	-13.8322	1.62909e-43	3.13911e-41
ENSG00000185668.5	POU3F1	134.665	2.5696	0.188492	13.6324	2.5688e-42	4.89934e-40
ENSG00000143502.10	SUSD4	535.158	1.35631	0.0997933	13.5911	4.51944e-42	8.53262e-40
ENSG00000135424.11	ITGA7	632.507	1.0899	0.0802918	13.5742	5.69774e-42	1.06497e-39
ENSG00000163346.12	PBXIP1	1703.38	0.891614	0.0658323	13.5437	8.62934e-42	1.59694e-39
ENSG00000100095.14	SEZ6L	2150.45	1.28278	0.0948173	13.529	1.05481e-41	1.93289e-39
ENSG00000135472.4	FAIM2	40.3223	2.99242	0.225226	13.2863	2.77898e-40	5.04291e-38
ENSG00000113758.9	DBN1	2626.69	1.27751	0.0963596	13.2577	4.07125e-40	7.31689e-38
ENSG00000115252.14	PDE1A	272.262	1.85493	0.141368	13.1213	2.48507e-39	4.42367e-37
ENSG00000111885.5	MAN1A1	10584.9	-0.659424	0.050288	-13.113	2.77557e-39	4.89417e-37
ENSG00000144711.9	IQSEC1	788.154	1.26653	0.0970216	13.0541	6.02212e-39	1.05196e-36
ENSG00000103154.5	NECAB2	825.894	1.02413	0.0789351	12.9743	1.71169e-38	2.96233e-36
ENSG00000165023.5	DIRAS2	154.496	2.06023	0.158922	12.9638	1.96319e-38	3.36642e-36
ENSG00000106025.4	TSPAN12	340.202	-1.43023	0.110692	-12.9208	3.43549e-38	5.83752e-36
ENSG00000162595.4	DIRAS3	283.606	1.4176	0.109981	12.8895	5.15709e-38	8.68389e-36
ENSG00000177098.4	SCN4B	90.7319	2.5247	0.196346	12.8584	7.71435e-38	1.2874e-35
ENSG00000139970.12	RTN1	1776.6	0.828017	0.064423	12.8528	8.29308e-38	1.37173e-35
ENSG00000196562.10	SULF2	232.267	1.60508	0.124985	12.8422	9.51684e-38	1.56034e-35
ENSG00000181585.3	TMIE	83.5302	2.56982	0.20065	12.8075	1.48929e-37	2.42055e-35
ENSG00000008277.10	ADAM22	1147.79	1.02758	0.0807311	12.7284	4.11386e-37	6.62863e-35
ENSG00000135596.13	MICAL1	1096.22	0.974604	0.0765815	12.7264	4.22083e-37	6.74286e-35
ENSG00000112294.8	ALDH5A1	7566.5	0.807738	0.0637281	12.6748	8.16087e-37	1.29267e-34
ENSG00000138311.11	ZNF365	84.9395	2.53396	0.200368	12.6466	1.1685e-36	1.83532e-34
ENSG00000152127.4	MGAT5	2445.15	1.23244	0.0978024	12.6013	2.07673e-36	3.23468e-34
ENSG00000101349.12	PAK7	137.496	2.18614	0.173889	12.5721	3.00694e-36	4.64485e-34
ENSG00000136842.9	TMOD1	940.173	1.4422	0.114813	12.5613	3.44621e-36	5.27977e-34
ENSG00000105696.4	TMEM59L	412.587	2.78514	0.221933	12.5495	4.00162e-36	6.08084e-34
ENSG00000163947.7	ARHGEF3	396.569	1.26598	0.101048	12.5285	5.21492e-36	7.86066e-34
ENSG00000102230.9	PCYT1B	286.169	1.62284	0.130603	12.4257	1.89491e-35	2.83343e-33
ENSG00000091592.11	NLRP1	1761.67	1.25447	0.101417	12.3694	3.82711e-35	5.67718e-33
ENSG00000166922.4	SCG5	6727.44	0.744335	0.0602498	12.3542	4.62607e-35	6.80833e-33
ENSG00000188042.5	ARL4C	3036.32	1.12605	0.091379	12.3228	6.82525e-35	9.96647e-33
ENSG00000166924.4	NYAP1	111.534	1.94276	0.157953	12.2996	9.10491e-35	1.31922e-32
ENSG00000146005.3	PSD2	35.9909	2.76436	0.225053	12.2831	1.11585e-34	1.60434e-32
ENSG00000157680.11	DGKI	448.989	2.84268	0.231539	12.2773	1.19878e-34	1.71041e-32
ENSG00000121753.8	BAI2	798.819	1.10697	0.0907127	12.203	2.99522e-34	4.24118e-32
ENSG00000147100.5	SLC16A2	1137.33	0.845967	0.0695561	12.1624	4.93061e-34	6.92918e-32
ENSG00000164659.10	KIAA1324L	1330.58	0.867843	0.0714836	12.1404	6.44826e-34	8.99436e-32
ENSG00000122367.15	LDB3	240.395	1.37997	0.113727	12.134	6.97765e-34	9.66069e-32
ENSG00000144290.12	SLC4A10	1164.71	1.00402	0.0829773	12.0999	1.05706e-33	1.45275e-31
ENSG00000165801.5	ARHGEF40	694.734	0.916827	0.076043	12.0567	1.78827e-33	2.43975e-31
ENSG00000259834.1	RP11-284N8.3	541.595	1.41313	0.117323	12.0448	2.06512e-33	2.79703e-31
ENSG00000053524.7	MCF2L2	96.6331	2.41703	0.201048	12.0222	2.71723e-33	3.65379e-31
ENSG00000149926.9	FAM57B	188.453	1.61595	0.134499	12.0146	2.97887e-33	3.977e-31
ENSG00000008853.12	RHOBTB2	1018.1	1.10802	0.0922983	12.0047	3.35621e-33	4.44901e-31
ENSG00000152578.8	GRIA4	2785.65	0.912096	0.0760793	11.9888	4.06989e-33	5.35707e-31
ENSG00000100379.13	KCTD17	491.388	1.26745	0.106232	11.931	8.16174e-33	1.06679e-30
ENSG00000126709.10	IFI6	1693.26	0.91626	0.0769564	11.9062	1.0984e-32	1.42571e-30
ENSG00000135447.12	PPP1R1A	95.5474	-1.94273	0.163496	-11.8824	1.461e-32	1.88328e-30
ENSG00000110881.7	ASIC1	474.922	1.57503	0.132677	11.8712	1.67102e-32	2.13925e-30
ENSG00000049089.9	COL9A2	346.93	1.55858	0.131327	11.8679	1.7375e-32	2.20923e-30
ENSG00000131016.12	AKAP12	63.2143	2.5048	0.211997	11.8153	3.25557e-32	4.11148e-30
ENSG00000175182.9	FAM131A	551.365	0.994463	0.0846441	11.7488	7.16619e-32	8.98948e-30
ENSG00000158816.11	VWA5B1	33.6332	2.6242	0.224548	11.6866	1.49288e-31	1.86023e-29
ENSG00000163814.3	CDCP1	806.987	1.19185	0.102469	11.6313	2.85651e-31	3.53583e-29
ENSG00000059915.12	PSD	1023	0.843278	0.0728959	11.5682	5.96887e-31	7.33974e-29
ENSG00000174521.7	TTC9B	514.157	2.67677	0.231542	11.5606	6.52437e-31	7.97039e-29
ENSG00000188039.9	NWD1	130.946	2.07058	0.17916	11.5572	6.79141e-31	8.24275e-29
ENSG00000162981.12	FAM84A	283.692	1.23813	0.107189	11.551	7.30082e-31	8.80385e-29
ENSG00000065609.10	SNAP91	1550.76	0.923865	0.0800828	11.5364	8.65016e-31	1.03641e-28
ENSG00000155016.13	CYP2U1	3203.62	0.647543	0.0562421	11.5135	1.12803e-30	1.34293e-28
ENSG00000072182.8	ASIC4	214.476	1.45254	0.126572	11.476	1.74251e-30	2.06134e-28
ENSG00000099204.14	ABLIM1	883.846	1.13971	0.0995896	11.444	2.51906e-30	2.96124e-28
ENSG00000172318.4	B3GALT1	144.836	1.70824	0.149297	11.4419	2.58307e-30	3.01752e-28
ENSG00000187902.7	SHISA7	395.506	1.25577	0.109803	11.4366	2.74526e-30	3.18706e-28
ENSG00000184985.12	SORCS2	87.1509	2.20411	0.193975	11.3629	6.40192e-30	7.38632e-28
ENSG00000133101.5	CCNA1	188.618	1.41529	0.124878	11.3334	8.96706e-30	1.02824e-27
ENSG00000116983.8	HPCAL4	142.228	2.59949	0.229735	11.3151	1.1043e-29	1.25857e-27
ENSG00000152822.9	GRM1	162.027	1.91676	0.169444	11.3121	1.14365e-29	1.29551e-27
ENSG00000170959.10	DCDC1	599.484	-0.87412	0.077296	-11.3087	1.18796e-29	1.33759e-27
ENSG00000169992.5	NLGN2	1064.37	0.836702	0.0741795	11.2794	1.6582e-29	1.85589e-27
ENSG00000050438.12	SLC4A8	2069.95	0.847874	0.0755935	11.2162	3.39424e-29	3.7763e-27
ENSG00000204071.5	TCEAL6	202.974	1.7485	0.156576	11.1671	5.9081e-29	6.53421e-27
ENSG00000071246.6	VASH1	481.73	1.11748	0.100092	11.1645	6.08247e-29	6.6875e-27
ENSG00000182272.7	B4GALNT4	644.978	0.975603	0.0875378	11.1449	7.58059e-29	8.28589e-27
ENSG00000166448.10	TMEM130	126.9	2.57317	0.231419	11.1191	1.01281e-28	1.10061e-26
ENSG00000158321.11	AUTS2	522.285	1.08757	0.0984211	11.0501	2.18876e-28	2.36474e-26
ENSG00000149571.6	KIRREL3	161.237	2.03133	0.184018	11.0388	2.48444e-28	2.66877e-26
ENSG00000110811.15	LEPREL2	156.793	2.52961	0.229176	11.0379	2.50878e-28	2.67952e-26
ENSG00000072041.12	SLC6A15	496.035	1.1069	0.100556	11.0078	3.50519e-28	3.72247e-26
ENSG00000087245.8	MMP2	1354.73	1.05299	0.0956643	11.0071	3.53236e-28	3.73013e-26
ENSG00000128596.12	CCDC136	435.674	1.24463	0.113675	10.9491	6.71412e-28	7.05021e-26
ENSG00000166897.10	ELFN2	116.244	1.61338	0.147469	10.9405	7.38009e-28	7.70621e-26
ENSG00000165802.15	NSMF	1778.21	0.87812	0.0803935	10.9228	8.97069e-28	9.31507e-26
ENSG00000137285.9	TUBB2B	2664.88	0.682672	0.0627422	10.8806	1.42625e-27	1.47282e-25
ENSG00000163462.13	TRIM46	816.699	1.17288	0.108073	10.8526	1.93757e-27	1.98984e-25
ENSG00000083857.9	FAT1	510.459	1.25736	0.115961	10.843	2.15364e-27	2.19965e-25
ENSG00000159167.7	STC1	241.355	1.44185	0.133296	10.8169	2.86303e-27	2.9083e-25
ENSG00000046653.10	GPM6B	464.661	1.19732	0.110854	10.8009	3.40894e-27	3.44413e-25
ENSG00000132639.8	SNAP25	2837.63	0.742654	0.0688061	10.7934	3.69692e-27	3.71501e-25
ENSG00000171617.9	ENC1	306.799	1.34498	0.124778	10.7791	4.32287e-27	4.32079e-25
ENSG00000117598.7	LPPR5	1741.16	0.848658	0.0788469	10.7634	5.12637e-27	5.09665e-25
ENSG00000100234.11	TIMP3	327.274	1.24846	0.116126	10.7509	5.86788e-27	5.80299e-25
ENSG00000076344.11	RGS11	50.3735	2.37809	0.221426	10.7399	6.611e-27	6.50348e-25
ENSG00000160460.11	SPTBN4	887.847	0.839735	0.0781954	10.7389	6.68094e-27	6.53788e-25
ENSG00000135074.11	ADAM19	157.426	1.73354	0.161566	10.7296	7.39099e-27	7.19505e-25
ENSG00000131409.8	LRRC4B	156.772	2.47008	0.230352	10.7231	7.93357e-27	7.68323e-25
ENSG00000166780.6	C16orf45	687.119	2.0157	0.188274	10.7062	9.52025e-27	9.17232e-25
ENSG00000170837.2	GPR27	258.264	2.36939	0.222039	10.671	1.39054e-26	1.33285e-24
ENSG00000170153.6	RNF150	149.502	1.40563	0.131845	10.6612	1.54513e-26	1.47347e-24
ENSG00000104321.6	TRPA1	132.623	1.58917	0.14916	10.6541	1.66788e-26	1.58246e-24
ENSG00000058404.15	CAMK2B	491.89	1.20511	0.113268	10.6395	1.9524e-26	1.84305e-24
ENSG00000214595.7	EML6	1875.55	0.763867	0.0718745	10.6278	2.21316e-26	2.0787e-24
ENSG00000223802.3	CERS1	178.125	1.58593	0.14942	10.6139	2.56884e-26	2.40071e-24
ENSG00000135919.8	SERPINE2	7396.2	1.69477	0.159778	10.607	2.76428e-26	2.57051e-24
ENSG00000109654.10	TRIM2	1154.36	0.878378	0.082841	10.6032	2.88024e-26	2.66508e-24
ENSG00000169439.7	SDC2	1678.95	0.760515	0.0719117	10.5757	3.86367e-26	3.55743e-24
ENSG00000204065.2	TCEAL5	673.176	1.05461	0.0998018	10.567	4.23843e-26	3.88336e-24
ENSG00000188803.10	SHISA6	140.685	1.90395	0.180848	10.5279	6.42501e-26	5.85805e-24
ENSG00000055163.14	CYFIP2	2819.15	0.679214	0.0645889	10.516	7.29379e-26	6.61788e-24
ENSG00000127561.10	SYNGR3	263.508	1.35322	0.12882	10.5047	8.2163e-26	7.41889e-24
ENSG00000187210.8	GCNT1	2775.74	-0.648128	0.0617642	-10.4936	9.24575e-26	8.30828e-24
ENSG00000149295.9	DRD2	52.2128	2.1469	0.204892	10.4782	1.08801e-25	9.73014e-24
ENSG00000168389.13	MFSD2A	135.379	1.60603	0.153499	10.4629	1.27938e-25	1.13871e-23
ENSG00000152932.6	RAB3C	687.312	0.947631	0.090585	10.4612	1.30147e-25	1.15288e-23
ENSG00000142235.4	LMTK3	112.319	1.81322	0.173626	10.4432	1.57362e-25	1.38738e-23
ENSG00000178233.13	TMEM151B	199.393	1.46371	0.140245	10.4368	1.68466e-25	1.47831e-23
ENSG00000166025.13	AMOTL1	790.578	1.06525	0.102178	10.4254	1.89794e-25	1.65768e-23
ENSG00000158445.7	KCNB1	94.8691	1.75636	0.169313	10.3735	3.27474e-25	2.84689e-23
ENSG00000154917.6	RAB6B	705.673	0.795648	0.0768817	10.349	4.2291e-25	3.65955e-23
ENSG00000185924.6	RTN4RL1	114.178	-1.76216	0.170358	-10.3439	4.46171e-25	3.84303e-23
ENSG00000105426.10	PTPRS	361.632	1.45888	0.141925	10.2792	8.74157e-25	7.49489e-23
ENSG00000104435.9	STMN2	1448.12	0.974175	0.0948328	10.2726	9.36933e-25	7.99645e-23
ENSG00000145934.11	TENM2	401.199	1.24348	0.121073	10.2705	9.56595e-25	8.12715e-23
ENSG00000196924.10	FLNA	707.804	0.931043	0.0907274	10.262	1.04536e-24	8.84109e-23
ENSG00000110318.9	KIAA1377	437.771	1.01904	0.0993255	10.2596	1.07157e-24	9.02194e-23
ENSG00000244694.3	PTCHD4	333.866	1.0677	0.104767	10.1911	2.17218e-24	1.82064e-22
ENSG00000081803.11	CADPS2	131.461	-1.55048	0.1527	-10.1537	3.18997e-24	2.66178e-22
ENSG00000167371.12	PRRT2	122.32	1.59427	0.157119	10.147	3.41867e-24	2.83993e-22
ENSG00000157168.14	NRG1	209.266	1.30522	0.129365	10.0894	6.1536e-24	5.08925e-22
ENSG00000166963.8	MAP1A	322.513	1.47013	0.145859	10.0791	6.83806e-24	5.63041e-22
ENSG00000145730.16	PAM	9425.69	0.659922	0.0656012	10.0596	8.33308e-24	6.8313e-22
ENSG00000087495.12	PHACTR3	303.232	2.32665	0.231462	10.052	9.00419e-24	7.34923e-22
ENSG00000061337.11	LZTS1	468.931	1.19011	0.118419	10.05	9.18466e-24	7.46394e-22
ENSG00000010404.13	IDS	4907.56	0.673794	0.0672665	10.0168	1.28612e-23	1.04064e-21
ENSG00000108684.10	ASIC2	44.8714	2.2271	0.222395	10.0141	1.32111e-23	1.06435e-21
ENSG00000186310.9	NAP1L3	57.0777	2.10682	0.210509	10.0082	1.40267e-23	1.1252e-21
ENSG00000092096.10	SLC22A17	1646.59	1.01431	0.101801	9.96368	2.19782e-23	1.75553e-21
ENSG00000171951.4	SCG2	5034.48	0.810323	0.0814012	9.95468	2.4059e-23	1.91356e-21
ENSG00000116147.12	TNR	1900.41	0.781996	0.0785755	9.95216	2.46776e-23	1.95445e-21
ENSG00000137699.12	TRIM29	314.344	1.51591	0.152448	9.94379	2.68406e-23	2.11678e-21
ENSG00000124782.15	RREB1	1085.88	0.744416	0.075086	9.91418	3.61201e-23	2.83664e-21
ENSG00000185518.7	SV2B	342.75	1.31732	0.132936	9.90941	3.78864e-23	2.9629e-21
ENSG00000141433.8	ADCYAP1	101.376	-1.90001	0.192241	-9.88352	4.90762e-23	3.82202e-21
ENSG00000168490.9	PHYHIP	98.7	1.8972	0.192203	9.87079	5.57237e-23	4.32171e-21
ENSG00000175040.4	CHST2	1343.73	0.763491	0.0774837	9.85358	6.61483e-23	5.109e-21
ENSG00000075142.9	SRI	903.606	0.958176	0.097702	9.80713	1.04908e-22	8.06931e-21
ENSG00000134775.11	FHOD3	1787.38	0.811419	0.0829794	9.77856	1.39173e-22	1.0661e-20
ENSG00000135622.8	SEMA4F	785.612	0.76532	0.0782797	9.77674	1.41705e-22	1.08107e-20
ENSG00000130707.13	ASS1	173.788	1.67887	0.171746	9.77528	1.43761e-22	1.09229e-20
ENSG00000183798.4	EMILIN3	326.865	1.37095	0.140655	9.74693	1.9014e-22	1.43883e-20
ENSG00000166407.9	LMO1	72.9176	1.8335	0.188446	9.72963	2.2542e-22	1.69892e-20
ENSG00000147231.9	CXorf57	3966.36	0.552622	0.0568724	9.71687	2.55509e-22	1.91796e-20
ENSG00000138028.10	CGREF1	148.972	1.60702	0.165435	9.71386	2.63179e-22	1.96763e-20
ENSG00000163531.11	NFASC	2401.46	0.669571	0.0690224	9.70078	2.9921e-22	2.2281e-20
ENSG00000157851.12	DPYSL5	2379.94	0.72009	0.0743385	9.68663	3.4369e-22	2.54917e-20
ENSG00000110900.10	TSPAN11	219.347	1.59332	0.164908	9.66187	4.37808e-22	3.23441e-20
ENSG00000090097.16	PCBP4	1500	0.68737	0.0718779	9.56302	1.14375e-21	8.38344e-20
ENSG00000084444.9	KIAA1467	713.992	0.763194	0.0798046	9.56328	1.14081e-21	8.38344e-20
ENSG00000196368.4	NUDT11	507.122	0.843366	0.0882988	9.55128	1.28107e-21	9.3533e-20
ENSG00000017373.11	SRCIN1	734.262	0.764778	0.0802301	9.53231	1.53821e-21	1.11871e-19
ENSG00000107282.5	APBA1	426.133	0.9348	0.0983863	9.50132	2.07237e-21	1.50135e-19
ENSG00000144369.8	FAM171B	1002.28	0.716583	0.075443	9.49833	2.1328e-21	1.53916e-19
ENSG00000128203.6	ASPHD2	213.482	1.1045	0.116566	9.47532	2.65943e-21	1.91182e-19
ENSG00000023171.10	GRAMD1B	1051.35	0.855523	0.0906622	9.43639	3.8586e-21	2.76326e-19
ENSG00000184922.9	FMNL1	96.3426	1.62146	0.171932	9.43082	4.06897e-21	2.90279e-19
ENSG00000117868.11	ESYT2	6630.04	1.2883	0.13678	9.41876	4.56452e-21	3.24393e-19
ENSG00000002586.13	CD99	10324.4	-0.557722	0.0593731	-9.39352	5.80298e-21	4.10847e-19
ENSG00000153012.7	LGI2	61.9561	1.85116	0.19709	9.39245	5.86226e-21	4.13478e-19
ENSG00000177301.9	KCNA2	54.7203	1.98904	0.211812	9.3906	5.96609e-21	4.19218e-19
ENSG00000213190.2	MLLT11	4754.59	0.635967	0.0678342	9.37532	6.89692e-21	4.8281e-19
ENSG00000120875.4	DUSP4	472.812	1.15792	0.123519	9.37447	6.95232e-21	4.84873e-19
ENSG00000115318.7	LOXL3	334.2	0.925516	0.0988865	9.35937	8.02136e-21	5.5735e-19
ENSG00000137821.7	LRRC49	436.922	0.906521	0.0972205	9.32438	1.11633e-20	7.72788e-19
ENSG00000147251.11	DOCK11	102.912	1.66366	0.179112	9.2884	1.56625e-20	1.08025e-18
ENSG00000116711.8	PLA2G4A	335.312	-1.04495	0.112768	-9.26635	1.92622e-20	1.32364e-18
ENSG00000108947.4	EFNB3	794.031	2.00783	0.217756	9.22055	2.95585e-20	2.02373e-18
ENSG00000006740.12	ARHGAP44	420.875	1.05947	0.115525	9.17092	4.68984e-20	3.19919e-18
ENSG00000182013.13	PNMAL1	3028.48	0.564367	0.0615861	9.16387	5.00683e-20	3.40301e-18
ENSG00000135272.5	MDFIC	1050.5	-0.917256	0.100181	-9.15598	5.38664e-20	3.64789e-18
ENSG00000129353.10	SLC44A2	376.491	0.850887	0.0929881	9.1505	5.66731e-20	3.8241e-18
ENSG00000145632.10	PLK2	2557.45	0.671634	0.0735146	9.13606	6.47719e-20	4.35486e-18
ENSG00000157978.7	LDLRAP1	2149.03	-0.871817	0.0954837	-9.13054	6.81609e-20	4.56629e-18
ENSG00000136531.9	SCN2A	86.602	1.65571	0.181427	9.12606	7.10349e-20	4.74184e-18
ENSG00000171587.10	DSCAM	125.735	1.56715	0.172804	9.06893	1.20196e-19	7.99496e-18
ENSG00000125355.11	TMEM255A	603.43	2.06734	0.228023	9.06635	1.23075e-19	8.15745e-18
ENSG00000079308.12	TNS1	119.653	1.6655	0.183724	9.06521	1.2437e-19	8.21413e-18
ENSG00000110076.14	NRXN2	855.165	1.75164	0.193237	9.06474	1.24906e-19	8.22046e-18
ENSG00000260230.2	FRRS1L	606.007	1.71443	0.189142	9.06423	1.25491e-19	8.23002e-18
ENSG00000103064.9	SLC7A6	703.744	0.780447	0.0861789	9.05613	1.35164e-19	8.83337e-18
ENSG00000198535.5	C2CD4A	199.233	-1.2655	0.140188	-9.02716	1.7618e-19	1.14738e-17
ENSG00000188011.5	CXXC11	20.3537	2.08975	0.23156	9.02468	1.80219e-19	1.16961e-17
ENSG00000073756.7	PTGS2	1293.88	-1.51365	0.167895	-9.01547	1.9603e-19	1.26782e-17
ENSG00000138031.10	ADCY3	575.824	0.7691	0.0853622	9.00985	2.06341e-19	1.3299e-17
ENSG00000106976.14	DNM1	2669.3	0.494451	0.0548838	9.00907	2.07819e-19	1.33482e-17
ENSG00000058335.11	RASGRF1	2031.81	1.46844	0.16341	8.98621	2.55904e-19	1.63805e-17
ENSG00000108309.8	RUNDC3A	2999.07	0.504975	0.056253	8.97685	2.78623e-19	1.77739e-17
ENSG00000114978.13	MOB1A	3060.72	-0.593899	0.0662109	-8.9698	2.97044e-19	1.88845e-17
ENSG00000137642.8	SORL1	2910.64	0.610906	0.0682096	8.9563	3.35741e-19	2.12723e-17
ENSG00000123643.8	SLC36A1	1753.88	0.553025	0.0617585	8.95463	3.40866e-19	2.15241e-17
ENSG00000013293.5	SLC7A14	952.914	0.813476	0.0909212	8.94705	3.65123e-19	2.29781e-17
ENSG00000171310.6	CHST11	348.115	1.09219	0.122111	8.94419	3.74704e-19	2.3502e-17
ENSG00000118160.9	SLC8A2	146.48	1.53185	0.171923	8.91012	5.0976e-19	3.18659e-17
ENSG00000151952.10	TMEM132D	1687.64	0.583074	0.0654873	8.90361	5.40575e-19	3.36796e-17
ENSG00000184588.13	PDE4B	84.0699	1.67651	0.188656	8.88661	6.30025e-19	3.91222e-17
ENSG00000010278.7	CD9	62.1721	-1.79682	0.202624	-8.86773	7.46495e-19	4.62011e-17
ENSG00000205542.6	TMSB4X	9634.69	0.486239	0.0548427	8.86606	7.57774e-19	4.67444e-17
ENSG00000082805.15	ERC1	2049.32	0.569081	0.0642463	8.85781	8.16034e-19	5.01727e-17
ENSG00000186648.10	LRRC16B	712.814	0.760603	0.0858839	8.85618	8.28018e-19	5.07425e-17
ENSG00000101333.12	PLCB4	3697.5	0.584797	0.0660713	8.85099	8.6745e-19	5.29853e-17
ENSG00000126870.11	WDR60	859.622	0.761156	0.0860433	8.8462	9.05536e-19	5.51315e-17
ENSG00000155816.15	FMN2	355.589	0.923825	0.104585	8.83322	1.01704e-18	6.1719e-17
ENSG00000196220.11	SRGAP3	132.58	1.35094	0.153398	8.80675	1.28832e-18	7.79288e-17
ENSG00000164099.3	PRSS12	607.673	-0.876326	0.0995175	-8.80574	1.29987e-18	7.83738e-17
ENSG00000015592.12	STMN4	212.811	2.01075	0.228409	8.80329	1.32861e-18	7.98488e-17
ENSG00000132535.14	DLG4	983.37	0.673007	0.0765559	8.79106	1.48161e-18	8.87591e-17
ENSG00000163499.7	CRYBA2	561.94	-0.771675	0.088008	-8.76823	1.81494e-18	1.0838e-16
ENSG00000128872.5	TMOD2	3935.72	0.437458	0.0499779	8.75302	2.07715e-18	1.23643e-16
ENSG00000119865.4	CNRIP1	617.223	0.690123	0.0790785	8.72705	2.61396e-18	1.55103e-16
ENSG00000166676.10	TVP23A	34.0876	1.95705	0.224617	8.71281	2.96434e-18	1.75337e-16
ENSG00000225485.3	ARHGAP23	35.597	1.90744	0.219346	8.69601	3.43765e-18	2.02691e-16
ENSG00000198797.6	BRINP2	33.2874	1.95103	0.224527	8.68951	3.64003e-18	2.13949e-16
ENSG00000197535.10	MYO5A	1009.64	0.65653	0.075611	8.68299	3.85495e-18	2.25871e-16
ENSG00000260027.3	HOXB7	72.7366	-1.6118	0.185808	-8.67454	4.15229e-18	2.42533e-16
ENSG00000084731.9	KIF3C	1621.02	0.692313	0.0799817	8.65589	4.89065e-18	2.8477e-16
ENSG00000138675.12	FGF5	193.889	1.14731	0.132619	8.65119	5.09666e-18	2.95844e-16
ENSG00000109339.14	MAPK10	847.351	0.660789	0.0764514	8.64326	5.46334e-18	3.16147e-16
ENSG00000152894.10	PTPRK	2293.97	-0.613014	0.0709573	-8.63919	5.66123e-18	3.26587e-16
ENSG00000164088.13	PPM1M	311.566	0.897127	0.104003	8.62601	6.35284e-18	3.65357e-16
ENSG00000109320.7	NFKB1	726.045	-0.750928	0.087085	-8.62293	6.52637e-18	3.74185e-16
ENSG00000141756.14	FKBP10	187.61	1.41665	0.164727	8.6	7.97192e-18	4.55667e-16
ENSG00000112164.5	GLP1R	117.17	1.44048	0.167558	8.59689	8.19031e-18	4.66723e-16
ENSG00000166342.14	NETO1	602.863	0.783347	0.0912488	8.58474	9.10435e-18	5.17232e-16
ENSG00000165646.7	SLC18A2	4717.89	1.37044	0.159696	8.58157	9.35904e-18	5.3009e-16
ENSG00000110328.5	GALNT18	1041.96	0.804268	0.0937667	8.57733	9.71009e-18	5.48312e-16
ENSG00000205978.5	NYNRIN	141.943	1.4054	0.163865	8.5766	9.77206e-18	5.50149e-16
ENSG00000078018.15	MAP2	6967.39	0.55177	0.0643592	8.57329	1.00574e-17	5.64511e-16
ENSG00000205704.5	LINC00634	117.457	1.51549	0.176831	8.57029	1.0322e-17	5.77632e-16
ENSG00000130413.11	STK33	200.348	1.06702	0.124745	8.55362	1.19289e-17	6.65562e-16
ENSG00000166341.6	DCHS1	1671.34	0.774138	0.0905568	8.54865	1.24539e-17	6.92785e-16
ENSG00000173406.11	DAB1	220.83	1.30177	0.152334	8.5455	1.27983e-17	7.09833e-16
ENSG00000170743.12	SYT9	149.889	1.18324	0.138618	8.53592	1.39048e-17	7.68921e-16
ENSG00000089057.10	SLC23A2	1494.85	0.63175	0.0740246	8.53432	1.40976e-17	7.77283e-16
ENSG00000248485.1	PCP4L1	613.976	1.68296	0.197956	8.50167	1.86886e-17	1.02738e-15
ENSG00000100505.9	TRIM9	712.816	0.807261	0.0949866	8.49868	1.91756e-17	1.04799e-15
ENSG00000139220.12	PPFIA2	36.0562	1.79388	0.21107	8.499	1.91235e-17	1.04799e-15
ENSG00000159248.4	GJD2	215.092	1.21883	0.143653	8.48457	2.16515e-17	1.17985e-15
ENSG00000164638.6	SLC29A4	1934.08	-0.514106	0.0606466	-8.47708	2.30908e-17	1.25462e-15
ENSG00000166086.8	JAM3	1929.72	0.512564	0.0605008	8.47203	2.41156e-17	1.30651e-15
ENSG00000049130.9	KITLG	60.9767	-1.57809	0.18639	-8.46659	2.52673e-17	1.36495e-15
ENSG00000056661.9	PCGF2	1642.03	0.580869	0.0687069	8.45431	2.80735e-17	1.51216e-15
ENSG00000141576.10	RNF157	1040.01	0.862734	0.102137	8.44682	2.99338e-17	1.60774e-15
ENSG00000233175.2	CTD-2020K17.3	108.161	1.36087	0.1613	8.4369	3.25863e-17	1.74519e-15
ENSG00000112902.7	SEMA5A	2211.03	0.644268	0.0763928	8.43362	3.35131e-17	1.7897e-15
ENSG00000130821.11	SLC6A8	346.65	1.0014	0.118852	8.42563	3.58827e-17	1.90535e-15
ENSG00000115884.6	SDC1	149.019	1.26888	0.150595	8.42577	3.58384e-17	1.90535e-15
ENSG00000108852.10	MPP2	659.996	0.722031	0.0857248	8.42266	3.68046e-17	1.94877e-15
ENSG00000174469.13	CNTNAP2	1750.29	0.695273	0.082574	8.42	3.76472e-17	1.98775e-15
ENSG00000138131.3	LOXL4	165.52	1.3163	0.156392	8.41665	3.87388e-17	2.03962e-15
ENSG00000075035.5	WSCD2	370.051	0.84414	0.10094	8.36277	6.12633e-17	3.21649e-15
ENSG00000171603.12	CLSTN1	2896.53	0.696637	0.0834036	8.35261	6.67724e-17	3.49592e-15
ENSG00000182175.9	RGMA	156.74	1.30934	0.156904	8.34481	7.1329e-17	3.72405e-15
ENSG00000140297.8	GCNT3	877.71	0.803515	0.0963144	8.34263	7.26588e-17	3.78291e-15
ENSG00000180354.11	C7orf41	630.792	0.685397	0.0825745	8.30036	1.03799e-16	5.3892e-15
ENSG00000144191.7	CNGA3	1537.07	0.541509	0.0652527	8.29864	1.05311e-16	5.45253e-15
ENSG00000131094.3	C1QL1	1962.57	0.758542	0.0914234	8.29703	1.06751e-16	5.51181e-15
ENSG00000072195.10	SPEG	980.857	0.821501	0.09912	8.28794	1.15226e-16	5.93304e-15
ENSG00000170561.8	IRX2	548.965	-0.836295	0.100937	-8.28535	1.17763e-16	6.04702e-15
ENSG00000226508.1	AC104655.3	49.9807	1.5875	0.192232	8.25825	1.47828e-16	7.57001e-15
ENSG00000172348.10	RCAN2	1723.89	0.600295	0.0727386	8.25276	1.54771e-16	7.90391e-15
ENSG00000137094.10	DNAJB5	502.972	0.748982	0.0907673	8.25168	1.56184e-16	7.95432e-15
ENSG00000108924.9	HLF	1320.23	0.795055	0.096443	8.24379	1.66845e-16	8.46022e-15
ENSG00000152128.13	TMEM163	219.404	1.10209	0.13369	8.24366	1.67023e-16	8.46022e-15
ENSG00000188636.3	LDOC1L	3471.82	0.407938	0.0495718	8.22923	1.88417e-16	9.51812e-15
ENSG00000105613.5	MAST1	627.692	0.650154	0.0790211	8.22759	1.91015e-16	9.62336e-15
ENSG00000181191.11	PJA1	1112.79	0.564237	0.0685978	8.22529	1.94711e-16	9.75696e-15
ENSG00000177511.5	ST8SIA3	2026.05	0.598783	0.0727974	8.22533	1.94647e-16	9.75696e-15
ENSG00000250510.3	GPR162	36.0816	1.87307	0.228077	8.21243	2.16758e-16	1.08327e-14
ENSG00000221866.5	PLXNA4	148.093	1.53305	0.186891	8.20289	2.34674e-16	1.16968e-14
ENSG00000162426.10	SLC45A1	67.2254	1.49777	0.183033	8.18308	2.76688e-16	1.37542e-14
ENSG00000173567.10	GPR113	404.222	0.847032	0.103764	8.16303	3.2673e-16	1.61987e-14
ENSG00000103460.12	TOX3	471.121	-0.951204	0.11665	-8.15432	3.51141e-16	1.73629e-14
ENSG00000170500.8	LONRF2	1884.35	0.559599	0.0686576	8.15057	3.62214e-16	1.78632e-14
ENSG00000124145.5	SDC4	156.637	-1.1027	0.135549	-8.13506	4.11719e-16	2.02512e-14
ENSG00000099864.13	PALM	512.722	1.56428	0.192586	8.12249	4.56715e-16	2.24054e-14
ENSG00000160469.12	BRSK1	572.539	0.879836	0.10837	8.11881	4.70781e-16	2.3035e-14
ENSG00000008056.8	SYN1	1756.69	0.51824	0.0638935	8.11099	5.02086e-16	2.44592e-14
ENSG00000132879.9	FBXO44	530.522	0.784805	0.0967594	8.11089	5.02506e-16	2.44592e-14
ENSG00000187554.7	TLR5	114.786	1.2246	0.151002	8.1098	5.07037e-16	2.46157e-14
ENSG00000117600.8	LPPR4	73.5376	1.40161	0.173158	8.09437	5.75635e-16	2.78736e-14
ENSG00000112297.10	AIM1	264.381	-1.0483	0.129537	-8.09266	5.8376e-16	2.8194e-14
ENSG00000173083.10	HPSE	1081.44	1.34422	0.166526	8.07212	6.90901e-16	3.32826e-14
ENSG00000164111.10	ANXA5	3669.06	-0.420817	0.0521498	-8.06939	7.0653e-16	3.3948e-14
ENSG00000156298.8	TSPAN7	4835.86	0.541801	0.0671578	8.06759	7.16977e-16	3.43616e-14
ENSG00000185565.7	LSAMP	1650.23	1.52392	0.189379	8.04695	8.48858e-16	4.0578e-14
ENSG00000152495.6	CAMK4	1274.58	0.862167	0.107243	8.03941	9.0271e-16	4.30422e-14
ENSG00000050165.13	DKK3	555.471	1.6525	0.207205	7.97517	1.52175e-15	7.23741e-14
ENSG00000119147.5	C2orf40	36.9251	1.66852	0.209339	7.97041	1.58146e-15	7.50228e-14
ENSG00000148541.8	FAM13C	510.246	1.00493	0.126264	7.95892	1.73544e-15	8.21191e-14
ENSG00000213937.3	CLDN9	111.107	1.25359	0.157702	7.94911	1.87861e-15	8.86693e-14
ENSG00000108950.7	FAM20A	51.9248	1.6884	0.212727	7.93693	2.07254e-15	9.75762e-14
ENSG00000014914.15	MTMR11	595.414	0.808233	0.10188	7.93323	2.13526e-15	1.00277e-13
ENSG00000103546.14	SLC6A2	452.638	-0.963709	0.121895	-7.90604	2.65704e-15	1.24468e-13
ENSG00000147041.7	SYTL5	50.9823	1.60048	0.202727	7.89476	2.90873e-15	1.35918e-13
ENSG00000005059.11	CCDC109B	1063.42	0.540654	0.0685931	7.88204	3.22075e-15	1.50122e-13
ENSG00000142875.15	PRKACB	2432.96	0.472355	0.0600253	7.86926	3.56743e-15	1.65868e-13
ENSG00000145362.12	ANK2	1068.56	0.628619	0.0800363	7.85418	4.02409e-15	1.86636e-13
ENSG00000004139.9	SARM1	2428.46	0.509115	0.0648441	7.85136	4.11544e-15	1.904e-13
ENSG00000046604.8	DSG2	2523.22	-0.436756	0.055638	-7.84997	4.16137e-15	1.9205e-13
ENSG00000139287.8	TPH2	70.7368	1.43034	0.182222	7.84944	4.17885e-15	1.92382e-13
ENSG00000102879.11	CORO1A	177.64	1.10883	0.14134	7.8451	4.32597e-15	1.98665e-13
ENSG00000206052.6	DOK6	284.225	1.01765	0.129803	7.83999	4.50579e-15	2.06416e-13
ENSG00000177432.6	NAP1L5	924.893	0.549613	0.0701929	7.83004	4.87717e-15	2.22883e-13
ENSG00000272619.1	RP11-563K23.1	16.7878	1.81173	0.23155	7.82438	5.10184e-15	2.32581e-13
ENSG00000133107.10	TRPC4	52.7591	1.50118	0.192025	7.81764	5.38238e-15	2.44774e-13
ENSG00000219438.4	FAM19A5	218.982	1.34179	0.171771	7.81153	5.64971e-15	2.56308e-13
ENSG00000073910.15	FRY	657.874	0.946255	0.121173	7.80914	5.7579e-15	2.60583e-13
ENSG00000176887.5	SOX11	33.1006	1.70512	0.218564	7.8015	6.11738e-15	2.76184e-13
ENSG00000267594.5	CYP4F24P	34.3643	1.73255	0.222106	7.80052	6.16514e-15	2.77669e-13
ENSG00000123384.9	LRP1	1231.8	0.717386	0.0920215	7.79585	6.39761e-15	2.87446e-13
ENSG00000166035.6	LIPC	471.958	1.47652	0.18963	7.78632	6.89873e-15	3.09219e-13
ENSG00000148123.10	LPPR1	260.402	-0.918741	0.118151	-7.77599	7.48604e-15	3.34741e-13
ENSG00000164929.12	BAALC	232.933	1.30074	0.16752	7.76469	8.18476e-15	3.65111e-13
ENSG00000007516.9	BAIAP3	726.99	0.802755	0.103468	7.75849	8.59498e-15	3.82497e-13
ENSG00000104870.8	FCGRT	2810.06	-0.666603	0.0859513	-7.75559	8.7932e-15	3.90389e-13
ENSG00000158258.11	CLSTN2	99.9603	1.51246	0.195141	7.75061	9.14489e-15	4.05041e-13
ENSG00000186369.5	LINC00643	96.1759	1.39139	0.179586	7.74777	9.35177e-15	4.13224e-13
ENSG00000162728.4	KCNJ9	17.2333	1.79022	0.231392	7.73674	1.02002e-14	4.49649e-13
ENSG00000114790.8	ARHGEF26	1119.43	-0.705147	0.0912167	-7.73046	1.07158e-14	4.71267e-13
ENSG00000168143.8	FAM83B	213.949	-1.04265	0.135388	-7.70123	1.34759e-14	5.91264e-13
ENSG00000072422.12	RHOBTB1	576.793	0.845942	0.10998	7.69179	1.45095e-14	6.35122e-13
ENSG00000111664.6	GNB3	16.699	1.77991	0.231518	7.688	1.4945e-14	6.52655e-13
ENSG00000178573.6	MAF	2066.44	0.484857	0.0630794	7.68645	1.51269e-14	6.58096e-13
ENSG00000152969.12	JAKMIP1	304.563	0.840545	0.109356	7.68634	1.514e-14	6.58096e-13
ENSG00000196923.9	PDLIM7	355.986	0.720734	0.0938588	7.67892	1.60434e-14	6.95748e-13
ENSG00000168280.12	KIF5C	10345.5	0.433975	0.0565184	7.67848	1.60987e-14	6.96528e-13
ENSG00000135299.12	ANKRD6	961.741	0.664366	0.0866615	7.66622	1.77138e-14	7.64639e-13
ENSG00000186187.7	ZNRF1	776.858	0.6214	0.0810701	7.66498	1.78864e-14	7.70309e-13
ENSG00000120645.7	IQSEC3	951.638	0.736514	0.0961215	7.66232	1.82604e-14	7.84609e-13
ENSG00000005249.8	PRKAR2B	1061.68	0.733193	0.0958723	7.6476	2.04763e-14	8.77802e-13
ENSG00000063180.4	CA11	181.732	1.31057	0.171632	7.6359	2.24253e-14	9.59158e-13
ENSG00000141424.8	SLC39A6	3938.21	0.384176	0.0503377	7.63198	2.3118e-14	9.86527e-13
ENSG00000178773.10	CPNE7	46.415	1.5366	0.201347	7.63162	2.31824e-14	9.8702e-13
ENSG00000112530.7	PACRG	97.4777	1.15306	0.151151	7.62855	2.37411e-14	1.00664e-12
ENSG00000116299.12	KIAA1324	4467.08	1.28404	0.168322	7.6285	2.37509e-14	1.00664e-12
ENSG00000144481.12	TRPM8	65.5123	1.45204	0.190657	7.616	2.6166e-14	1.10649e-12
ENSG00000134369.11	NAV1	2400.96	0.447851	0.0588223	7.61362	2.6652e-14	1.1245e-12
ENSG00000139793.14	MBNL2	259.441	0.813534	0.107029	7.60106	2.9371e-14	1.23643e-12
ENSG00000074317.6	SNCB	75.4134	1.40169	0.18454	7.5956	3.06366e-14	1.28681e-12
ENSG00000168016.9	TRANK1	239.62	1.00157	0.131996	7.58785	3.25252e-14	1.36307e-12
ENSG00000039068.14	CDH1	2741.71	0.446741	0.058901	7.58461	3.33481e-14	1.39443e-12
ENSG00000166206.9	GABRB3	3764.14	0.49901	0.0658248	7.58088	3.4322e-14	1.43195e-12
ENSG00000139182.9	CLSTN3	4034.23	0.469554	0.0619633	7.57795	3.51058e-14	1.46139e-12
ENSG00000117472.5	TSPAN1	4656.42	-0.718934	0.0949688	-7.57021	3.72613e-14	1.54767e-12
ENSG00000101220.13	C20orf27	681.92	0.697377	0.0921602	7.56701	3.81914e-14	1.58278e-12
ENSG00000144218.14	AFF3	46.1076	1.51585	0.200382	7.56481	3.88429e-14	1.60622e-12
ENSG00000118245.2	TNP1	41.9954	-1.56199	0.206764	-7.55445	4.20635e-14	1.73556e-12
ENSG00000265579.1	RP11-713C5.1	179.47	0.958976	0.126994	7.55135	4.30755e-14	1.7734e-12
ENSG00000139263.7	LRIG3	468.232	-0.73113	0.096911	-7.54435	4.54565e-14	1.86731e-12
ENSG00000105852.6	PON3	3903.34	0.6855	0.0908957	7.54161	4.64195e-14	1.90269e-12
ENSG00000168528.7	SERINC2	1002.81	1.4192	0.188228	7.5398	4.70705e-14	1.92515e-12
ENSG00000184515.6	BEX5	298.532	0.763466	0.101526	7.5199	5.48169e-14	2.23708e-12
ENSG00000158458.15	NRG2	55.5557	1.64626	0.219373	7.50436	6.17303e-14	2.51373e-12
ENSG00000168502.13	SOGA2	241.297	0.850076	0.113426	7.49451	6.65449e-14	2.70389e-12
ENSG00000137261.9	KIAA0319	455.461	0.872214	0.11647	7.48873	6.95419e-14	2.81954e-12
ENSG00000188211.4	NCR3LG1	2104.32	0.617888	0.0825571	7.48437	7.18931e-14	2.90856e-12
ENSG00000204442.2	FAM155A	168	0.9458	0.126416	7.48167	7.33835e-14	2.96244e-12
ENSG00000105290.7	APLP1	7696.55	0.461808	0.0617629	7.4771	7.59787e-14	3.0606e-12
ENSG00000135905.14	DOCK10	422.105	0.853713	0.11446	7.45859	8.7453e-14	3.51524e-12
ENSG00000157388.9	CACNA1D	1592.11	0.591274	0.0793899	7.44773	9.49618e-14	3.80887e-12
ENSG00000125170.6	DOK4	383.525	0.762857	0.102561	7.43809	1.02149e-13	4.08838e-12
ENSG00000158246.7	FAM46B	588.405	-0.679262	0.091427	-7.42956	1.08961e-13	4.35169e-12
ENSG00000053438.7	NNAT	1708.38	0.465435	0.0626795	7.42562	1.1225e-13	4.47348e-12
ENSG00000131711.10	MAP1B	6288.04	0.641615	0.0864831	7.41897	1.18037e-13	4.69411e-12
ENSG00000124191.13	TOX2	15.7373	1.70728	0.230549	7.40529	1.30868e-13	5.19332e-12
ENSG00000112175.6	BMP5	1484.25	0.497296	0.0672555	7.39413	1.42335e-13	5.63639e-12
ENSG00000205476.4	CCDC85C	1141.11	0.705561	0.0954303	7.39347	1.43042e-13	5.65241e-12
ENSG00000142149.4	HUNK	96.5637	1.45706	0.19729	7.38536	1.52037e-13	5.99518e-12
ENSG00000160867.10	FGFR4	757.554	-0.709223	0.0961367	-7.37724	1.61605e-13	6.35909e-12
ENSG00000103260.4	METRN	86.7378	1.21117	0.164343	7.36978	1.70911e-13	6.71112e-12
ENSG00000100626.12	GALNT16	213.563	1.70186	0.231009	7.36708	1.744e-13	6.83378e-12
ENSG00000136960.8	ENPP2	620.181	0.919813	0.124878	7.36567	1.76263e-13	6.89233e-12
ENSG00000154229.7	PRKCA	1588.29	0.433718	0.0589255	7.36044	1.833e-13	7.15253e-12
ENSG00000197283.8	SYNGAP1	1393.15	0.51126	0.0694864	7.35771	1.87097e-13	7.28548e-12
ENSG00000175414.6	ARL10	1982.68	0.492413	0.0669601	7.35382	1.92615e-13	7.48475e-12
ENSG00000107957.12	SH3PXD2A	1116.14	0.696009	0.0946563	7.35301	1.93786e-13	7.51462e-12
ENSG00000064393.11	HIPK2	2854.35	0.570772	0.0777144	7.34448	2.06565e-13	7.99358e-12
ENSG00000106701.7	FSD1L	881.258	0.524474	0.0715165	7.33362	2.24024e-13	8.65129e-12
ENSG00000134352.15	IL6ST	1294.62	-0.5475	0.0746722	-7.33205	2.26651e-13	8.73471e-12
ENSG00000136848.12	DAB2IP	1839.97	0.445326	0.0607876	7.32593	2.3725e-13	9.12437e-12
ENSG00000182389.14	CACNB4	24.8072	1.67052	0.228324	7.31644	2.54643e-13	9.77316e-12
ENSG00000272327.1	RP11-1002K11.1	76.3228	1.20762	0.165143	7.3126	2.6202e-13	1.00357e-11
ENSG00000134207.10	SYT6	12.7938	1.66097	0.227292	7.30765	2.71849e-13	1.03909e-11
ENSG00000169499.10	PLEKHA2	195.981	1.02677	0.140535	7.30618	2.74835e-13	1.04835e-11
ENSG00000198133.4	TMEM229B	73.2339	1.22452	0.167723	7.30088	2.859e-13	1.08834e-11
ENSG00000100321.10	SYNGR1	663.851	0.630625	0.0864382	7.29568	2.97154e-13	1.12888e-11
ENSG00000120690.9	ELF1	700.632	-0.559388	0.0767241	-7.29091	3.0788e-13	1.16726e-11
ENSG00000153721.13	CNKSR3	175.082	-0.954958	0.131054	-7.28677	3.17466e-13	1.20116e-11
ENSG00000258702.1	RP11-433J8.1	160.577	0.992674	0.136364	7.2796	3.34807e-13	1.26422e-11
ENSG00000158457.4	TSPAN33	789.358	0.805644	0.110742	7.27496	3.4653e-13	1.30585e-11
ENSG00000084674.9	APOB	1365.03	0.786077	0.108139	7.26912	3.61837e-13	1.36079e-11
ENSG00000005448.12	WDR54	367.646	0.793724	0.109355	7.25826	3.92103e-13	1.47165e-11
ENSG00000124749.12	COL21A1	27.4188	-1.64966	0.22773	-7.24393	4.35869e-13	1.63263e-11
ENSG00000196739.10	COL27A1	876.012	-0.755735	0.10446	-7.23465	4.66731e-13	1.74473e-11
ENSG00000072858.6	SIDT1	106.987	1.24781	0.172739	7.22365	5.06087e-13	1.88808e-11
ENSG00000054356.9	PTPRN	22272.1	0.446507	0.0618994	7.21342	5.45628e-13	2.03154e-11
ENSG00000063015.15	SEZ6	2458.47	0.49992	0.0693071	7.21311	5.46877e-13	2.03214e-11
ENSG00000179915.16	NRXN1	1319.75	0.495055	0.0686379	7.21256	5.49108e-13	2.03624e-11
ENSG00000158560.10	DYNC1I1	54.9427	1.33623	0.18527	7.2123	5.50158e-13	2.03624e-11
ENSG00000116141.11	MARK1	667.254	0.584864	0.0811475	7.20742	5.702e-13	2.10625e-11
ENSG00000169926.5	KLF13	1431.65	0.475183	0.0659439	7.20586	5.76776e-13	2.12634e-11
ENSG00000152076.14	CCDC74B	282.588	0.839571	0.11669	7.19487	6.25222e-13	2.3004e-11
ENSG00000139874.5	SSTR1	1779.88	0.711895	0.0989976	7.19103	6.43047e-13	2.36134e-11
ENSG00000064270.8	ATP2C2	325.757	0.719487	0.100094	7.1881	6.56974e-13	2.40774e-11
ENSG00000149970.10	CNKSR2	258.78	0.740397	0.103045	7.18521	6.71045e-13	2.4545e-11
ENSG00000092531.5	SNAP23	844.465	-0.532199	0.0741005	-7.18212	6.86396e-13	2.50575e-11
ENSG00000148408.8	CACNA1B	540.886	0.577551	0.0804635	7.1778	7.08398e-13	2.58103e-11
ENSG00000173114.8	LRRN3	144.084	0.977211	0.136185	7.17561	7.19859e-13	2.61768e-11
ENSG00000170382.7	LRRN2	103.288	1.20616	0.168128	7.17404	7.28144e-13	2.64267e-11
ENSG00000079102.12	RUNX1T1	504.069	-0.738514	0.10296	-7.17281	7.34713e-13	2.66134e-11
ENSG00000006042.7	TMEM98	430.112	0.960781	0.134085	7.16544	7.75372e-13	2.80319e-11
ENSG00000105219.4	CNTD2	23.6159	1.64071	0.229098	7.16162	7.97309e-13	2.87693e-11
ENSG00000155975.5	VPS37A	2829.8	-0.48868	0.0682517	-7.15997	8.06918e-13	2.90599e-11
ENSG00000144485.6	HES6	1401.03	-0.609668	0.0851679	-7.15842	8.16092e-13	2.93338e-11
ENSG00000166343.5	MSS51	712.353	-1.49433	0.209008	-7.14962	8.70202e-13	3.12187e-11
ENSG00000163191.5	S100A11	1225.31	-0.553793	0.0774914	-7.1465	8.90154e-13	3.18733e-11
ENSG00000131067.12	GGT7	1954.43	0.491469	0.06885	7.13826	9.45227e-13	3.37806e-11
ENSG00000172819.12	RARG	68.073	1.31751	0.184674	7.13421	9.73415e-13	3.47216e-11
ENSG00000156103.11	MMP16	37.8134	1.50882	0.211866	7.12155	1.06723e-12	3.79956e-11
ENSG00000142192.16	APP	19073.8	0.478522	0.0672845	7.11191	1.14447e-12	4.06678e-11
ENSG00000119547.5	ONECUT2	1686.18	0.450165	0.0633386	7.10728	1.18353e-12	4.1976e-11
ENSG00000152556.11	PFKM	2846.48	0.541663	0.076322	7.09707	1.27426e-12	4.51085e-11
ENSG00000187601.3	MAGEH1	1142.23	0.445631	0.0630195	7.07132	1.53464e-12	5.42231e-11
ENSG00000179241.8	LDLRAD3	552.445	0.715594	0.101219	7.06976	1.55198e-12	5.4732e-11
ENSG00000136999.4	NOV	263.67	0.779916	0.110408	7.06396	1.61823e-12	5.69609e-11
ENSG00000116852.10	KIF21B	149.778	1.08258	0.153357	7.05921	1.67453e-12	5.88319e-11
ENSG00000165912.11	PACSIN3	82.0135	-1.21608	0.172338	-7.05638	1.70892e-12	5.99276e-11
ENSG00000124243.13	BCAS4	147.146	0.934797	0.132489	7.05563	1.71816e-12	6.01387e-11
ENSG00000135519.6	KCNH3	207.824	0.844962	0.119801	7.05303	1.75058e-12	6.1159e-11
ENSG00000181409.7	AATK	110.537	1.08382	0.153913	7.04175	1.89843e-12	6.62005e-11
ENSG00000157399.10	ARSE	560.081	-0.752873	0.10727	-7.01847	2.24317e-12	7.80765e-11
ENSG00000112655.11	PTK7	2283.44	0.589643	0.0842374	6.99977	2.56377e-12	8.90694e-11
ENSG00000100341.7	PNPLA5	31.3092	1.52123	0.217341	6.99929	2.57263e-12	8.92117e-11
ENSG00000055813.5	CCDC85A	97.5492	1.31157	0.187416	6.99815	2.59357e-12	8.97711e-11
ENSG00000138279.11	ANXA7	4833.32	-0.35732	0.0511135	-6.99072	2.73484e-12	9.44858e-11
ENSG00000198932.8	GPRASP1	1014.05	0.739506	0.105852	6.98625	2.82329e-12	9.73618e-11
ENSG00000100314.3	CABP7	157.07	1.14104	0.163423	6.9821	2.90805e-12	1.001e-10
ENSG00000004399.8	PLXND1	1315.33	0.551295	0.0789986	6.97854	2.98262e-12	1.02478e-10
ENSG00000132640.10	BTBD3	11483.2	0.340438	0.0488047	6.97553	3.04724e-12	1.04506e-10
ENSG00000116990.9	MYCL	74.8159	1.34056	0.192366	6.96882	3.19611e-12	1.09411e-10
ENSG00000175093.4	SPSB4	21.2971	1.60799	0.230778	6.96767	3.22226e-12	1.10105e-10
ENSG00000019505.3	SYT13	4651.97	0.663455	0.0952961	6.96203	3.35397e-12	1.14396e-10
ENSG00000184302.6	SIX6	1110.55	0.535967	0.0770222	6.9586	3.43664e-12	1.17002e-10
ENSG00000240694.4	PNMA2	6965.28	0.603695	0.0868362	6.95211	3.59861e-12	1.22294e-10
ENSG00000172915.14	NBEA	1737.35	0.415647	0.0598264	6.94756	3.71671e-12	1.26078e-10
ENSG00000243279.2	PRAF2	1508.11	0.474812	0.068384	6.94332	3.82995e-12	1.29684e-10
ENSG00000189369.7	GSPT2	290.771	0.705696	0.101715	6.93799	3.97715e-12	1.34425e-10
ENSG00000110002.11	VWA5A	1789.3	0.651037	0.0938752	6.93513	4.05841e-12	1.36924e-10
ENSG00000134874.13	DZIP1	939.737	0.630805	0.091009	6.93124	4.1716e-12	1.40489e-10
ENSG00000107331.12	ABCA2	2200.66	0.708254	0.1022	6.93011	4.20526e-12	1.41261e-10
ENSG00000149600.7	COMMD7	466.205	0.779082	0.112422	6.92996	4.20963e-12	1.41261e-10
ENSG00000028839.5	TBPL1	704.153	0.666748	0.0962418	6.92784	4.27304e-12	1.43132e-10
ENSG00000172020.8	GAP43	309.702	1.5517	0.224216	6.92055	4.4988e-12	1.50424e-10
ENSG00000138735.11	PDE5A	2201.4	-0.601695	0.0869558	-6.91955	4.53094e-12	1.51228e-10
ENSG00000167535.3	CACNB3	329.849	0.688686	0.0996359	6.91202	4.77785e-12	1.59185e-10
ENSG00000101298.9	SNPH	355.023	0.724895	0.104941	6.90764	4.92767e-12	1.63885e-10
ENSG00000156299.8	TIAM1	613.603	0.608208	0.088086	6.90471	5.03066e-12	1.67012e-10
ENSG00000124772.7	CPNE5	35.3734	1.57716	0.228584	6.8997	5.21124e-12	1.72701e-10
ENSG00000163040.10	CCDC74A	404.686	0.664115	0.0962824	6.89758	5.28966e-12	1.74989e-10
ENSG00000143416.16	SELENBP1	47.1797	-1.41072	0.204585	-6.8955	5.3674e-12	1.77248e-10
ENSG00000144893.8	MED12L	435.692	0.684819	0.0993815	6.89081	5.54742e-12	1.82869e-10
ENSG00000119714.6	GPR68	115.602	1.05639	0.153344	6.88899	5.6189e-12	1.84899e-10
ENSG00000165061.10	ZMAT4	26.4314	1.54263	0.22424	6.87935	6.01269e-12	1.97393e-10
ENSG00000122733.11	KIAA1045	18.855	1.59311	0.231584	6.87918	6.01969e-12	1.97393e-10
ENSG00000241163.3	LINC00877	304.68	0.724579	0.105387	6.87543	6.18024e-12	2.02303e-10
ENSG00000116574.4	RHOU	147.353	1.21929	0.177573	6.86639	6.58461e-12	2.15162e-10
ENSG00000213420.3	GPC2	222.157	0.829912	0.120878	6.86568	6.61732e-12	2.15854e-10
ENSG00000085117.7	CD82	1314.67	-0.568648	0.0828742	-6.86157	6.81059e-12	2.21771e-10
ENSG00000110492.11	MDK	1415.23	-0.642423	0.0938457	-6.84553	7.6195e-12	2.4768e-10
ENSG00000076770.10	MBNL3	121.642	-1.08328	0.158314	-6.84261	7.77637e-12	2.52341e-10
ENSG00000101670.7	LIPG	909.762	0.745816	0.109052	6.83909	7.97001e-12	2.58176e-10
ENSG00000189159.11	HN1	1373.61	0.535083	0.0783253	6.83154	8.40062e-12	2.71654e-10
ENSG00000128731.11	HERC2	4804.52	0.34538	0.0505715	6.82954	8.51891e-12	2.75003e-10
ENSG00000166839.12	ANKDD1A	31.3592	1.4852	0.217571	6.82625	8.71607e-12	2.80883e-10
ENSG00000007866.14	TEAD3	104.357	-0.986033	0.144456	-6.82586	8.74006e-12	2.81171e-10
ENSG00000145391.9	SETD7	739.511	0.660744	0.0968077	6.82533	8.77259e-12	2.81733e-10
ENSG00000123496.3	IL13RA2	568.195	0.72556	0.106401	6.81908	9.16227e-12	2.93743e-10
ENSG00000113805.8	CNTN3	117.919	0.994686	0.145931	6.81611	9.35361e-12	2.98852e-10
ENSG00000148082.5	SHC3	145.39	1.20543	0.176848	6.81622	9.34672e-12	2.98852e-10
ENSG00000197121.10	PGAP1	1141.85	0.488209	0.0717257	6.80661	9.99269e-12	3.18726e-10
ENSG00000175745.7	NR2F1	391.943	-0.988942	0.145393	-6.80183	1.03298e-11	3.28918e-10
ENSG00000167971.14	CASKIN1	187.812	0.819414	0.12049	6.80068	1.0413e-11	3.31001e-10
ENSG00000136367.12	ZFHX2	273.262	0.697451	0.102686	6.79208	1.10525e-11	3.50733e-10
ENSG00000132475.4	H3F3B	8306.45	-0.372005	0.0547784	-6.79108	1.11293e-11	3.52574e-10
ENSG00000170921.10	TANC2	1147.46	0.453533	0.0668318	6.78618	1.15145e-11	3.64159e-10
ENSG00000095637.16	SORBS1	359.689	0.715	0.105455	6.78015	1.2005e-11	3.7903e-10
ENSG00000134278.10	SPIRE1	707.601	0.497719	0.0734246	6.77865	1.21307e-11	3.82353e-10
ENSG00000132874.9	SLC14A2	81.3474	-1.11929	0.165184	-6.776	1.23545e-11	3.88752e-10
ENSG00000133083.10	DCLK1	21.6601	1.54731	0.228461	6.77274	1.26366e-11	3.9696e-10
ENSG00000119912.11	IDE	973.04	-0.498807	0.0737487	-6.76361	1.34596e-11	4.22103e-10
ENSG00000026508.12	CD44	895.845	0.659864	0.0976132	6.75999	1.38e-11	4.32055e-10
ENSG00000069424.10	KCNAB2	154.194	0.976738	0.144549	6.75712	1.4076e-11	4.39959e-10
ENSG00000101438.3	SLC32A1	1800.91	1.23874	0.183353	6.75602	1.41834e-11	4.42573e-10
ENSG00000179902.8	C1orf194	48.1396	1.39453	0.206493	6.75342	1.44401e-11	4.49834e-10
ENSG00000128573.18	FOXP2	1490.03	-0.594504	0.0881525	-6.74404	1.54042e-11	4.79069e-10
ENSG00000197077.8	KIAA1671	1081.08	0.462862	0.068665	6.74088	1.57435e-11	4.88806e-10
ENSG00000092964.12	DPYSL2	4759.05	0.45463	0.067509	6.73435	1.6466e-11	5.1039e-10
ENSG00000176349.7	AC110781.3	226.949	0.983022	0.146036	6.73135	1.68099e-11	5.20189e-10
ENSG00000157657.10	ZNF618	791.829	-0.731632	0.108721	-6.72944	1.70315e-11	5.26175e-10
ENSG00000067191.11	CACNB1	196.933	0.794388	0.118146	6.7238	1.77045e-11	5.46063e-10
ENSG00000196917.4	HCAR1	22.8363	1.55585	0.23143	6.72278	1.78287e-11	5.48989e-10
ENSG00000205277.5	MUC12	11.9846	1.52712	0.22755	6.71114	1.93114e-11	5.93668e-10
ENSG00000174567.7	GOLT1A	329.482	0.757677	0.112976	6.70655	1.99284e-11	6.11629e-10
ENSG00000003989.12	SLC7A2	18608.4	-0.42625	0.0635621	-6.70604	1.9998e-11	6.12758e-10
ENSG00000130643.4	CALY	387.082	0.815078	0.121562	6.70505	2.01335e-11	6.159e-10
ENSG00000242265.1	PEG10	3765.48	0.598178	0.0893047	6.69817	2.11047e-11	6.44555e-10
ENSG00000182916.7	TCEAL7	1445.41	0.560428	0.0837441	6.69215	2.19921e-11	6.70561e-10
ENSG00000179520.6	SLC17A8	69.3185	1.25517	0.187681	6.68779	2.26565e-11	6.89696e-10
ENSG00000135378.3	PRRG4	213.758	-0.755153	0.112964	-6.68491	2.31071e-11	7.02267e-10
ENSG00000160991.11	ORAI2	2342.46	0.508014	0.0760078	6.68371	2.32969e-11	7.06886e-10
ENSG00000137571.6	SLCO5A1	41.1794	1.33529	0.199863	6.68101	2.37304e-11	7.18873e-10
ENSG00000133104.8	SPG20	873.808	0.478395	0.0716667	6.67527	2.46778e-11	7.46363e-10
ENSG00000144802.7	NFKBIZ	364.601	-0.729853	0.109343	-6.67492	2.47374e-11	7.46957e-10
ENSG00000174482.6	LINGO2	593.278	-0.594498	0.0890937	-6.67272	2.51099e-11	7.56982e-10
ENSG00000004866.14	ST7	917.98	-0.496819	0.0746949	-6.65131	2.90486e-11	8.74312e-10
ENSG00000166250.7	CLMP	368.913	0.886588	0.133356	6.64828	2.96543e-11	8.91107e-10
ENSG00000165025.10	SYK	642.684	-0.57594	0.0866805	-6.6444	3.04461e-11	9.13432e-10
ENSG00000179222.13	MAGED1	4601.52	0.514575	0.0775334	6.63682	3.2052e-11	9.60069e-10
ENSG00000132669.8	RIN2	1121.81	0.56752	0.0856238	6.62806	3.40125e-11	1.01716e-09
ENSG00000154928.12	EPHB1	101.439	1.53396	0.231492	6.62638	3.4403e-11	1.0272e-09
ENSG00000196338.8	NLGN3	18.7142	1.52536	0.230314	6.62297	3.52062e-11	1.0495e-09
ENSG00000105854.8	PON2	784.736	0.665042	0.100495	6.61768	3.64888e-11	1.08601e-09
ENSG00000145555.10	MYO10	8296.09	0.42993	0.0650132	6.61297	3.76697e-11	1.11937e-09
ENSG00000232044.4	AC073479.1	16.229	1.51513	0.229193	6.61071	3.82476e-11	1.13474e-09
ENSG00000124557.8	BTN1A1	97.2513	1.07246	0.162283	6.60856	3.88086e-11	1.14956e-09
ENSG00000088367.16	EPB41L1	1277.82	0.560683	0.084995	6.59666	4.20527e-11	1.24368e-09
ENSG00000196975.10	ANXA4	260.874	-0.793864	0.120435	-6.59163	4.35028e-11	1.28454e-09
ENSG00000091436.12	MLTK	122.85	-1.00215	0.152094	-6.589	4.4279e-11	1.30539e-09
ENSG00000134780.5	DAGLA	1247.37	0.48029	0.0729547	6.58339	4.59839e-11	1.35352e-09
ENSG00000170775.2	GPR37	193.427	-1.0841	0.164701	-6.58224	4.63419e-11	1.36191e-09
ENSG00000047597.5	XK	156.101	-0.967762	0.147056	-6.58092	4.67549e-11	1.37189e-09
ENSG00000130540.9	SULT4A1	280.57	0.803918	0.122209	6.57825	4.76018e-11	1.39455e-09
ENSG00000147642.12	SYBU	273.752	0.702965	0.106946	6.57307	4.9288e-11	1.44169e-09
ENSG00000075945.8	KIFAP3	1153.11	0.419567	0.0639835	6.55743	5.47448e-11	1.59881e-09
ENSG00000023902.9	PLEKHO1	1004.57	0.573061	0.0874003	6.55674	5.49953e-11	1.60361e-09
ENSG00000170390.10	DCLK2	273.822	0.690872	0.105375	6.55631	5.51562e-11	1.6058e-09
ENSG00000172340.10	SUCLG2	597.445	-0.531245	0.0810422	-6.55516	5.55831e-11	1.61571e-09
ENSG00000161905.8	ALOX15	328.693	-0.90461	0.138057	-6.55242	5.66111e-11	1.64304e-09
ENSG00000198610.6	AKR1C4	162.005	1.06338	0.162512	6.54339	6.01412e-11	1.74279e-09
ENSG00000171132.9	PRKCE	103.966	1.07314	0.164107	6.53928	6.18168e-11	1.78857e-09
ENSG00000156475.14	PPP2R2B	114.635	1.51366	0.231509	6.53823	6.22529e-11	1.79841e-09
ENSG00000163686.9	ABHD6	368.047	0.944791	0.144572	6.5351	6.35668e-11	1.83353e-09
ENSG00000184060.6	ADAP2	154.564	1.0874	0.166421	6.53403	6.40218e-11	1.84381e-09
ENSG00000214548.10	MEG3	27614	0.525791	0.0805938	6.52396	6.84747e-11	1.96902e-09
ENSG00000235026.1	AC066593.1	482.959	-0.660302	0.10125	-6.52149	6.96141e-11	1.9987e-09
ENSG00000154217.10	PITPNC1	166.69	0.830437	0.127632	6.50649	7.69287e-11	2.20533e-09
ENSG00000174021.6	GNG5	1408.61	-0.418991	0.0644621	-6.4998	8.0429e-11	2.30214e-09
ENSG00000165152.4	TMEM246	1086.51	0.491472	0.0756443	6.49714	8.1861e-11	2.33955e-09
ENSG00000204869.4	IGFL4	176.669	0.800034	0.123467	6.47974	9.18798e-11	2.62071e-09
ENSG00000134121.5	CHL1	194.709	1.06622	0.164551	6.47958	9.19792e-11	2.62071e-09
ENSG00000124496.8	TRERF1	202.213	0.840798	0.129771	6.4791	9.22712e-11	2.62502e-09
ENSG00000219159.3	AC011298.2	176.317	0.878931	0.135842	6.47024	9.78446e-11	2.77935e-09
ENSG00000183760.6	PAPL	178.86	0.969264	0.149823	6.46938	9.84079e-11	2.79111e-09
ENSG00000108830.7	RND2	54.2664	1.26617	0.195807	6.46644	1.00338e-10	2.84155e-09
ENSG00000119699.3	TGFB3	128.926	-0.966121	0.149438	-6.46501	1.01292e-10	2.86423e-09
ENSG00000153933.5	DGKE	852.589	0.461975	0.0714878	6.46229	1.03128e-10	2.91172e-09
ENSG00000168056.10	LTBP3	199.877	0.811141	0.125637	6.45625	1.0733e-10	3.0258e-09
ENSG00000121440.10	PDZRN3	524.546	-0.57542	0.0891333	-6.45573	1.077e-10	3.03164e-09
ENSG00000196090.8	PTPRT	2009.95	1.32658	0.205966	6.44077	1.18868e-10	3.341e-09
ENSG00000138162.13	TACC2	369.572	0.804737	0.125087	6.4334	1.24784e-10	3.50202e-09
ENSG00000186469.4	GNG2	4051.63	0.344012	0.053561	6.4228	1.3379e-10	3.74913e-09
ENSG00000067445.16	TRO	2474.01	0.404913	0.0631324	6.41371	1.42023e-10	3.97388e-09
ENSG00000026652.9	AGPAT4	957.375	0.491587	0.0766608	6.4125	1.43157e-10	3.99962e-09
ENSG00000140600.12	SH3GL3	316.361	0.880286	0.137342	6.40946	1.46034e-10	4.0739e-09
ENSG00000132199.14	ENOSF1	837.363	-0.489564	0.0764022	-6.40772	1.47714e-10	4.11463e-09
ENSG00000204381.7	LAYN	64.5338	1.28813	0.201037	6.40744	1.47986e-10	4.11609e-09
ENSG00000178425.9	NT5DC1	953.913	-0.447495	0.0698591	-6.40568	1.49704e-10	4.15767e-09
ENSG00000049246.10	PER3	1891.71	0.421256	0.0658087	6.40122	1.54136e-10	4.27443e-09
ENSG00000261116.1	RP3-523K23.2	113.559	-1.02509	0.160254	-6.39664	1.58828e-10	4.39802e-09
ENSG00000013016.10	EHD3	138.956	0.945457	0.148182	6.38037	1.76663e-10	4.88462e-09
ENSG00000134769.17	DTNA	522.662	0.616415	0.0966644	6.37685	1.80764e-10	4.99064e-09
ENSG00000146352.8	CLVS2	12.467	1.46191	0.229296	6.37563	1.82215e-10	5.02327e-09
ENSG00000179921.10	GPBAR1	564.641	0.776725	0.121856	6.37411	1.84027e-10	5.06577e-09
ENSG00000083067.18	TRPM3	808.235	0.614831	0.0964818	6.3725	1.8597e-10	5.1117e-09
ENSG00000125851.5	PCSK2	16454.4	0.424372	0.0666415	6.36797	1.91541e-10	5.25712e-09
ENSG00000168952.11	STXBP6	364.275	0.661846	0.103975	6.36543	1.94742e-10	5.33712e-09
ENSG00000091664.7	SLC17A6	1618.2	0.441365	0.0693892	6.36072	2.00805e-10	5.49522e-09
ENSG00000113742.8	CPEB4	2018.95	0.36428	0.0572828	6.35934	2.02626e-10	5.53695e-09
ENSG00000112208.10	BAG2	527.97	-0.54282	0.0854379	-6.35339	2.10621e-10	5.74702e-09
ENSG00000258947.2	TUBB3	76.8942	1.05716	0.166509	6.34893	2.16818e-10	5.90749e-09
ENSG00000139998.10	RAB15	2401.9	0.638874	0.10064	6.34814	2.17934e-10	5.92926e-09
ENSG00000106785.10	TRIM14	347.202	0.598995	0.0944683	6.3407	2.28728e-10	6.21389e-09
ENSG00000165449.7	SLC16A9	1196.81	0.583068	0.0919824	6.3389	2.31406e-10	6.27751e-09
ENSG00000115306.11	SPTBN1	4754.3	0.374968	0.0592036	6.33354	2.39604e-10	6.49049e-09
ENSG00000197256.6	KANK2	784.804	-0.446966	0.0705838	-6.33241	2.41359e-10	6.52856e-09
ENSG00000048052.17	HDAC9	130.15	0.846574	0.133766	6.32877	2.47125e-10	6.67486e-09
ENSG00000163069.8	SGCB	3792.57	0.355846	0.0562594	6.3251	2.53077e-10	6.82577e-09
ENSG00000139910.15	NOVA1	326.728	0.62586	0.0989607	6.32433	2.54326e-10	6.84958e-09
ENSG00000151690.10	MFSD6	1777.29	0.459017	0.0726315	6.3198	2.61899e-10	7.04338e-09
ENSG00000272268.1	FLJ30594	15.7936	1.46	0.231032	6.31946	2.62481e-10	7.04891e-09
ENSG00000077264.10	PAK3	1744.4	0.447205	0.0708397	6.31291	2.73831e-10	7.34316e-09
ENSG00000159409.10	CELF3	12622.3	0.299043	0.0473876	6.31057	2.78011e-10	7.44457e-09
ENSG00000237767.1	RP11-101E14.2	750.696	-0.737897	0.117099	-6.30149	2.94797e-10	7.88277e-09
ENSG00000176749.4	CDK5R1	1030.92	0.477628	0.0758757	6.29487	3.07657e-10	8.21488e-09
ENSG00000115828.11	QPCT	5572.16	0.445503	0.070786	6.29365	3.1008e-10	8.26776e-09
ENSG00000135048.9	TMEM2	913.391	0.490267	0.0779699	6.2879	3.21794e-10	8.56787e-09
ENSG00000104472.5	CHRAC1	1248.1	-0.41703	0.0664235	-6.27835	3.42193e-10	9.09805e-09
ENSG00000178031.11	ADAMTSL1	5746.03	0.409146	0.0651796	6.27722	3.44681e-10	9.15119e-09
ENSG00000186918.9	ZNF395	1197.4	-0.427395	0.0681264	-6.27355	3.529e-10	9.35612e-09
ENSG00000174827.9	PDZK1	1475.4	0.448309	0.0714903	6.27091	3.58938e-10	9.50271e-09
ENSG00000130475.10	FCHO1	45.6271	1.27271	0.203311	6.25992	3.85185e-10	1.01832e-08
ENSG00000163093.7	BBS5	287.143	0.645307	0.10318	6.25416	3.99652e-10	1.05507e-08
ENSG00000185737.8	NRG3	78.6476	1.05209	0.16832	6.2505	4.0913e-10	1.07857e-08
ENSG00000177119.11	ANO6	1141.95	-0.46391	0.0743699	-6.23788	4.43548e-10	1.16766e-08
ENSG00000155660.6	PDIA4	5444.85	-0.341691	0.0549026	-6.22359	4.8591e-10	1.27738e-08
ENSG00000102466.11	FGF14	463.094	0.613977	0.0987007	6.22059	4.95287e-10	1.3002e-08
ENSG00000118402.5	ELOVL4	2261.86	0.378541	0.0608771	6.21812	5.03155e-10	1.319e-08
ENSG00000270332.1	RP11-82L2.1	262.651	-0.826255	0.133001	-6.2124	5.218e-10	1.36596e-08
ENSG00000145016.9	KIAA0226	2144.55	0.356405	0.0574214	6.20683	5.40628e-10	1.41327e-08
ENSG00000100364.14	KIAA0930	1581.18	0.472161	0.0762366	6.19337	5.88924e-10	1.53737e-08
ENSG00000008282.3	SYPL1	3122.82	-0.348217	0.0563981	-6.17427	6.64687e-10	1.73273e-08
ENSG00000108551.4	RASD1	390.051	0.746525	0.121007	6.16927	6.86044e-10	1.78343e-08
ENSG00000174951.6	FUT1	140.135	0.950316	0.154038	6.16935	6.85732e-10	1.78343e-08
ENSG00000076248.6	UNG	1423.64	-0.393638	0.0638319	-6.1668	6.96878e-10	1.80908e-08
ENSG00000164484.7	TMEM200A	8238.12	-0.377964	0.0613322	-6.16257	7.15724e-10	1.85542e-08
ENSG00000151835.9	SACS	1151.51	0.640873	0.10403	6.16046	7.25336e-10	1.87774e-08
ENSG00000153944.6	MSI2	1301.24	0.572101	0.0929031	6.15804	7.3651e-10	1.90403e-08
ENSG00000181449.2	SOX2	127.747	-0.880901	0.143091	-6.15622	7.45037e-10	1.92341e-08
ENSG00000170624.9	SGCD	1930.76	0.501274	0.0814487	6.15448	7.53253e-10	1.94194e-08
ENSG00000112759.12	SLC29A1	8642.34	-0.510854	0.0831904	-6.14078	8.21169e-10	2.11411e-08
ENSG00000090776.5	EFNB1	191.092	0.867789	0.141486	6.13341	8.60148e-10	2.21142e-08
ENSG00000187837.2	HIST1H1C	229.09	-0.932406	0.152171	-6.12738	8.93405e-10	2.29377e-08
ENSG00000204396.6	VWA7	351.915	0.661968	0.108039	6.12712	8.94826e-10	2.29426e-08
ENSG00000158856.13	DMTN	3302.89	0.50033	0.0816979	6.12415	9.11697e-10	2.33432e-08
ENSG00000227051.4	C14orf132	6387.59	0.365197	0.0596351	6.12385	9.13393e-10	2.33546e-08
ENSG00000104722.9	NEFM	305.246	0.815386	0.133263	6.11863	9.43853e-10	2.41005e-08
ENSG00000165195.9	PIGA	1276.44	-0.387043	0.0632783	-6.11651	9.56454e-10	2.43889e-08
ENSG00000092820.13	EZR	3085.83	-0.352062	0.0575771	-6.11462	9.67855e-10	2.4646e-08
ENSG00000143473.7	KCNH1	29.0158	1.39528	0.228279	6.11216	9.82886e-10	2.49947e-08
ENSG00000128594.3	LRRC4	224.976	0.890698	0.145786	6.10964	9.98573e-10	2.53592e-08
ENSG00000163596.12	ICA1L	1251.05	0.530629	0.086959	6.10206	1.04708e-09	2.6555e-08
ENSG00000163082.9	SGPP2	508.97	0.826163	0.135434	6.10009	1.06007e-09	2.68479e-08
ENSG00000108179.9	PPIF	1796.74	-0.410641	0.0673454	-6.09754	1.07715e-09	2.72436e-08
ENSG00000128917.5	DLL4	520.194	-0.764331	0.125421	-6.0941	1.10053e-09	2.77973e-08
ENSG00000138759.13	FRAS1	215.597	1.007	0.16527	6.09308	1.10756e-09	2.7937e-08
ENSG00000102554.9	KLF5	459.96	-0.536447	0.0880709	-6.09108	1.12149e-09	2.82504e-08
ENSG00000020181.13	GPR124	109.431	1.1123	0.182709	6.08782	1.1446e-09	2.87937e-08
ENSG00000272163.1	GS1-72M22.1	161.149	0.799588	0.131402	6.08504	1.16461e-09	2.92576e-08
ENSG00000149218.4	ENDOD1	248.706	0.788878	0.129709	6.08192	1.18749e-09	2.97925e-08
ENSG00000185002.5	RFX6	3367.05	-0.418844	0.0689181	-6.07741	1.22136e-09	3.0601e-08
ENSG00000177459.6	C8orf47	124.126	-0.85263	0.140339	-6.07549	1.23613e-09	3.09297e-08
ENSG00000185551.8	NR2F2	178.088	-0.772396	0.127149	-6.07472	1.24201e-09	3.10352e-08
ENSG00000164326.4	CARTPT	12.7814	1.39712	0.230067	6.07264	1.25824e-09	3.13989e-08
ENSG00000196511.9	TPK1	175.513	-0.763517	0.125863	-6.06626	1.30922e-09	3.26275e-08
ENSG00000006715.11	VPS41	3671.29	0.409793	0.0675987	6.06215	1.34314e-09	3.34282e-08
ENSG00000140832.5	MARVELD3	569.628	-0.540328	0.0891388	-6.06164	1.34739e-09	3.34894e-08
ENSG00000154548.8	SRSF12	238.125	0.702436	0.115888	6.06132	1.35008e-09	3.35118e-08
ENSG00000083720.8	OXCT1	2318.32	0.373019	0.0615783	6.05764	1.38135e-09	3.42424e-08
ENSG00000228594.1	C1orf233	228.693	0.831183	0.137224	6.05712	1.38582e-09	3.43078e-08
ENSG00000205795.4	CYS1	81.9463	1.2759	0.210718	6.055	1.40419e-09	3.47166e-08
ENSG00000060656.15	PTPRU	3175.32	0.431406	0.0713334	6.04774	1.46887e-09	3.62678e-08
ENSG00000133424.16	LARGE	644.94	0.627364	0.10379	6.04455	1.49827e-09	3.69449e-08
ENSG00000137266.10	SLC22A23	613.497	0.50792	0.0841245	6.03771	1.56316e-09	3.84942e-08
ENSG00000157064.6	NMNAT2	1901.13	1.21322	0.201063	6.03401	1.59942e-09	3.93352e-08
ENSG00000134996.11	OSTF1	399.035	-0.567346	0.0940634	-6.03153	1.62414e-09	3.98907e-08
ENSG00000138794.5	CASP6	658.094	-0.483756	0.0802443	-6.02855	1.6544e-09	4.05804e-08
ENSG00000138646.4	HERC5	2468.38	-0.382525	0.0634824	-6.02568	1.68399e-09	4.12523e-08
ENSG00000181744.4	C3orf58	1584.59	0.382328	0.0635659	6.01467	1.80256e-09	4.40991e-08
ENSG00000163251.3	FZD5	866.67	-0.483585	0.0804096	-6.01401	1.80985e-09	4.42194e-08
ENSG00000100678.14	SLC8A3	87.4854	1.06849	0.177688	6.01332	1.81762e-09	4.43514e-08
ENSG00000015133.14	CCDC88C	1203.38	-0.411333	0.068419	-6.01197	1.83285e-09	4.46646e-08
ENSG00000112293.10	GPLD1	145.329	0.781247	0.130025	6.00845	1.87309e-09	4.55858e-08
ENSG00000176049.11	JAKMIP2	681.008	0.696492	0.116066	6.00084	1.96295e-09	4.77107e-08
ENSG00000090372.10	STRN4	3668.87	0.305001	0.0508614	5.99671	2.01352e-09	4.88762e-08
ENSG00000179023.7	KLHDC7A	20.906	1.37646	0.229546	5.99644	2.01684e-09	4.88934e-08
ENSG00000106331.10	PAX4	138.633	-0.880439	0.147111	-5.98487	2.16557e-09	5.24308e-08
ENSG00000151150.16	ANK3	201.142	0.780393	0.130454	5.98211	2.20261e-09	5.32586e-08
ENSG00000090339.4	ICAM1	98.2803	-1.1478	0.192023	-5.97744	2.26677e-09	5.47393e-08
ENSG00000197705.5	KLHL14	363.137	0.738732	0.12377	5.96861	2.39286e-09	5.77097e-08
ENSG00000184905.4	TCEAL2	1070.47	0.500039	0.0838242	5.96533	2.44139e-09	5.88042e-08
ENSG00000225746.4	AL132709.5	217.973	0.732137	0.122864	5.95892	2.53905e-09	6.10776e-08
ENSG00000151208.12	DLG5	3109.47	0.325514	0.0546686	5.95431	2.61179e-09	6.27467e-08
ENSG00000055118.10	KCNH2	3168.38	0.335901	0.0564267	5.95287	2.63476e-09	6.32141e-08
ENSG00000183036.6	PCP4	774.03	1.10926	0.186346	5.95267	2.63801e-09	6.32141e-08
ENSG00000102024.13	PLS3	1606.77	-0.407049	0.0684247	-5.94887	2.70003e-09	6.46175e-08
ENSG00000131437.11	KIF3A	1726.09	0.352272	0.0592275	5.94778	2.71806e-09	6.49658e-08
ENSG00000196932.7	TMEM26	12.4743	1.36623	0.229982	5.94061	2.83959e-09	6.77839e-08
ENSG00000077150.13	NFKB2	373.948	-0.800771	0.134905	-5.93579	2.92431e-09	6.96283e-08
ENSG00000162992.3	NEUROD1	6037.78	-0.343257	0.0578277	-5.93585	2.92325e-09	6.96283e-08
ENSG00000087116.9	ADAMTS2	1329.69	0.619849	0.104431	5.93551	2.92933e-09	6.96592e-08
ENSG00000107281.5	NPDC1	2084.68	0.352635	0.0595317	5.92349	3.15189e-09	7.48564e-08
ENSG00000117525.9	F3	487.001	0.560751	0.0946818	5.92248	3.17124e-09	7.52203e-08
ENSG00000108262.11	GIT1	2546.54	0.344409	0.0581628	5.92147	3.19079e-09	7.55881e-08
ENSG00000101938.10	CHRDL1	30.3295	1.28033	0.216301	5.91921	3.23485e-09	7.65349e-08
ENSG00000173826.10	KCNH6	2030.65	-0.410146	0.0693247	-5.9163	3.29263e-09	7.78034e-08
ENSG00000100580.7	TMED8	2369.09	0.322726	0.054554	5.91571	3.30447e-09	7.79847e-08
ENSG00000157107.9	FCHO2	750.91	-0.471758	0.0797777	-5.9134	3.35115e-09	7.89429e-08
ENSG00000163539.11	CLASP2	1886.92	0.420094	0.0710424	5.91328	3.35352e-09	7.89429e-08
ENSG00000198892.6	SHISA4	69.3733	1.08754	0.183941	5.91246	3.37031e-09	7.92384e-08
ENSG00000167183.2	PRR15L	291.839	-0.730195	0.123599	-5.90775	3.46812e-09	8.14356e-08
ENSG00000080503.15	SMARCA2	3899.15	0.395586	0.0669688	5.90702	3.48354e-09	8.16948e-08
ENSG00000103647.8	CORO2B	527.059	0.606491	0.102786	5.90053	3.62327e-09	8.48654e-08
ENSG00000149639.10	SOGA1	2203.2	0.450846	0.0764104	5.90032	3.62791e-09	8.48678e-08
ENSG00000205181.5	LINC00654	57.2783	1.06437	0.180425	5.89921	3.65252e-09	8.53366e-08
ENSG00000085276.13	MECOM	1051.87	0.482621	0.0818145	5.89897	3.65775e-09	8.5352e-08
ENSG00000101460.8	MAP1LC3A	777.265	0.448846	0.0760989	5.8982	3.67486e-09	8.56445e-08
ENSG00000175274.14	TP53I11	1115.16	0.976821	0.165817	5.89094	3.84e-09	8.93817e-08
ENSG00000157833.8	GAREML	771.526	0.535748	0.0909806	5.8886	3.89478e-09	9.05439e-08
ENSG00000154096.9	THY1	9.12307	1.28728	0.218773	5.88409	4.00241e-09	9.29306e-08
ENSG00000177181.10	RIMKLA	1496.73	0.406172	0.0690723	5.88039	4.09304e-09	9.4858e-08
ENSG00000155366.12	RHOC	310.431	0.637405	0.108397	5.88029	4.09558e-09	9.4858e-08
ENSG00000072786.8	STK10	387.964	0.738626	0.125664	5.87777	4.15834e-09	9.59578e-08
ENSG00000249242.3	TMEM150C	335.477	0.812011	0.138146	5.8779	4.15498e-09	9.59578e-08
ENSG00000184347.10	SLIT3	10.2451	1.3271	0.225783	5.87776	4.15846e-09	9.59578e-08
ENSG00000181804.10	SLC9A9	26.6616	1.2893	0.219546	5.87259	4.29033e-09	9.88786e-08
ENSG00000166016.4	ABTB2	122.566	0.949819	0.161822	5.86952	4.37063e-09	1.00605e-07
ENSG00000143570.13	SLC39A1	2743.19	-0.314349	0.0535852	-5.86635	4.45499e-09	1.02421e-07
ENSG00000183134.4	PTGDR2	3363.28	0.474283	0.0809058	5.86216	4.56882e-09	1.04909e-07
ENSG00000109790.12	KLHL5	389.971	0.637527	0.108875	5.8556	4.75305e-09	1.09005e-07
ENSG00000114554.7	PLXNA1	2933.33	0.482076	0.0823363	5.85496	4.77132e-09	1.0929e-07
ENSG00000153982.6	GDPD1	327.806	0.572781	0.0978892	5.85132	4.87673e-09	1.11568e-07
ENSG00000019144.12	PHLDB1	528.664	0.48211	0.0824197	5.84946	4.93182e-09	1.1269e-07
ENSG00000160957.8	RECQL4	1288.57	-0.457672	0.0782723	-5.84717	4.99995e-09	1.14108e-07
ENSG00000142156.10	COL6A1	446.334	0.611982	0.104713	5.84436	5.08517e-09	1.15911e-07
ENSG00000168026.12	TTC21A	132.929	0.867876	0.148643	5.83867	5.26187e-09	1.19792e-07
ENSG00000137142.4	IGFBPL1	947.968	0.536669	0.092017	5.83227	5.46767e-09	1.24326e-07
ENSG00000185940.9	KRTAP5-5	11.5687	1.33448	0.228848	5.83128	5.50031e-09	1.24917e-07
ENSG00000101443.13	WFDC2	315.909	0.585795	0.100485	5.82967	5.55378e-09	1.25978e-07
ENSG00000197959.9	DNM3	112.15	0.955472	0.163923	5.82879	5.58309e-09	1.26489e-07
ENSG00000092421.12	SEMA6A	466.23	-0.671863	0.11536	-5.82403	5.74447e-09	1.29831e-07
ENSG00000138821.8	SLC39A8	1502.12	-0.40449	0.0694506	-5.82413	5.74092e-09	1.29831e-07
ENSG00000150093.14	ITGB1	14794	0.275851	0.0473771	5.82244	5.79948e-09	1.30915e-07
ENSG00000196678.9	ERI2	764.177	-0.442604	0.0762102	-5.80768	6.33446e-09	1.4282e-07
ENSG00000167468.12	GPX4	5472.9	-0.310359	0.0534891	-5.80229	6.5416e-09	1.47312e-07
ENSG00000198157.6	HMGN5	120.249	-0.887473	0.153013	-5.79999	6.63193e-09	1.49167e-07
ENSG00000123609.6	NMI	192.82	-0.695912	0.120291	-5.78525	7.24053e-09	1.6266e-07
ENSG00000155961.4	RAB39B	758.34	0.582922	0.100783	5.78396	7.29637e-09	1.63717e-07
ENSG00000206417.4	H1FX-AS1	251.094	0.659153	0.11398	5.78304	7.33644e-09	1.64419e-07
ENSG00000156113.16	KCNMA1	1399.57	0.952688	0.164751	5.78259	7.35598e-09	1.64659e-07
ENSG00000172379.14	ARNT2	2749.44	0.373339	0.064584	5.78067	7.44032e-09	1.66227e-07
ENSG00000169282.13	KCNAB1	14.2219	1.31033	0.226678	5.78059	7.44378e-09	1.66227e-07
ENSG00000250799.5	PRODH2	277.903	0.798059	0.138065	5.78029	7.45708e-09	1.66325e-07
ENSG00000228799.1	AC113607.2	43.5603	1.12109	0.194205	5.77271	7.80079e-09	1.73784e-07
ENSG00000070985.9	TRPM5	121.013	-0.918842	0.159258	-5.76951	7.95033e-09	1.76904e-07
ENSG00000109436.7	TBC1D9	1179.87	0.398809	0.0692524	5.75878	8.47257e-09	1.88301e-07
ENSG00000203879.7	GDI1	8650.8	0.351643	0.0610982	5.75538	8.64497e-09	1.91676e-07
ENSG00000167306.14	MYO5B	1391.99	0.443824	0.077113	5.75551	8.63823e-09	1.91676e-07
ENSG00000184867.9	ARMCX2	1574.9	0.35377	0.0614742	5.75478	8.67544e-09	1.92124e-07
ENSG00000156804.3	FBXO32	119.711	0.848939	0.147607	5.75134	8.8539e-09	1.95844e-07
ENSG00000186517.9	ARHGAP30	10.0031	1.29668	0.225509	5.75	8.92411e-09	1.97164e-07
ENSG00000158089.10	GALNT14	563.481	0.684002	0.118964	5.74966	8.94234e-09	1.97333e-07
ENSG00000163430.5	FSTL1	61.4114	1.17201	0.203982	5.74564	9.15718e-09	2.01836e-07
ENSG00000135414.5	GDF11	811.093	0.42883	0.0746467	5.7448	9.20301e-09	2.02607e-07
ENSG00000197102.6	DYNC1H1	10382.5	0.266852	0.0465119	5.73728	9.62088e-09	2.11324e-07
ENSG00000162552.10	WNT4	1974.07	0.90336	0.157455	5.73727	9.62157e-09	2.11324e-07
ENSG00000151746.9	BICD1	723.201	0.422651	0.0737475	5.73105	9.98117e-09	2.18965e-07
ENSG00000105419.13	MEIS3	102.172	1.32624	0.231543	5.72781	1.01733e-08	2.22918e-07
ENSG00000162949.12	CAPN13	337.366	0.730299	0.127546	5.72576	1.0297e-08	2.25363e-07
ENSG00000003402.15	CFLAR	780.024	-0.473765	0.0828326	-5.71955	1.06805e-08	2.33485e-07
ENSG00000102003.6	SYP	12296.8	0.263881	0.0461553	5.71725	1.08264e-08	2.36397e-07
ENSG00000172461.6	FUT9	408.103	0.670812	0.11734	5.71684	1.08523e-08	2.36687e-07
ENSG00000133169.5	BEX1	3868.05	0.371358	0.0650081	5.71248	1.11341e-08	2.4255e-07
ENSG00000147257.9	GPC3	175.273	-0.750697	0.131442	-5.71125	1.12149e-08	2.44025e-07
ENSG00000085563.10	ABCB1	2901.14	0.382389	0.0669652	5.71027	1.12799e-08	2.45153e-07
ENSG00000007168.8	PAFAH1B1	6307.43	0.278436	0.0488213	5.70316	1.17609e-08	2.55311e-07
ENSG00000169297.6	NR0B1	1214.41	-0.429082	0.0752595	-5.70137	1.18849e-08	2.57704e-07
ENSG00000183018.4	SPNS2	191.047	0.902728	0.158354	5.70069	1.19323e-08	2.58431e-07
ENSG00000163624.5	CDS1	545.692	-0.579164	0.101784	-5.69015	1.26929e-08	2.74401e-07
ENSG00000071539.9	TRIP13	724.978	-0.486236	0.0854535	-5.69007	1.2699e-08	2.74401e-07
ENSG00000118515.7	SGK1	165.144	0.940511	0.165363	5.68756	1.28867e-08	2.78135e-07
ENSG00000088881.16	EBF4	250.686	0.64931	0.11422	5.68475	1.31007e-08	2.82365e-07
ENSG00000112782.11	CLIC5	35.8968	1.23553	0.217347	5.68459	1.31129e-08	2.82365e-07
ENSG00000130224.10	LRCH2	692.628	0.42387	0.0746019	5.68176	1.33316e-08	2.86745e-07
ENSG00000236296.3	GUSBP5	55.2232	1.05891	0.186521	5.67718	1.36932e-08	2.94182e-07
ENSG00000166707.6	ZCCHC18	443.598	0.519804	0.0915916	5.67524	1.38496e-08	2.97203e-07
ENSG00000136720.6	HS6ST1	1493.08	0.475793	0.0838827	5.67213	1.41035e-08	3.02304e-07
ENSG00000066583.7	ISOC1	1192.88	-0.419387	0.0741368	-5.65693	1.54101e-08	3.29932e-07
ENSG00000101098.8	RIMS4	9.01565	1.23626	0.218814	5.6498	1.60637e-08	3.43532e-07
ENSG00000135697.5	BCMO1	51.3536	1.08646	0.192346	5.64848	1.61877e-08	3.45787e-07
ENSG00000149212.6	SESN3	1695.51	0.425026	0.0753309	5.64212	1.67964e-08	3.58381e-07
ENSG00000198830.6	HMGN2	6816.9	-0.34603	0.0613368	-5.64148	1.68593e-08	3.59313e-07
ENSG00000004059.6	ARF5	5740.4	-0.351385	0.0623313	-5.63738	1.72659e-08	3.6756e-07
ENSG00000137726.11	FXYD6	3664.66	1.13297	0.201033	5.63576	1.74284e-08	3.70597e-07
ENSG00000260196.1	RP1-239B22.5	489.982	0.566173	0.10053	5.63185	1.78286e-08	3.78674e-07
ENSG00000197296.5	FITM2	1685.63	0.340627	0.0604909	5.63105	1.79117e-08	3.80009e-07
ENSG00000147650.7	LRP12	649.534	0.489091	0.0868693	5.6302	1.80005e-08	3.81461e-07
ENSG00000112144.11	ICK	185.626	-0.706735	0.125554	-5.62892	1.81338e-08	3.8385e-07
ENSG00000162062.10	C16orf59	464.929	-0.475884	0.0845544	-5.62814	1.8216e-08	3.85154e-07
ENSG00000135406.9	PRPH	513.501	0.46891	0.0833518	5.62567	1.84789e-08	3.90271e-07
ENSG00000139767.4	SRRM4	27.1247	1.26566	0.225154	5.62129	1.89533e-08	3.99838e-07
ENSG00000175866.11	BAIAP2	352.896	0.613551	0.109153	5.62101	1.89844e-08	4.00042e-07
ENSG00000109466.9	KLHL2	1642.49	0.330385	0.0588108	5.61777	1.93436e-08	4.07153e-07
ENSG00000167972.9	ABCA3	3373.12	0.362237	0.0644832	5.61755	1.93689e-08	4.07227e-07
ENSG00000134594.4	RAB33A	153.537	1.01646	0.180973	5.61667	1.94672e-08	4.08834e-07
ENSG00000204060.4	FOXO6	108.723	0.931188	0.165852	5.61456	1.97066e-08	4.13396e-07
ENSG00000188158.10	NHS	330.829	1.15375	0.205588	5.61192	2.00093e-08	4.19275e-07
ENSG00000125895.5	TMEM74B	221.684	0.833017	0.148657	5.60363	2.09906e-08	4.39345e-07
ENSG00000100557.5	C14orf105	160.825	1.27544	0.227716	5.601	2.13114e-08	4.45561e-07
ENSG00000162069.10	CCDC64B	42.5969	-1.20424	0.215146	-5.59731	2.17707e-08	4.54655e-07
ENSG00000048991.12	R3HDM1	2486.1	0.324017	0.0578934	5.59679	2.18363e-08	4.55515e-07
ENSG00000246705.3	H2AFJ	1732.04	-0.362153	0.0647118	-5.5964	2.18843e-08	4.56008e-07
ENSG00000198598.2	MMP17	126.686	0.962819	0.172068	5.59558	2.19885e-08	4.57669e-07
ENSG00000134030.9	CTIF	956.764	0.600979	0.107459	5.59262	2.23673e-08	4.65037e-07
ENSG00000255618.1	RP11-357K6.1	8.58789	1.22013	0.218343	5.58814	2.29517e-08	4.76655e-07
ENSG00000171476.17	HOPX	132.427	1.01003	0.181338	5.56991	2.54873e-08	5.28728e-07
ENSG00000177311.6	ZBTB38	988.083	-0.388478	0.0697581	-5.56893	2.56315e-08	5.31129e-07
ENSG00000164038.10	SLC9B2	549.499	0.532738	0.0956729	5.56833	2.57193e-08	5.32359e-07
ENSG00000118640.6	VAMP8	352.527	-0.514235	0.0923655	-5.5674	2.58571e-08	5.34619e-07
ENSG00000145692.10	BHMT	18.0064	1.28251	0.230598	5.56167	2.67204e-08	5.51858e-07
ENSG00000117020.12	AKT3	966.646	0.428766	0.0771061	5.56073	2.68653e-08	5.54238e-07
ENSG00000108370.11	RGS9	394.067	0.670024	0.120518	5.55952	2.70521e-08	5.57476e-07
ENSG00000110046.8	ATG2A	1335.86	-0.365503	0.06576	-5.55813	2.72673e-08	5.61292e-07
ENSG00000198780.7	FAM169A	365.099	0.647327	0.116493	5.55678	2.74801e-08	5.65051e-07
ENSG00000167733.9	HSD11B1L	513.25	0.463601	0.0834398	5.55611	2.75847e-08	5.66577e-07
ENSG00000203778.3	FAM229B	117.248	0.879208	0.158264	5.55531	2.77121e-08	5.6857e-07
ENSG00000246082.2	NUDT16P	206.655	0.65129	0.117332	5.55083	2.8432e-08	5.827e-07
ENSG00000155970.7	MICU3	332.016	0.537238	0.0968124	5.54927	2.8686e-08	5.87261e-07
ENSG00000038002.4	AGA	435.574	-0.4923	0.0887208	-5.54887	2.87527e-08	5.87983e-07
ENSG00000198216.6	CACNA1E	29.5278	1.18577	0.213725	5.54811	2.88779e-08	5.89899e-07
ENSG00000171435.9	KSR2	397.008	0.569953	0.102745	5.54728	2.90147e-08	5.92045e-07
ENSG00000132793.7	LPIN3	1621.02	0.392459	0.0707552	5.54672	2.91074e-08	5.9329e-07
ENSG00000178662.11	CSRNP3	618.674	0.431123	0.077799	5.5415	2.99884e-08	6.10581e-07
ENSG00000198720.8	ANKRD13B	754.298	0.586545	0.105875	5.54	3.02471e-08	6.15178e-07
ENSG00000176485.6	PLA2G16	652.64	0.473207	0.0854476	5.53798	3.05984e-08	6.21646e-07
ENSG00000072274.8	TFRC	10103.4	0.375239	0.0677816	5.536	3.09452e-08	6.28009e-07
ENSG00000139350.7	NEDD1	825.023	-0.448571	0.081033	-5.53566	3.10063e-08	6.28567e-07
ENSG00000183049.8	CAMK1D	388.078	0.722348	0.13051	5.53481	3.11561e-08	6.30919e-07
ENSG00000164237.4	CMBL	94.4041	0.914442	0.16533	5.53102	3.18374e-08	6.44017e-07
ENSG00000133739.11	LRRCC1	335.873	-0.528755	0.0956304	-5.52915	3.21784e-08	6.50212e-07
ENSG00000266968.1	RP11-116O18.1	52.2764	-1.03407	0.187043	-5.52852	3.22935e-08	6.51834e-07
ENSG00000143850.8	PLEKHA6	4650.38	0.442158	0.079988	5.52781	3.2426e-08	6.53801e-07
ENSG00000152377.8	SPOCK1	84.1516	0.9534	0.172522	5.52625	3.2714e-08	6.58898e-07
ENSG00000182463.11	TSHZ2	913.28	0.459731	0.0832286	5.52371	3.31915e-08	6.67796e-07
ENSG00000242686.2	RP11-1191J2.2	30.3519	1.18702	0.214956	5.52213	3.3492e-08	6.73117e-07
ENSG00000038382.13	TRIO	3358.75	0.293621	0.053226	5.51649	3.45843e-08	6.94323e-07
ENSG00000183044.7	ABAT	2120.2	1.05326	0.190982	5.51494	3.48892e-08	6.99694e-07
ENSG00000176014.8	TUBB6	64.3994	-1.00347	0.181996	-5.51368	3.51409e-08	7.03987e-07
ENSG00000111816.6	FRK	1379.35	-0.487214	0.0884202	-5.51021	3.5841e-08	7.17243e-07
ENSG00000162368.9	CMPK1	3552.38	-0.278236	0.0504976	-5.50989	3.59058e-08	7.17771e-07
ENSG00000145526.7	CDH18	16.0736	1.27524	0.231454	5.5097	3.59453e-08	7.17792e-07
ENSG00000141441.11	GAREM	704.142	-0.43263	0.0785518	-5.50759	3.63789e-08	7.25677e-07
ENSG00000117450.9	PRDX1	2858.18	-0.295273	0.0536331	-5.50542	3.68281e-08	7.33343e-07
ENSG00000109072.9	VTN	916.232	0.643818	0.116944	5.50536	3.68418e-08	7.33343e-07
ENSG00000196782.8	MAML3	1162.36	0.364516	0.0662187	5.50473	3.69732e-08	7.35177e-07
ENSG00000146376.6	ARHGAP18	555.576	0.508421	0.0923862	5.50321	3.72936e-08	7.40759e-07
ENSG00000125821.7	DTD1	951.405	0.405535	0.0737243	5.5007	3.78293e-08	7.50602e-07
ENSG00000119632.3	IFI27L2	292.701	0.618225	0.112405	5.49996	3.79867e-08	7.52926e-07
ENSG00000231632.1	RP11-82L18.4	42.2174	1.20834	0.219728	5.49924	3.81424e-08	7.55211e-07
ENSG00000141668.5	CBLN2	123.157	-0.845179	0.153733	-5.4977	3.84775e-08	7.60236e-07
ENSG00000184545.6	DUSP8	1118.96	0.42957	0.0781351	5.49779	3.84588e-08	7.60236e-07
ENSG00000161835.6	GRASP	527.767	-0.592884	0.107893	-5.4951	3.90488e-08	7.70708e-07
ENSG00000115504.10	EHBP1	1212.03	0.386125	0.0703115	5.49163	3.98243e-08	7.85186e-07
ENSG00000148935.6	GAS2	43.3971	-1.11352	0.202775	-5.49142	3.98707e-08	7.85271e-07
ENSG00000164649.15	CDCA7L	467.232	-0.482695	0.0879663	-5.48727	4.08199e-08	8.03121e-07
ENSG00000144407.5	PTH2R	1107.96	-0.411893	0.0751078	-5.48403	4.15741e-08	8.171e-07
ENSG00000152268.8	SPON1	1128.48	0.541572	0.0988839	5.47685	4.32972e-08	8.50072e-07
ENSG00000072832.10	CRMP1	7478.81	0.332853	0.0607818	5.47619	4.34587e-08	8.52347e-07
ENSG00000162374.12	ELAVL4	2530.59	0.36623	0.066911	5.47339	4.41505e-08	8.65008e-07
ENSG00000125384.6	PTGER2	979.858	0.588912	0.10762	5.47217	4.44565e-08	8.70091e-07
ENSG00000182568.12	SATB1	97.0949	-0.922436	0.168706	-5.46772	4.55861e-08	8.91266e-07
ENSG00000184261.4	KCNK12	17.3332	1.26445	0.23144	5.46343	4.67026e-08	9.1214e-07
ENSG00000183779.5	ZNF703	543.278	0.502988	0.0920703	5.46308	4.67933e-08	9.12958e-07
ENSG00000198846.5	TOX	1090.55	-0.352958	0.0646278	-5.46139	4.72417e-08	9.20746e-07
ENSG00000170962.8	PDGFD	128.555	-0.797582	0.146075	-5.4601	4.75875e-08	9.26518e-07
ENSG00000054523.12	KIF1B	2374.89	0.307066	0.0562432	5.45961	4.77193e-08	9.28118e-07
ENSG00000105245.5	NUMBL	425.921	0.52915	0.0969347	5.45882	4.79298e-08	9.31244e-07
ENSG00000131389.12	SLC6A6	5865.51	0.273866	0.0501916	5.4564	4.85875e-08	9.43041e-07
ENSG00000161682.10	FAM171A2	440.19	0.691108	0.126689	5.45516	4.893e-08	9.48704e-07
ENSG00000118965.10	WDR35	1332.37	0.356417	0.0653382	5.45495	4.89868e-08	9.48821e-07
ENSG00000173273.11	TNKS	2063.38	0.304373	0.0558031	5.45441	4.91351e-08	9.50708e-07
ENSG00000107819.9	SFXN3	368.308	0.528684	0.0969398	5.45373	4.93229e-08	9.53355e-07
ENSG00000167654.13	ATCAY	341.261	1.144	0.209824	5.45219	4.97534e-08	9.60682e-07
ENSG00000163132.6	MSX1	249.587	0.594662	0.109145	5.44835	5.0839e-08	9.80632e-07
ENSG00000125814.13	NAPB	2216.99	0.334058	0.0613572	5.44448	5.19556e-08	1.00114e-06
ENSG00000185905.3	C16orf54	25.5268	1.20272	0.221161	5.43822	5.38158e-08	1.03591e-06
ENSG00000117394.15	SLC2A1	1125.18	-0.369322	0.0679794	-5.43285	5.54597e-08	1.06606e-06
ENSG00000147234.6	FRMPD3	15.9849	1.25798	0.231555	5.43274	5.54958e-08	1.06606e-06
ENSG00000116514.12	RNF19B	818.311	0.404963	0.0745451	5.43245	5.55844e-08	1.06666e-06
ENSG00000151612.11	ZNF827	991.308	0.383511	0.0706397	5.42912	5.66311e-08	1.08563e-06
ENSG00000117016.5	RIMS3	139.153	0.873225	0.161019	5.42311	5.85721e-08	1.12169e-06
ENSG00000221890.2	NPTXR	398.921	0.742021	0.136928	5.41906	5.99139e-08	1.14621e-06
ENSG00000171160.13	MORN4	532.571	0.493292	0.0911879	5.40962	6.31583e-08	1.20705e-06
ENSG00000186487.13	MYT1L	827.065	0.380776	0.0704257	5.40677	6.417e-08	1.22513e-06
ENSG00000183778.13	B3GALT5	359.866	0.561906	0.104077	5.39892	6.70444e-08	1.2787e-06
ENSG00000101187.11	SLCO4A1	274.352	0.648165	0.120081	5.39772	6.74924e-08	1.28593e-06
ENSG00000166974.8	MAPRE2	3747.21	0.324116	0.0600528	5.39718	6.7696e-08	1.2885e-06
ENSG00000116096.5	SPR	651.213	-0.475466	0.0882187	-5.38963	7.06043e-08	1.34249e-06
ENSG00000100422.9	CERK	1609.97	0.374363	0.0694882	5.38742	7.14751e-08	1.35766e-06
ENSG00000023697.8	DERA	1174.21	-0.329884	0.0612466	-5.38616	7.19794e-08	1.36586e-06
ENSG00000107130.6	NCS1	1519.38	0.39035	0.0725135	5.38313	7.31997e-08	1.3876e-06
ENSG00000138434.12	SSFA2	4076.85	-0.27664	0.0514334	-5.37861	7.50634e-08	1.42149e-06
ENSG00000124140.8	SLC12A5	169.882	0.857619	0.159552	5.37518	7.65071e-08	1.44736e-06
ENSG00000170091.6	NSG2	34.1942	1.14973	0.213919	5.37463	7.67391e-08	1.45028e-06
ENSG00000082397.11	EPB41L3	4948.06	-0.269745	0.0501964	-5.3738	7.70937e-08	1.45551e-06
ENSG00000153291.11	SLC25A27	769.819	0.40239	0.0749656	5.36766	7.97651e-08	1.50443e-06
ENSG00000182985.12	CADM1	13983.2	0.493789	0.0920109	5.36664	8.02178e-08	1.51144e-06
ENSG00000119471.10	HSDL2	1846.12	-0.342547	0.0638632	-5.36376	8.15069e-08	1.53418e-06
ENSG00000106546.8	AHR	300.65	-0.634222	0.118297	-5.36127	8.26384e-08	1.55392e-06
ENSG00000236213.1	AC006369.2	780.337	0.433782	0.0809482	5.35876	8.37937e-08	1.57406e-06
ENSG00000163449.6	TMEM169	180.89	0.692671	0.129285	5.35772	8.42781e-08	1.57998e-06
ENSG00000178965.9	C1orf173	44.1291	1.0774	0.201088	5.35785	8.42191e-08	1.57998e-06
ENSG00000136026.9	CKAP4	939.554	0.40548	0.0758372	5.34672	8.9562e-08	1.67736e-06
ENSG00000127585.7	FBXL16	907.114	0.553692	0.10378	5.33522	9.54276e-08	1.78542e-06
ENSG00000120217.9	CD274	126.543	0.784918	0.147164	5.33362	9.62749e-08	1.79947e-06
ENSG00000131238.12	PPT1	5586.97	0.294307	0.055242	5.32759	9.9523e-08	1.85833e-06
ENSG00000160111.8	CPAMD8	47.3806	1.04306	0.195833	5.32628	1.00242e-07	1.86989e-06
ENSG00000160050.10	CCDC28B	925.349	0.500166	0.0939153	5.32572	1.00554e-07	1.87384e-06
ENSG00000108187.11	PBLD	970.227	-0.575674	0.108129	-5.32397	1.01529e-07	1.89011e-06
ENSG00000135749.14	PCNXL2	286.831	0.553562	0.103996	5.32293	1.02111e-07	1.89905e-06
ENSG00000116544.7	DLGAP3	351.908	0.54597	0.102628	5.31992	1.03815e-07	1.92883e-06
ENSG00000255406.1	RP11-713P17.5	116.705	0.814375	0.153131	5.31815	1.04826e-07	1.94568e-06
ENSG00000117602.7	RCAN3	3219.33	-0.331741	0.0624203	-5.31463	1.06875e-07	1.98174e-06
ENSG00000144868.9	TMEM108	550.606	0.433273	0.0815653	5.31197	1.08446e-07	2.00889e-06
ENSG00000047648.17	ARHGAP6	214.094	-0.86501	0.162859	-5.31141	1.08779e-07	2.01306e-06
ENSG00000174460.3	ZCCHC12	40.5375	1.11661	0.21029	5.30985	1.09716e-07	2.02839e-06
ENSG00000108828.11	VAT1	4241.58	0.315122	0.0593685	5.30789	1.109e-07	2.04825e-06
ENSG00000065833.7	ME1	142.387	0.940971	0.177392	5.30446	1.13005e-07	2.08507e-06
ENSG00000187240.9	DYNC2H1	357.411	0.53756	0.101359	5.30352	1.13593e-07	2.08974e-06
ENSG00000105281.8	SLC1A5	361.206	0.675599	0.127385	5.30359	1.13544e-07	2.08974e-06
ENSG00000183775.6	KCTD16	80.7139	0.959104	0.180837	5.30369	1.13483e-07	2.08974e-06
ENSG00000136824.14	SMC2	6471.5	-0.356361	0.0672055	-5.30255	1.14193e-07	2.0987e-06
ENSG00000075790.6	BCAP29	1649.94	-0.311452	0.0587629	-5.30015	1.15709e-07	2.12447e-06
ENSG00000146802.8	TMEM168	823.651	-0.42337	0.0799238	-5.29717	1.17612e-07	2.15731e-06
ENSG00000134453.11	RBM17	2157.04	-0.331555	0.0626014	-5.29628	1.18188e-07	2.16574e-06
ENSG00000198363.11	ASPH	2072.87	0.422259	0.0798707	5.28678	1.24487e-07	2.27894e-06
ENSG00000177679.14	SRRM3	488.896	0.476171	0.0900795	5.28612	1.24939e-07	2.28496e-06
ENSG00000085063.10	CD59	3603.12	0.311083	0.0588734	5.28394	1.26436e-07	2.31009e-06
ENSG00000166848.5	TERF2IP	3327.26	0.314825	0.0595894	5.28324	1.26919e-07	2.31664e-06
ENSG00000110400.6	PVRL1	2939.52	0.486117	0.0920714	5.27979	1.29335e-07	2.35844e-06
ENSG00000088280.14	ASAP3	145.152	0.748421	0.141793	5.27828	1.30403e-07	2.37559e-06
ENSG00000070214.11	SLC44A1	3307.39	-0.318738	0.0603965	-5.27742	1.31013e-07	2.38439e-06
ENSG00000125827.4	TMX4	5503.65	0.292449	0.0554305	5.27595	1.32072e-07	2.40132e-06
ENSG00000116985.6	BMP8B	833.258	0.414499	0.0786207	5.27214	1.34846e-07	2.44937e-06
ENSG00000116977.14	LGALS8	571.99	0.573358	0.108819	5.26891	1.37237e-07	2.49039e-06
ENSG00000249992.1	TMEM158	92.9	0.840455	0.159576	5.26679	1.38828e-07	2.51681e-06
ENSG00000103942.8	HOMER2	616.162	0.461157	0.087593	5.26477	1.40367e-07	2.54226e-06
ENSG00000076043.5	REXO2	1342.28	-0.557521	0.106127	-5.25332	1.49378e-07	2.70283e-06
ENSG00000165716.5	FAM69B	330.363	0.728752	0.138739	5.25269	1.49892e-07	2.70952e-06
ENSG00000166173.9	LARP6	346.083	0.546081	0.103988	5.25137	1.50975e-07	2.72646e-06
ENSG00000197694.9	SPTAN1	4605.04	0.258689	0.0493186	5.24526	1.56063e-07	2.81562e-06
ENSG00000083444.12	PLOD1	1702.75	-0.355538	0.0678036	-5.24364	1.57439e-07	2.83769e-06
ENSG00000012779.6	ALOX5	896.159	0.406654	0.0775616	5.24298	1.58005e-07	2.84515e-06
ENSG00000178996.8	SNX18	802.049	0.451653	0.0862653	5.23563	1.64421e-07	2.95783e-06
ENSG00000174151.10	CYB561D1	897.729	0.456338	0.0872113	5.23256	1.67176e-07	3.0045e-06
ENSG00000129103.13	SUMF2	2828.99	-0.284257	0.0543458	-5.23053	1.6902e-07	3.03474e-06
ENSG00000181234.8	TMEM132C	70.6922	1.01838	0.194716	5.23007	1.69445e-07	3.03944e-06
ENSG00000158301.14	GPRASP2	739.083	0.533024	0.101945	5.22857	1.7083e-07	3.06135e-06
ENSG00000151239.9	TWF1	2856.9	-0.285677	0.0546537	-5.22703	1.72253e-07	3.0839e-06
ENSG00000196950.9	SLC39A10	2287.13	0.319851	0.0611956	5.2267	1.72558e-07	3.0864e-06
ENSG00000121351.3	IAPP	28647.7	0.96212	0.184134	5.22511	1.74051e-07	3.11012e-06
ENSG00000160360.7	GPSM1	566.386	0.455662	0.0872489	5.22256	1.7647e-07	3.14733e-06
ENSG00000166006.8	KCNC2	47.8954	1.02521	0.196301	5.22261	1.76414e-07	3.14733e-06
ENSG00000010704.14	HFE	44.0612	-1.06716	0.204567	-5.21667	1.82169e-07	3.24523e-06
ENSG00000103494.8	RPGRIP1L	391.371	0.482795	0.092551	5.21653	1.82306e-07	3.24523e-06
ENSG00000187634.6	SAMD11	80.1807	-0.920396	0.176475	-5.21545	1.83369e-07	3.26103e-06
ENSG00000112367.6	FIG4	692.259	0.415796	0.0797767	5.21199	1.86823e-07	3.31931e-06
ENSG00000114923.12	SLC4A3	297.18	0.525952	0.100957	5.20968	1.89164e-07	3.35771e-06
ENSG00000260065.1	CTA-445C9.15	138.551	0.684138	0.131368	5.20779	1.91105e-07	3.38895e-06
ENSG00000196092.8	PAX5	2972.46	0.278001	0.053408	5.20523	1.93756e-07	3.43269e-06
ENSG00000111052.3	LIN7A	77.7287	0.919471	0.176774	5.20139	1.97804e-07	3.50109e-06
ENSG00000105427.5	CNFN	93.1903	0.797809	0.153395	5.20099	1.98227e-07	3.50527e-06
ENSG00000104904.8	OAZ1	9321.04	-0.301369	0.0580254	-5.19375	2.06105e-07	3.63877e-06
ENSG00000170099.5	SERPINA6	706.794	1.06006	0.204105	5.19369	2.06166e-07	3.63877e-06
ENSG00000164949.3	GEM	459.947	0.470359	0.090568	5.19343	2.0645e-07	3.64033e-06
ENSG00000160959.3	LRRC14	1032.92	-0.36555	0.0704365	-5.18978	2.10541e-07	3.70898e-06
ENSG00000101474.7	APMAP	4259.77	0.32103	0.0618924	5.1869	2.13819e-07	3.76317e-06
ENSG00000117676.9	RPS6KA1	2488.42	0.293596	0.0566382	5.1837	2.17521e-07	3.82473e-06
ENSG00000162413.12	KLHL21	379.79	-0.477437	0.0921235	-5.18258	2.18843e-07	3.84436e-06
ENSG00000109911.13	ELP4	1174.35	-0.345019	0.0665796	-5.18205	2.19463e-07	3.85163e-06
ENSG00000173193.9	PARP14	465.396	-0.545487	0.10527	-5.1818	2.19757e-07	3.85317e-06
ENSG00000103495.9	MAZ	5995.26	-0.254089	0.0490568	-5.1795	2.22486e-07	3.89735e-06
ENSG00000070778.8	PTPN21	359.142	-0.492279	0.0950683	-5.17816	2.2409e-07	3.92178e-06
ENSG00000137267.5	TUBB2A	517.476	0.558778	0.108133	5.16749	2.37258e-07	4.14835e-06
ENSG00000112773.11	FAM46A	1364.18	0.440365	0.0852671	5.16454	2.41031e-07	4.21039e-06
ENSG00000218336.3	TENM3	11535.6	0.316008	0.0612061	5.16301	2.4301e-07	4.241e-06
ENSG00000142178.7	SIK1	64.8449	0.988194	0.191451	5.16162	2.44828e-07	4.26873e-06
ENSG00000180998.7	GPR137C	683.169	0.402453	0.0780537	5.15611	2.52132e-07	4.39198e-06
ENSG00000102924.7	CBLN1	1503.39	0.836409	0.162337	5.15229	2.57321e-07	4.4782e-06
ENSG00000130762.10	ARHGEF16	505.822	-0.425028	0.0824985	-5.15195	2.57792e-07	4.47964e-06
ENSG00000091129.15	NRCAM	6419.73	0.333611	0.0647551	5.15188	2.57883e-07	4.47964e-06
ENSG00000115415.14	STAT1	3290.54	-0.316887	0.0615638	-5.14729	2.64279e-07	4.58647e-06
ENSG00000165730.10	STOX1	266.792	-0.589661	0.114643	-5.14344	2.69755e-07	4.67718e-06
ENSG00000234409.4	AC006547.14	218.295	0.626536	0.12185	5.14187	2.72023e-07	4.71212e-06
ENSG00000076053.6	RBM7	775.17	-0.522052	0.101564	-5.14014	2.74537e-07	4.75128e-06
ENSG00000175931.8	UBE2O	1120.21	0.345999	0.0673394	5.13813	2.77485e-07	4.79785e-06
ENSG00000134755.10	DSC2	152.505	-0.732075	0.142505	-5.13718	2.78897e-07	4.8178e-06
ENSG00000162144.5	CYB561A3	1263.04	-0.370238	0.0721265	-5.13318	2.84885e-07	4.9167e-06
ENSG00000149257.9	SERPINH1	219.798	-0.60445	0.117758	-5.133	2.8516e-07	4.91691e-06
ENSG00000145626.7	UGT3A1	56.4902	-0.98446	0.191912	-5.12974	2.90144e-07	4.99823e-06
ENSG00000141012.8	GALNS	472.054	0.676794	0.132042	5.12559	2.966e-07	5.10475e-06
ENSG00000178473.5	UCN3	1049.62	0.543988	0.106202	5.1222	3.01992e-07	5.18798e-06
ENSG00000011332.15	DPF1	72.0934	1.01604	0.198358	5.12228	3.01868e-07	5.18798e-06
ENSG00000137474.15	MYO7A	409.273	0.56922	0.111162	5.12064	3.04507e-07	5.22639e-06
ENSG00000084628.5	NKAIN1	139.962	0.699831	0.136697	5.11959	3.06201e-07	5.25065e-06
ENSG00000147872.5	PLIN2	920.095	-0.441576	0.0863605	-5.11317	3.16801e-07	5.42743e-06
ENSG00000134215.11	VAV3	869.982	0.435622	0.0852095	5.11236	3.18165e-07	5.4458e-06
ENSG00000188191.10	PRKAR1B	223.835	0.607038	0.118757	5.11159	3.19461e-07	5.46299e-06
ENSG00000239521.3	GATS	498.023	0.420901	0.0823781	5.10939	3.23209e-07	5.52203e-06
ENSG00000164588.4	HCN1	949.7	0.48433	0.0948199	5.1079	3.25764e-07	5.56059e-06
ENSG00000182372.6	CLN8	771.325	-0.442636	0.0866712	-5.10707	3.27185e-07	5.57976e-06
ENSG00000198053.7	SIRPA	368.349	1.12111	0.219641	5.10429	3.32044e-07	5.65747e-06
ENSG00000163873.5	GRIK3	660.978	1.08567	0.212873	5.1001	3.39467e-07	5.77867e-06
ENSG00000124831.14	LRRFIP1	1553.44	0.444089	0.0872117	5.09208	3.54151e-07	6.02315e-06
ENSG00000235750.5	KIAA0040	491.038	-0.475841	0.0934718	-5.09075	3.56655e-07	6.05471e-06
ENSG00000204264.4	PSMB8	584.104	0.484241	0.0951189	5.0909	3.56368e-07	6.05471e-06
ENSG00000176974.13	SHMT1	1648.57	-0.387118	0.0760468	-5.09052	3.57082e-07	6.05646e-06
ENSG00000142677.3	IL22RA1	80.462	0.957341	0.188319	5.08362	3.70306e-07	6.27506e-06
ENSG00000138587.5	MNS1	482.864	-0.507405	0.0998153	-5.08344	3.70658e-07	6.27533e-06
ENSG00000086289.7	EPDR1	481.438	0.570689	0.112272	5.08311	3.71306e-07	6.28062e-06
ENSG00000136111.8	TBC1D4	3953.81	-0.306992	0.0604323	-5.07993	3.77569e-07	6.38078e-06
ENSG00000165887.7	ANKRD2	85.0659	0.849012	0.167233	5.07682	3.83809e-07	6.48038e-06
ENSG00000067057.12	PFKP	691.078	0.458595	0.0903796	5.0741	3.89332e-07	6.5677e-06
ENSG00000131018.18	SYNE1	2264.46	0.293831	0.0579936	5.06661	4.04954e-07	6.82506e-06
ENSG00000128266.7	GNAZ	1856.04	0.310262	0.0612544	5.06515	4.08082e-07	6.87159e-06
ENSG00000067369.9	TP53BP1	2654.42	0.323735	0.0639772	5.06016	4.18896e-07	7.04733e-06
ENSG00000113231.9	PDE8B	144.611	0.808555	0.159866	5.05772	4.24308e-07	7.12704e-06
ENSG00000120318.11	ARAP3	12.7394	1.16864	0.231063	5.05768	4.24396e-07	7.12704e-06
ENSG00000131370.11	SH3BP5	68.0604	0.884132	0.17485	5.05651	4.27001e-07	7.16434e-06
ENSG00000129250.7	KIF1C	957.786	-0.338482	0.0669888	-5.05281	4.35347e-07	7.29782e-06
ENSG00000124313.8	IQSEC2	61.1523	1.05733	0.209485	5.04729	4.48118e-07	7.50517e-06
ENSG00000149150.4	SLC43A1	44.8216	-1.04456	0.207027	-5.04555	4.5223e-07	7.56726e-06
ENSG00000179761.7	PIPOX	508.402	0.659614	0.130744	5.04508	4.53327e-07	7.57884e-06
ENSG00000185736.11	ADARB2	39.3937	1.02479	0.203163	5.04419	4.55435e-07	7.60727e-06
ENSG00000186675.5	MAGEE2	64.1386	0.918054	0.182095	5.04162	4.61608e-07	7.7035e-06
ENSG00000006210.6	CX3CL1	153.026	0.884006	0.175353	5.0413	4.62377e-07	7.70944e-06
ENSG00000144406.14	UNC80	2347.86	0.366027	0.0726261	5.03988	4.65816e-07	7.75987e-06
ENSG00000116396.9	KCNC4	136.868	0.971142	0.192783	5.0375	4.71654e-07	7.85011e-06
ENSG00000197106.6	SLC6A17	192.32	1.141	0.226604	5.03522	4.77306e-07	7.93713e-06
ENSG00000080200.5	CRYBG3	764.249	-0.588402	0.117027	-5.02789	4.95894e-07	8.23157e-06
ENSG00000178038.12	ALS2CL	13.0112	1.16099	0.230903	5.02806	4.95455e-07	8.23157e-06
ENSG00000197555.5	SIPA1L1	3028.88	0.315674	0.0628181	5.02521	5.02887e-07	8.3334e-06
ENSG00000226087.1	AC106869.2	13.4526	1.1579	0.230419	5.0252	5.0292e-07	8.3334e-06
ENSG00000205593.7	DENND6B	222.264	0.543567	0.108176	5.02485	5.0382e-07	8.34093e-06
ENSG00000162073.9	PAQR4	2215.69	-0.287338	0.0571909	-5.02418	5.05584e-07	8.36271e-06
ENSG00000065809.9	FAM107B	1407.95	0.360898	0.0718729	5.02133	5.13143e-07	8.48024e-06
ENSG00000164530.9	PI16	11.058	1.15126	0.229298	5.0208	5.14574e-07	8.49638e-06
ENSG00000158813.13	EDA	279.962	-0.605885	0.12068	-5.02061	5.15083e-07	8.49728e-06
ENSG00000144935.10	TRPC1	412.206	0.439036	0.0875088	5.01705	5.24707e-07	8.64841e-06
ENSG00000116675.11	DNAJC6	849.37	0.398601	0.0794646	5.01608	5.27358e-07	8.68445e-06
ENSG00000167619.7	TMEM145	169.594	0.733164	0.146318	5.01077	5.42138e-07	8.91998e-06
ENSG00000112304.6	ACOT13	871.82	-0.36158	0.0721722	-5.00996	5.44417e-07	8.9496e-06
ENSG00000133985.2	TTC9	200.847	0.656035	0.130966	5.00921	5.46531e-07	8.97646e-06
ENSG00000077585.9	GPR137B	187.052	0.584752	0.11674	5.00899	5.47154e-07	8.9788e-06
ENSG00000129159.6	KCNC1	65.7396	1.08986	0.21761	5.0083	5.49137e-07	9.00345e-06
ENSG00000147010.13	SH3KBP1	724.885	0.535288	0.106888	5.00793	5.50192e-07	9.01283e-06
ENSG00000213859.3	KCTD11	253.907	0.542358	0.108493	4.99901	5.76254e-07	9.43149e-06
ENSG00000165092.8	ALDH1A1	8772.85	-0.378932	0.0758211	-4.99771	5.80137e-07	9.48673e-06
ENSG00000136052.5	SLC41A2	659.859	0.409668	0.0820259	4.99437	5.90268e-07	9.64397e-06
ENSG00000119771.10	KLHL29	731.839	0.364927	0.0731018	4.99204	5.97445e-07	9.75271e-06
ENSG00000146776.10	ATXN7L1	162.886	0.692249	0.138731	4.98988	6.04163e-07	9.85377e-06
ENSG00000178538.5	CA8	618.655	-0.473473	0.0949095	-4.98868	6.07929e-07	9.90653e-06
ENSG00000125746.10	EML2	1066.05	0.376156	0.0754129	4.98795	6.10228e-07	9.93534e-06
ENSG00000176399.3	DMRTA1	314.982	-0.639159	0.128155	-4.98738	6.1204e-07	9.95617e-06
ENSG00000196954.8	CASP4	232.46	-0.628858	0.126113	-4.98645	6.14976e-07	9.99523e-06
ENSG00000161249.16	DMKN	170.466	-0.648468	0.130059	-4.98595	6.16566e-07	1.00124e-05
ENSG00000015413.5	DPEP1	321.063	0.518861	0.104184	4.98022	6.35112e-07	1.03046e-05
ENSG00000125249.6	RAP2A	1340.13	0.322579	0.064808	4.97746	6.44242e-07	1.04436e-05
ENSG00000156011.12	PSD3	4104.82	0.297397	0.0597788	4.97496	6.52621e-07	1.05703e-05
ENSG00000160767.16	FAM189B	1523.24	0.359971	0.0723735	4.9738	6.56545e-07	1.06247e-05
ENSG00000177570.9	SAMD12	483.604	0.437702	0.0880172	4.97291	6.59537e-07	1.06638e-05
ENSG00000152558.10	TMEM123	2467.82	-0.386027	0.0776369	-4.97221	6.61927e-07	1.06932e-05
ENSG00000150594.5	ADRA2A	449.53	0.615465	0.123808	4.97113	6.6563e-07	1.07438e-05
ENSG00000114439.14	BBX	847.236	-0.356789	0.0718448	-4.9661	6.8312e-07	1.10077e-05
ENSG00000164100.7	NDST3	10.109	1.12932	0.227407	4.96609	6.83161e-07	1.10077e-05
ENSG00000112320.7	SOBP	1067.66	0.353576	0.0712064	4.96552	6.85189e-07	1.10309e-05
ENSG00000167969.8	ECI1	796.846	-0.362633	0.0730806	-4.96211	6.97329e-07	1.12167e-05
ENSG00000117266.11	CDK18	58.6441	0.922521	0.185933	4.96157	6.99244e-07	1.12378e-05
ENSG00000112182.10	BACH2	52.2268	0.95017	0.191521	4.96119	7.00623e-07	1.12503e-05
ENSG00000133216.12	EPHB2	217.329	0.634829	0.128003	4.95947	7.06842e-07	1.13404e-05
ENSG00000102870.4	ZNF629	462.507	0.624652	0.125966	4.9589	7.08949e-07	1.13645e-05
ENSG00000118200.10	CAMSAP2	1422.32	0.312507	0.0631407	4.94937	7.44528e-07	1.19246e-05
ENSG00000204889.6	KRT40	96.592	0.75614	0.152869	4.94633	7.56256e-07	1.2102e-05
ENSG00000122574.6	WIPF3	17.5602	1.13807	0.230315	4.94136	7.75787e-07	1.2404e-05
ENSG00000233293.1	RP11-410N8.3	191.267	0.595342	0.120488	4.9411	7.76813e-07	1.24098e-05
ENSG00000184349.8	EFNA5	104.159	0.812226	0.164389	4.94089	7.77673e-07	1.24129e-05
ENSG00000183444.10	OR7E38P	223.162	-0.560586	0.113479	-4.94001	7.81193e-07	1.24584e-05
ENSG00000113328.14	CCNG1	2073.4	-0.290223	0.0587645	-4.93875	7.8626e-07	1.25286e-05
ENSG00000079482.11	OPHN1	277.706	0.647107	0.13107	4.93711	7.92891e-07	1.26234e-05
ENSG00000033170.12	FUT8	889.57	0.44425	0.090067	4.93244	8.121e-07	1.29182e-05
ENSG00000148600.10	CDHR1	398.219	0.603469	0.122351	4.93227	8.12789e-07	1.29182e-05
ENSG00000075151.15	EIF4G3	2849.37	0.272261	0.0552051	4.9318	8.14736e-07	1.29275e-05
ENSG00000139364.6	TMEM132B	7433.84	0.300875	0.0610071	4.9318	8.14755e-07	1.29275e-05
ENSG00000185519.8	FAM131C	176.555	0.637168	0.129215	4.93106	8.17856e-07	1.29657e-05
ENSG00000128536.11	CDHR3	72.2004	0.907716	0.184116	4.93013	8.21767e-07	1.30166e-05
ENSG00000231827.2	RP11-216N14.5	28.6778	-1.12595	0.228398	-4.92976	8.233e-07	1.30189e-05
ENSG00000128335.9	APOL2	1432.6	0.337724	0.0685058	4.92986	8.22897e-07	1.30189e-05
ENSG00000091490.6	SEL1L3	846.255	0.88728	0.180062	4.92765	8.32239e-07	1.31491e-05
ENSG00000090905.13	TNRC6A	2393.66	0.268596	0.0545122	4.92727	8.33873e-07	1.31638e-05
ENSG00000166803.6	KIAA0101	692.693	-0.424339	0.0861442	-4.92592	8.39661e-07	1.3244e-05
ENSG00000147180.12	ZNF711	1266.91	0.35214	0.0714989	4.9251	8.43164e-07	1.3288e-05
ENSG00000235106.4	LINC00094	736.164	0.51056	0.103677	4.92454	8.4561e-07	1.33153e-05
ENSG00000070061.10	IKBKAP	2216.13	0.282739	0.0574303	4.92316	8.51574e-07	1.3398e-05
ENSG00000183762.8	KREMEN1	213.493	-0.584017	0.118664	-4.9216	8.58409e-07	1.34941e-05
ENSG00000105429.8	MEGF8	924.874	0.511543	0.103959	4.9206	8.62785e-07	1.35515e-05
ENSG00000244342.1	LINC00698	49.6152	-0.93379	0.189865	-4.91817	8.73569e-07	1.37094e-05
ENSG00000169919.12	GUSB	6154.3	-0.286808	0.0583507	-4.91524	8.86716e-07	1.38807e-05
ENSG00000103222.14	ABCC1	782.533	0.404839	0.0823618	4.91538	8.86111e-07	1.38807e-05
ENSG00000079435.5	LIPE	146.827	0.803307	0.163431	4.91525	8.86671e-07	1.38807e-05
ENSG00000197471.7	SPN	7.25605	1.0632	0.216505	4.91073	9.07395e-07	1.41926e-05
ENSG00000197563.5	PIGN	843.814	-0.365243	0.0744422	-4.9064	9.27634e-07	1.4497e-05
ENSG00000065621.10	GSTO2	321.082	0.609544	0.12425	4.90578	9.30546e-07	1.45304e-05
ENSG00000169862.14	CTNND2	438.612	1.09709	0.223816	4.90175	9.49873e-07	1.48198e-05
ENSG00000196353.7	CPNE4	1027.04	0.527338	0.107591	4.90134	9.51844e-07	1.48381e-05
ENSG00000180425.7	C11orf71	390.309	-0.477734	0.0974872	-4.90048	9.56032e-07	1.4891e-05
ENSG00000084764.6	MAPRE3	1645.83	0.310645	0.0634208	4.89816	9.67373e-07	1.50551e-05
ENSG00000140564.6	FURIN	2514.79	-0.387513	0.0791405	-4.89652	9.7548e-07	1.51686e-05
ENSG00000169994.14	MYO7B	667.696	0.919985	0.187892	4.89636	9.76293e-07	1.51687e-05
ENSG00000116044.11	NFE2L2	1387.68	-0.413792	0.0845295	-4.89524	9.81872e-07	1.52427e-05
ENSG00000172985.8	SH3RF3	20.196	1.11252	0.227284	4.89485	9.83788e-07	1.52597e-05
ENSG00000163331.6	DAPL1	25.6408	1.1112	0.227033	4.89443	9.859e-07	1.52798e-05
ENSG00000138079.9	SLC3A1	136.517	-0.638724	0.130522	-4.89362	9.89998e-07	1.53306e-05
ENSG00000181027.6	FKRP	548.334	0.461547	0.0943219	4.89332	9.91483e-07	1.53409e-05
ENSG00000135423.8	GLS2	402.41	0.509786	0.10424	4.89048	1.00588e-06	1.55509e-05
ENSG00000234420.3	ZNF37BP	1280.26	0.300331	0.0614518	4.88727	1.02244e-06	1.57937e-05
ENSG00000114126.13	TFDP2	765.788	-0.385413	0.0789222	-4.88346	1.04242e-06	1.60891e-05
ENSG00000145335.11	SNCA	905.795	0.396321	0.0811661	4.88284	1.04568e-06	1.61261e-05
ENSG00000224189.2	HOXD-AS1	1131.23	-0.339667	0.0696752	-4.87501	1.08803e-06	1.67654e-05
ENSG00000148798.5	INA	2526.46	0.284802	0.0584408	4.87334	1.09725e-06	1.68936e-05
ENSG00000215105.3	TTC3P1	250.342	0.60218	0.123599	4.87205	1.10447e-06	1.69907e-05
ENSG00000135409.6	AMHR2	11.6403	1.09041	0.22397	4.86855	1.1242e-06	1.728e-05
ENSG00000038427.11	VCAN	13.7034	1.11513	0.229111	4.86719	1.13195e-06	1.73848e-05
ENSG00000133872.9	TMEM66	6663.51	0.274136	0.0563602	4.864	1.15034e-06	1.76527e-05
ENSG00000165915.9	SLC39A13	1534.59	0.288095	0.0592427	4.86297	1.15636e-06	1.77305e-05
ENSG00000255434.1	CTD-2530H12.8	13.3714	1.10831	0.227969	4.86167	1.16397e-06	1.78326e-05
ENSG00000011105.7	TSPAN9	539.678	-0.399261	0.0822287	-4.8555	1.20083e-06	1.83822e-05
ENSG00000162390.13	ACOT11	101.374	0.845228	0.174091	4.8551	1.20324e-06	1.84041e-05
ENSG00000051620.6	HEBP2	516.516	-0.392812	0.0809221	-4.8542	1.20873e-06	1.84729e-05
ENSG00000183145.4	RIPPLY3	802.658	-0.401711	0.0828164	-4.85062	1.23078e-06	1.87946e-05
ENSG00000258399.2	MEG8	237.662	0.644361	0.132875	4.84937	1.23854e-06	1.88976e-05
ENSG00000111445.9	RFC5	1545.19	-0.310892	0.0641181	-4.84874	1.24245e-06	1.89418e-05
ENSG00000136997.10	MYC	217.294	1.05083	0.216736	4.84845	1.24429e-06	1.89543e-05
ENSG00000169783.8	LINGO1	206.29	1.07181	0.221111	4.84736	1.25117e-06	1.90437e-05
ENSG00000091704.5	CPA1	304.183	-0.610765	0.126079	-4.84431	1.27051e-06	1.93223e-05
ENSG00000182636.4	NDN	5681.62	0.336721	0.0695372	4.84232	1.28334e-06	1.95015e-05
ENSG00000168010.6	ATG16L2	1062.49	-0.34243	0.0707213	-4.84197	1.2856e-06	1.952e-05
ENSG00000092051.12	JPH4	6.64989	1.00369	0.207306	4.84161	1.28793e-06	1.95396e-05
ENSG00000116604.13	MEF2D	1290.04	0.306536	0.0633371	4.83975	1.30001e-06	1.97069e-05
ENSG00000107742.8	SPOCK2	59.5635	0.947167	0.195714	4.83954	1.30138e-06	1.97115e-05
ENSG00000234233.1	KCNH1-IT1	13.9099	1.1197	0.231467	4.83741	1.3154e-06	1.99077e-05
ENSG00000110436.7	SLC1A2	12.7349	1.06918	0.221038	4.83708	1.3176e-06	1.9925e-05
ENSG00000171130.13	ATP6V0E2	4321.38	0.300529	0.062161	4.83468	1.33357e-06	2.01502e-05
ENSG00000168792.4	ABHD15	1211.54	-0.388071	0.0803055	-4.83243	1.34873e-06	2.03628e-05
ENSG00000101955.10	SRPX	65.5945	0.984972	0.204017	4.8279	1.37981e-06	2.08153e-05
ENSG00000159842.10	ABR	2015.41	0.332877	0.068996	4.82459	1.40294e-06	2.11471e-05
ENSG00000102312.16	PORCN	388.322	0.457326	0.094825	4.82285	1.41524e-06	2.13153e-05
ENSG00000100433.11	KCNK10	173.233	0.640954	0.133048	4.81748	1.45385e-06	2.18792e-05
ENSG00000178096.8	BOLA1	546.654	-0.411347	0.0853973	-4.81685	1.4584e-06	2.19299e-05
ENSG00000136295.10	TTYH3	787.179	0.429397	0.0891693	4.81553	1.46811e-06	2.20583e-05
ENSG00000146350.9	TBC1D32	394.984	0.427131	0.0887555	4.81244	1.49099e-06	2.2384e-05
ENSG00000229659.1	RP11-345K20.2	25.8971	-1.07567	0.223744	-4.80759	1.52759e-06	2.29151e-05
ENSG00000189067.8	LITAF	201.125	0.587776	0.122563	4.79572	1.62092e-06	2.42956e-05
ENSG00000183248.7	CTD-3193O13.9	872.093	0.388067	0.0809429	4.79433	1.6322e-06	2.44451e-05
ENSG00000198208.7	RPS6KL1	481.098	0.607831	0.126806	4.79339	1.63985e-06	2.454e-05
ENSG00000198791.7	CNOT7	3862.77	-0.255858	0.0533952	-4.79178	1.65309e-06	2.47183e-05
ENSG00000196878.8	LAMB3	46.5656	1.04121	0.217334	4.79081	1.66107e-06	2.48179e-05
ENSG00000160282.9	FTCD	98.3641	0.774368	0.161728	4.78808	1.68382e-06	2.51377e-05
ENSG00000168913.6	ENHO	1040.13	0.347522	0.0726198	4.7855	1.70564e-06	2.5443e-05
ENSG00000130717.8	UCK1	2060.53	-0.26879	0.0562143	-4.78152	1.73978e-06	2.59316e-05
ENSG00000149177.8	PTPRJ	256.492	0.610113	0.12762	4.78069	1.74694e-06	2.60176e-05
ENSG00000104432.8	IL7	26.0677	-1.09127	0.228348	-4.779	1.7617e-06	2.62164e-05
ENSG00000106689.6	LHX2	102.328	0.755424	0.158155	4.77647	1.78396e-06	2.65267e-05
ENSG00000071073.8	MGAT4A	4628.34	0.254646	0.0533289	4.775	1.79706e-06	2.67002e-05
ENSG00000152952.7	PLOD2	1470.5	-0.3388	0.0709769	-4.77339	1.81151e-06	2.68936e-05
ENSG00000163704.7	PRRT3	238.39	1.06418	0.222958	4.77303	1.81472e-06	2.69198e-05
ENSG00000178202.8	KDELC2	1780.02	-0.353981	0.0741841	-4.77165	1.8272e-06	2.70834e-05
ENSG00000095370.15	SH2D3C	158.115	0.639315	0.134065	4.76871	1.8541e-06	2.74604e-05
ENSG00000184117.7	NIPSNAP1	1659.33	0.402992	0.0845969	4.76368	1.90095e-06	2.8132e-05
ENSG00000150764.9	DIXDC1	156.886	0.618242	0.129831	4.76189	1.91792e-06	2.83607e-05
ENSG00000124795.10	DEK	8197.41	-0.249039	0.0523255	-4.75941	1.94163e-06	2.86886e-05
ENSG00000126217.16	MCF2L	2456.24	0.321674	0.0676315	4.75627	1.97207e-06	2.91153e-05
ENSG00000162496.4	DHRS3	23.5447	-1.05734	0.222504	-4.752	2.0141e-06	2.97124e-05
ENSG00000137691.8	C11orf70	123.202	0.658565	0.138672	4.74908	2.04339e-06	3.01207e-05
ENSG00000162909.13	CAPN2	2130.43	-0.33676	0.0709789	-4.7445	2.09021e-06	3.07865e-05
ENSG00000034677.7	RNF19A	1236.28	0.322497	0.0680323	4.74035	2.13346e-06	3.13989e-05
ENSG00000204219.5	TCEA3	16.1032	-1.09607	0.231283	-4.73908	2.14692e-06	3.1551e-05
ENSG00000110697.8	PITPNM1	1573.85	0.459281	0.096914	4.73905	2.14718e-06	3.1551e-05
ENSG00000167552.9	TUBA1A	31153.1	0.305184	0.0644627	4.73428	2.19835e-06	3.22776e-05
ENSG00000099957.12	P2RX6	51.1201	0.886013	0.187191	4.73321	2.20995e-06	3.24224e-05
ENSG00000118707.5	TGIF2	423.294	-0.516852	0.10921	-4.73266	2.21595e-06	3.24849e-05
ENSG00000136147.12	PHF11	125.221	-0.691652	0.146149	-4.7325	2.2177e-06	3.24852e-05
ENSG00000119698.7	PPP4R4	382.104	0.424882	0.0898031	4.73126	2.23131e-06	3.26589e-05
ENSG00000175567.4	UCP2	1621.07	-0.309943	0.0655539	-4.72806	2.2668e-06	3.31523e-05
ENSG00000149294.12	NCAM1	2452.22	0.930264	0.196768	4.72771	2.27067e-06	3.3183e-05
ENSG00000173706.8	HEG1	209.282	0.599453	0.126806	4.72731	2.27516e-06	3.32227e-05
ENSG00000169689.10	STRA13	956.834	-0.361318	0.0764425	-4.72666	2.28243e-06	3.33028e-05
ENSG00000156017.8	C9orf41	470.956	-0.425692	0.0900678	-4.72635	2.2859e-06	3.33275e-05
ENSG00000104889.4	RNASEH2A	1186.16	-0.3525	0.0746171	-4.72412	2.31115e-06	3.36692e-05
ENSG00000114270.11	COL7A1	78.0703	0.800047	0.169381	4.72336	2.31976e-06	3.37684e-05
ENSG00000171735.14	CAMTA1	856.14	0.320578	0.0678983	4.72144	2.34179e-06	3.40625e-05
ENSG00000261713.2	SSTR5-AS1	439.622	-0.619688	0.131326	-4.71871	2.3734e-06	3.44954e-05
ENSG00000113269.9	RNF130	3397.24	-0.322573	0.0683869	-4.71689	2.39478e-06	3.47792e-05
ENSG00000078668.9	VDAC3	3775.8	-0.253095	0.0536659	-4.71614	2.40366e-06	3.4827e-05
ENSG00000136068.10	FLNB	1373.57	0.379935	0.0805559	4.71642	2.40036e-06	3.4827e-05
ENSG00000105649.5	RAB3A	210.77	0.557896	0.118293	4.71622	2.40261e-06	3.4827e-05
ENSG00000145451.8	GLRA3	171.565	-0.69078	0.146515	-4.71474	2.4202e-06	3.50395e-05
ENSG00000175229.6	GAL3ST3	43.3943	0.92642	0.196578	4.71272	2.44428e-06	3.53608e-05
ENSG00000196141.8	SPATS2L	1937.58	-0.396903	0.084229	-4.71218	2.45077e-06	3.54134e-05
ENSG00000157240.2	FZD1	1097.52	-0.377936	0.0802054	-4.71211	2.45171e-06	3.54134e-05
ENSG00000172733.10	PURG	70.721	0.87144	0.184951	4.71173	2.45622e-06	3.54511e-05
ENSG00000147481.9	SNTG1	43.6771	-0.952945	0.202387	-4.70853	2.49506e-06	3.59839e-05
ENSG00000132613.10	MTSS1L	4358.04	-0.272865	0.0580359	-4.70166	2.58057e-06	3.71885e-05
ENSG00000101746.11	NOL4	2560.97	0.263336	0.0560279	4.70009	2.60049e-06	3.74467e-05
ENSG00000062598.13	ELMO2	3611.68	0.258705	0.0551123	4.69415	2.67717e-06	3.85211e-05
ENSG00000183784.5	C9orf66	115.216	-0.729502	0.155468	-4.69229	2.70161e-06	3.88429e-05
ENSG00000133106.10	EPSTI1	321.106	-0.460854	0.0982526	-4.69051	2.72529e-06	3.91533e-05
ENSG00000173253.10	DMRT2	117.374	0.725033	0.154627	4.68891	2.74665e-06	3.94298e-05
ENSG00000180198.11	RCC1	988.923	-0.33279	0.0709837	-4.68825	2.75547e-06	3.9526e-05
ENSG00000071564.10	TCF3	1024.36	-0.331316	0.0706944	-4.6866	2.77779e-06	3.98157e-05
ENSG00000147402.7	GABRQ	75.5211	0.843199	0.179991	4.68467	2.80417e-06	4.0163e-05
ENSG00000171388.9	APLN	37.5015	0.970876	0.207272	4.68407	2.81232e-06	4.02488e-05
ENSG00000112964.9	GHR	162.84	0.636127	0.135851	4.68255	2.83329e-06	4.05181e-05
ENSG00000125869.5	LAMP5	71.9598	0.862577	0.184251	4.68154	2.84733e-06	4.06877e-05
ENSG00000185630.14	PBX1	1781.55	0.281041	0.0600609	4.67927	2.87894e-06	4.1108e-05
ENSG00000105254.7	TBCB	2212.15	0.364714	0.0779541	4.67857	2.88883e-06	4.12176e-05
ENSG00000165659.12	DACH1	261.03	-0.674618	0.14426	-4.6764	2.9196e-06	4.1625e-05
ENSG00000151692.10	RNF144A	1294.19	0.304542	0.0651344	4.67559	2.93105e-06	4.17563e-05
ENSG00000123728.5	RAP2C	759.024	-0.338172	0.0723347	-4.67509	2.93819e-06	4.18261e-05
ENSG00000109956.8	B3GAT1	277.551	0.667414	0.142811	4.67339	2.96264e-06	4.21421e-05
ENSG00000069020.14	MAST4	221.984	-0.586921	0.125686	-4.66974	3.01581e-06	4.28657e-05
ENSG00000135144.3	DTX1	325.541	1.04867	0.224684	4.66732	3.05151e-06	4.33403e-05
ENSG00000108946.10	PRKAR1A	8126.42	0.233555	0.050068	4.66476	3.08984e-06	4.38513e-05
ENSG00000184895.6	SRY	164.934	-0.558742	0.119806	-4.66371	3.10553e-06	4.40406e-05
ENSG00000078804.8	TP53INP2	1187.52	0.395151	0.0847758	4.66113	3.14485e-06	4.45644e-05
ENSG00000105894.7	PTN	10.8774	1.0681	0.229203	4.66004	3.16147e-06	4.4766e-05
ENSG00000114251.9	WNT5A	240.6	0.573904	0.123311	4.65411	3.25387e-06	4.60394e-05
ENSG00000118263.10	KLF7	1374.24	0.408975	0.0879052	4.65245	3.28007e-06	4.635e-05
ENSG00000107147.7	KCNT1	9.44354	1.04438	0.224481	4.65241	3.28078e-06	4.635e-05
ENSG00000054277.8	OPN3	621.49	-0.382541	0.0822414	-4.65144	3.29629e-06	4.65339e-05
ENSG00000099812.6	MISP	1045.78	0.429032	0.092253	4.6506	3.30966e-06	4.66874e-05
ENSG00000148219.12	ASTN2	37.3756	0.980047	0.210775	4.64973	3.32369e-06	4.685e-05
ENSG00000006118.10	TMEM132A	3210.06	0.977908	0.210353	4.64889	3.33734e-06	4.70069e-05
ENSG00000196636.7	ACN9	582.521	-0.370366	0.0797226	-4.64569	3.38942e-06	4.77046e-05
ENSG00000133687.11	TMTC1	5325.84	-0.367669	0.0791478	-4.64535	3.395e-06	4.77129e-05
ENSG00000119630.9	PGF	243.565	0.756366	0.162822	4.64534	3.39512e-06	4.77129e-05
ENSG00000166681.9	NGFRAP1	2659.7	0.293951	0.0633808	4.63786	3.52036e-06	4.94358e-05
ENSG00000163485.11	ADORA1	22.701	1.0602	0.228714	4.63548	3.56102e-06	4.99693e-05
ENSG00000110675.8	ELMOD1	30.6039	1.04098	0.22458	4.63522	3.56555e-06	4.99952e-05
ENSG00000158164.6	TMSB15A	954.745	0.407817	0.0880807	4.63003	3.65605e-06	5.12258e-05
ENSG00000253300.1	RP11-108E14.1	6.30176	0.962877	0.20802	4.62877	3.67847e-06	5.15013e-05
ENSG00000068615.12	REEP1	2924.95	0.318968	0.0689193	4.62813	3.68979e-06	5.15826e-05
ENSG00000126733.16	DACH2	189.765	0.556497	0.120242	4.62814	3.68972e-06	5.15826e-05
ENSG00000183955.8	SETD8	609.722	-0.4254	0.0919293	-4.62747	3.70153e-06	5.1708e-05
ENSG00000260412.1	RP11-438B23.2	267.886	-0.626301	0.135356	-4.62705	3.70914e-06	5.17537e-05
ENSG00000143515.12	ATP8B2	3027.27	0.363356	0.0785298	4.62698	3.71034e-06	5.17537e-05
ENSG00000120658.8	ENOX1	80.3238	0.839031	0.181417	4.62487	3.74828e-06	5.22439e-05
ENSG00000176105.9	YES1	1828.56	-0.268832	0.0581809	-4.62062	3.82603e-06	5.32878e-05
ENSG00000157542.8	KCNJ6	830.104	0.397293	0.0859971	4.61984	3.84034e-06	5.34474e-05
ENSG00000228623.2	ZNF883	283.719	0.526683	0.114019	4.61927	3.851e-06	5.35558e-05
ENSG00000163785.8	RYK	776.789	-0.357714	0.0775211	-4.61441	3.94207e-06	5.47816e-05
ENSG00000085552.12	IGSF9	1307.15	0.848028	0.183867	4.61219	3.98448e-06	5.53297e-05
ENSG00000148180.12	GSN	961.516	0.424329	0.0920197	4.61129	4.00182e-06	5.55293e-05
ENSG00000185043.6	CIB1	407.764	-0.434212	0.0941917	-4.60988	4.02909e-06	5.58663e-05
ENSG00000261239.2	ANKRD26P1	187.411	0.628561	0.136394	4.60843	4.05712e-06	5.62132e-05
ENSG00000165617.10	DACT1	896.594	-0.802948	0.174251	-4.60799	4.06587e-06	5.62927e-05
ENSG00000103056.7	SMPD3	126	0.648279	0.140717	4.60697	4.08583e-06	5.65272e-05
ENSG00000166450.8	PRTG	68.9776	0.787412	0.17093	4.60663	4.09238e-06	5.65371e-05
ENSG00000142173.10	COL6A2	42.295	0.94329	0.204768	4.60662	4.0926e-06	5.65371e-05
ENSG00000268654.1	MIMT1	104.527	0.668831	0.145216	4.60578	4.10927e-06	5.67255e-05
ENSG00000076356.6	PLXNA2	6285.72	0.365128	0.0792975	4.60453	4.13393e-06	5.70238e-05
ENSG00000269900.2	RMRP	16.5407	1.03461	0.224818	4.602	4.18446e-06	5.76783e-05
ENSG00000138600.5	SPPL2A	1156.11	-0.31869	0.0692695	-4.60072	4.21027e-06	5.79913e-05
ENSG00000177990.7	DPY19L2	1642.26	0.297964	0.0647913	4.59882	4.24885e-06	5.84365e-05
ENSG00000182871.10	COL18A1	116.064	1.05072	0.228474	4.59887	4.24783e-06	5.84365e-05
ENSG00000170027.5	YWHAG	4247.12	0.265296	0.0577014	4.59774	4.27099e-06	5.86979e-05
ENSG00000137843.7	PAK6	109.187	0.772215	0.168092	4.594	4.34836e-06	5.97172e-05
ENSG00000115935.12	WIPF1	335.967	-0.54259	0.118117	-4.59365	4.35557e-06	5.97723e-05
ENSG00000149089.8	APIP	1046.55	-0.307227	0.0669028	-4.59215	4.3871e-06	6.01608e-05
ENSG00000181350.7	FAM211A	115.772	0.741192	0.161581	4.58712	4.4941e-06	6.1583e-05
ENSG00000178531.4	CTXN1	227.75	0.584095	0.127392	4.58502	4.53952e-06	6.21599e-05
ENSG00000140264.15	SERF2	4920.18	-0.238511	0.052043	-4.58296	4.58433e-06	6.27274e-05
ENSG00000105011.4	ASF1B	1397.51	-0.314736	0.0687113	-4.58055	4.63757e-06	6.34095e-05
ENSG00000145604.11	SKP2	1204.87	-0.401967	0.0878272	-4.57679	4.7216e-06	6.45112e-05
ENSG00000102053.11	ZC3H12B	36.5172	0.942009	0.20585	4.57619	4.73515e-06	6.46492e-05
ENSG00000198420.5	FAM115A	1696.26	0.332311	0.0726549	4.57383	4.78881e-06	6.5334e-05
ENSG00000204650.9	CRHR1-IT1	597.6	0.349564	0.0764367	4.57325	4.80225e-06	6.54697e-05
ENSG00000124155.12	PIGT	6236.01	0.250675	0.0548285	4.57197	4.83149e-06	6.57723e-05
ENSG00000148842.13	CNNM2	822.566	0.355384	0.0777307	4.572	4.83101e-06	6.57723e-05
ENSG00000166813.10	KIF7	7.94608	0.996377	0.217952	4.57155	4.84133e-06	6.58583e-05
ENSG00000117632.16	STMN1	19741.7	0.244351	0.0534678	4.57006	4.87581e-06	6.62791e-05
ENSG00000065923.5	SLC9A7	317.384	0.49674	0.108747	4.56784	4.92775e-06	6.69364e-05
ENSG00000259001.2	RPPH1	36.73	1.05699	0.231589	4.56409	5.01673e-06	6.80957e-05
ENSG00000115109.9	EPB41L5	947.535	-0.324448	0.071094	-4.56365	5.02707e-06	6.81865e-05
ENSG00000214530.3	STARD10	4876.1	-0.329195	0.0721394	-4.56332	5.03512e-06	6.82462e-05
ENSG00000179632.5	MAF1	1213.31	-0.300511	0.0658729	-4.56198	5.06727e-06	6.86322e-05
ENSG00000139641.8	ESYT1	5694.95	-0.262199	0.057504	-4.55967	5.1234e-06	6.93421e-05
ENSG00000241399.2	CD302	1577.16	-0.286586	0.0628594	-4.55916	5.13592e-06	6.94613e-05
ENSG00000144579.3	CTDSP1	1104.39	-0.35597	0.0780946	-4.55819	5.15974e-06	6.96759e-05
ENSG00000198478.6	SH3BGRL2	349.506	0.601883	0.132048	4.55805	5.16297e-06	6.96759e-05
ENSG00000153093.14	ACOXL	27.9126	1.01005	0.221583	4.55831	5.15658e-06	6.96759e-05
ENSG00000005421.4	PON1	99.5643	0.746644	0.163859	4.55662	5.19835e-06	7.01026e-05
ENSG00000049323.11	LTBP1	68.7037	0.761975	0.167244	4.55606	5.21214e-06	7.0238e-05
ENSG00000160209.14	PDXK	1115.03	0.290909	0.0639184	4.55126	5.33246e-06	7.18077e-05
ENSG00000004777.14	ARHGAP33	1929.84	0.286871	0.0631051	4.54593	5.46942e-06	7.3599e-05
ENSG00000143324.9	XPR1	2983.05	0.250172	0.0550458	4.54481	5.4986e-06	7.39383e-05
ENSG00000052795.8	FNIP2	12939.4	0.247809	0.0545732	4.54085	5.60276e-06	7.52848e-05
ENSG00000105520.6	DKFZP761J1410	1626.15	0.305476	0.0672969	4.53923	5.6459e-06	7.581e-05
ENSG00000159110.15	IFNAR2	494.576	0.385034	0.0848281	4.53899	5.65243e-06	7.58432e-05
ENSG00000179051.9	RCC2	3159.77	-0.306348	0.0675161	-4.53741	5.69498e-06	7.63362e-05
ENSG00000108176.10	DNAJC12	1321.48	0.424825	0.0936291	4.53732	5.69734e-06	7.63362e-05
ENSG00000128050.4	PAICS	6087.82	-0.24852	0.0547833	-4.53642	5.72184e-06	7.66096e-05
ENSG00000118007.8	STAG1	1846.88	-0.318897	0.0703349	-4.53398	5.78821e-06	7.74427e-05
ENSG00000149564.7	ESAM	45.1424	0.86978	0.191875	4.53306	5.81364e-06	7.77273e-05
ENSG00000258881.2	AC007040.11	172.383	0.686151	0.151439	4.53086	5.87432e-06	7.84825e-05
ENSG00000041353.5	RAB27B	86.523	1.04343	0.230321	4.53033	5.88922e-06	7.86253e-05
ENSG00000100253.8	MIOX	254.945	0.705197	0.155722	4.52857	5.93831e-06	7.92241e-05
ENSG00000187045.12	TMPRSS6	2077.58	0.76589	0.169169	4.52737	5.97219e-06	7.96192e-05
ENSG00000114631.10	PODXL2	1810.42	0.434916	0.0961329	4.52411	6.06497e-06	8.07985e-05
ENSG00000108175.12	ZMIZ1	4646.59	0.270651	0.0598287	4.52377	6.07476e-06	8.08714e-05
ENSG00000175305.12	CCNE2	1033.11	-0.391387	0.0865221	-4.52354	6.08125e-06	8.09001e-05
ENSG00000231690.2	LINC00574	52.0037	0.906374	0.200398	4.52286	6.10089e-06	8.11036e-05
ENSG00000197635.5	DPP4	469.889	-0.94354	0.208698	-4.52109	6.15225e-06	8.17273e-05
ENSG00000152620.8	NADK2	350.907	-0.424599	0.0939182	-4.52094	6.15655e-06	8.17273e-05
ENSG00000253686.1	CTB-43E15.3	220.906	0.561105	0.124131	4.52025	6.17664e-06	8.19358e-05
ENSG00000184564.8	SLITRK6	109.531	-0.839009	0.185679	-4.51859	6.22536e-06	8.25235e-05
ENSG00000138018.13	EPT1	4123.06	0.250475	0.0554618	4.51617	6.29688e-06	8.34124e-05
ENSG00000178467.13	P4HTM	4227.77	0.295639	0.0654917	4.51415	6.35707e-06	8.41501e-05
ENSG00000081665.9	ZNF506	289.757	0.504122	0.1117	4.51317	6.38653e-06	8.44803e-05
ENSG00000213996.8	TM6SF2	25.3183	1.00651	0.223064	4.51221	6.41545e-06	8.48029e-05
ENSG00000006555.6	TTC22	491.916	0.393135	0.0871591	4.51055	6.46599e-06	8.54105e-05
ENSG00000113594.5	LIFR	900.618	-0.435135	0.0965503	-4.50682	6.58053e-06	8.6862e-05
ENSG00000173786.12	CNP	1473.38	-0.27857	0.06182	-4.50615	6.60151e-06	8.70775e-05
ENSG00000127955.11	GNAI1	2691.24	0.265498	0.0589552	4.50338	6.68821e-06	8.81589e-05
ENSG00000240204.2	SMKR1	93.2941	0.740499	0.164487	4.50187	6.7359e-06	8.8725e-05
ENSG00000204860.4	FAM201A	145.167	0.584807	0.13002	4.49782	6.86537e-06	9.03667e-05
ENSG00000165507.8	C10orf10	95.1935	-0.738144	0.164158	-4.49655	6.90642e-06	9.0843e-05
ENSG00000105176.13	URI1	1175.08	-0.280643	0.0624167	-4.49628	6.91534e-06	9.08964e-05
ENSG00000137177.14	KIF13A	744.545	0.336921	0.0749664	4.4943	6.97994e-06	9.1681e-05
ENSG00000253731.1	PCDHGA6	18.4854	1.03956	0.23134	4.49366	7.00104e-06	9.18936e-05
ENSG00000169871.8	TRIM56	389.909	-0.4108	0.0914279	-4.49316	7.01739e-06	9.20436e-05
ENSG00000078081.3	LAMP3	53.7152	-0.974929	0.2171	-4.49069	7.09942e-06	9.30298e-05
ENSG00000150967.13	ABCB9	274.955	0.525944	0.117121	4.49059	7.10254e-06	9.30298e-05
ENSG00000146834.9	MEPCE	1648.72	-0.297537	0.0663299	-4.48571	7.267e-06	9.51173e-05
ENSG00000175906.4	ARL4D	358.995	-0.555117	0.123781	-4.48468	7.30235e-06	9.55131e-05
ENSG00000104856.9	RELB	73.4412	-0.815317	0.181851	-4.48343	7.34536e-06	9.60084e-05
ENSG00000104320.9	NBN	945.869	-0.311159	0.0694105	-4.48288	7.36424e-06	9.6188e-05
ENSG00000171033.8	PKIA	464.727	0.482103	0.107588	4.48101	7.42906e-06	9.69669e-05
ENSG00000267473.1	AC005789.11	59.6935	0.795124	0.177532	4.47877	7.50731e-06	9.79198e-05
ENSG00000236287.3	ZBED5	1685.2	0.338613	0.0756096	4.47845	7.51881e-06	9.80014e-05
ENSG00000198113.2	TOR4A	44.8684	-0.911001	0.203454	-4.47768	7.54569e-06	9.82833e-05
ENSG00000005379.11	BZRAP1	726.416	0.334638	0.0747501	4.47676	7.57842e-06	9.86409e-05
ENSG00000138443.11	ABI2	2833.47	0.247141	0.0552182	4.47572	7.61533e-06	9.90522e-05
ENSG00000140450.7	ARRDC4	415.462	0.413839	0.0925543	4.47131	7.77418e-06	0.000101048
ENSG00000198513.7	ATL1	401.876	0.458628	0.102599	4.47012	7.81771e-06	0.000101543
ENSG00000116117.13	PARD3B	329.113	-0.448919	0.100441	-4.4695	7.84042e-06	0.000101768
ENSG00000143702.11	CEP170	686.631	0.368313	0.0824603	4.46655	7.94927e-06	0.000103096
ENSG00000142661.14	MYOM3	680.119	0.794551	0.177894	4.46642	7.95379e-06	0.000103096
ENSG00000069712.9	KIAA1107	238.922	0.496415	0.111148	4.46625	7.96023e-06	0.000103108
ENSG00000134294.9	SLC38A2	5551.38	-0.414094	0.0927325	-4.46547	7.98943e-06	0.000103414
ENSG00000060762.14	MPC1	823.987	-0.326674	0.0731777	-4.46412	8.03967e-06	0.000103993
ENSG00000129116.13	PALLD	2397.24	0.354273	0.0793831	4.46283	8.08859e-06	0.000104553
ENSG00000187391.13	MAGI2	464.778	0.377703	0.0846612	4.46134	8.1447e-06	0.000105206
ENSG00000005884.13	ITGA3	307.072	0.671209	0.150627	4.4561	8.34654e-06	0.000107738
ENSG00000155508.9	CNOT8	2603.48	-0.272853	0.0612398	-4.45548	8.37056e-06	0.000107974
ENSG00000245750.3	RP11-279F6.1	190.742	-0.74687	0.167646	-4.45504	8.38772e-06	0.000108121
ENSG00000101076.12	HNF4A	1656.26	0.296994	0.0666754	4.45432	8.41597e-06	0.000108335
ENSG00000141696.8	LEPREL4	582.481	0.558317	0.125339	4.45446	8.41047e-06	0.000108335
ENSG00000125531.5	C20orf195	81.9545	-0.710697	0.159576	-4.45367	8.44137e-06	0.000108588
ENSG00000095932.5	C19orf77	494.87	0.399596	0.089751	4.45227	8.49664e-06	0.000109223
ENSG00000139988.5	RDH12	16.4528	1.03085	0.231555	4.45187	8.51276e-06	0.000109355
ENSG00000178078.7	STAP2	318.535	-0.437824	0.09846	-4.44672	8.71913e-06	0.000111929
ENSG00000160606.6	TLCD1	413.801	-0.44112	0.0992165	-4.44603	8.74711e-06	0.000112212
ENSG00000143344.11	RGL1	1032.5	0.281762	0.0633892	4.44495	8.79109e-06	0.000112698
ENSG00000107099.11	DOCK8	1167.64	-0.318215	0.0716087	-4.44381	8.83798e-06	0.000113222
ENSG00000230316.2	FEZF1-AS1	9.33651	-0.983713	0.22139	-4.44335	8.85685e-06	0.000113385
ENSG00000139318.7	DUSP6	406.688	0.577684	0.130015	4.44321	8.86286e-06	0.000113385
ENSG00000151320.6	AKAP6	155.15	0.761546	0.171464	4.44144	8.93585e-06	0.000114241
ENSG00000049239.8	H6PD	874.655	-0.313653	0.0706376	-4.44032	8.98264e-06	0.00011476
ENSG00000198732.6	SMOC1	1827.72	0.439033	0.098879	4.4401	8.99163e-06	0.000114797
ENSG00000120885.15	CLU	27168.6	0.42793	0.0964011	4.43906	9.03522e-06	0.000115275
ENSG00000065243.14	PKN2	1606.39	-0.257676	0.0580833	-4.43632	9.15113e-06	0.000116674
ENSG00000176771.11	NCKAP5	240.731	0.657449	0.148214	4.4358	9.17299e-06	0.000116806
ENSG00000105329.5	TGFB1	61.4028	0.893347	0.201396	4.43578	9.17403e-06	0.000116806
ENSG00000171295.8	ZNF440	558.817	-0.412404	0.0929878	-4.43504	9.20558e-06	0.000117128
ENSG00000241973.6	PI4KA	6558.14	0.206885	0.0466749	4.43247	9.31589e-06	0.000118385
ENSG00000101871.10	MID1	903.24	0.394042	0.0888995	4.43245	9.317e-06	0.000118385
ENSG00000083454.17	P2RX5	28.5996	0.94407	0.213214	4.42782	9.5192e-06	0.000120872
ENSG00000152818.14	UTRN	1691.26	-0.394236	0.0890802	-4.42564	9.61583e-06	0.000122016
ENSG00000116489.8	CAPZA1	4156.97	-0.256828	0.0580379	-4.42517	9.6366e-06	0.000122197
ENSG00000214114.4	MYCBP	94.6899	-0.72047	0.162839	-4.42442	9.67014e-06	0.000122539
ENSG00000115339.9	GALNT3	2419.93	-0.250262	0.0566153	-4.4204	9.85191e-06	0.000124757
ENSG00000127666.8	TICAM1	541.689	-0.3931	0.0889393	-4.41987	9.87606e-06	0.000124979
ENSG00000149582.11	TMEM25	1040.65	0.369943	0.0837069	4.41951	9.89254e-06	0.000125102
ENSG00000155465.14	SLC7A7	189.823	0.6366	0.144065	4.41884	9.92301e-06	0.000125403
ENSG00000144278.10	GALNT13	1507.74	-0.272983	0.0617983	-4.41732	9.99331e-06	0.000126206
ENSG00000100258.13	LMF2	2652.54	-0.309335	0.0700334	-4.41696	1.00097e-05	0.000126328
ENSG00000164483.12	SAMD3	1194.84	-0.312851	0.0708457	-4.41596	1.00564e-05	0.000126831
ENSG00000270172.1	RP5-1024G6.8	141.632	0.609983	0.138302	4.41053	1.03117e-05	0.000129963
ENSG00000231721.2	MKLN1-AS1	37.5482	0.925919	0.210088	4.40728	1.04675e-05	0.000131838
ENSG00000153113.19	CAST	2037.81	-0.29334	0.0665731	-4.40629	1.05158e-05	0.000132358
ENSG00000166889.13	PATL1	3398.75	-0.241675	0.0548634	-4.40503	1.05767e-05	0.000133035
ENSG00000203737.2	GPR52	7.65433	0.97264	0.220866	4.40377	1.06387e-05	0.000133725
ENSG00000168994.9	PXDC1	121.95	-0.646832	0.146949	-4.40175	1.07382e-05	0.000134793
ENSG00000133816.9	MICAL2	395.346	0.612531	0.139155	4.40178	1.07368e-05	0.000134793
ENSG00000152137.2	HSPB8	21.5229	0.996209	0.226476	4.39874	1.08881e-05	0.000136583
ENSG00000110693.11	SOX6	62.0458	-0.775155	0.176248	-4.39809	1.09207e-05	0.000136901
ENSG00000182957.11	SPATA13	1405.59	0.38044	0.0865224	4.39701	1.0975e-05	0.000137489
ENSG00000204580.7	DDR1	8679.2	0.345361	0.0785669	4.39576	1.10388e-05	0.000138196
ENSG00000179314.9	WSCD1	405.701	0.871113	0.198188	4.39538	1.10578e-05	0.00013834
ENSG00000111237.14	VPS29	2533.37	-0.235918	0.0536777	-4.39509	1.10728e-05	0.000138352
ENSG00000130956.9	HABP4	913.856	0.399083	0.0908022	4.39507	1.10735e-05	0.000138352
ENSG00000226688.2	ENTPD1-AS1	385.547	-0.409494	0.0932707	-4.39038	1.13155e-05	0.000141281
ENSG00000130706.8	ADRM1	1781.82	-0.273273	0.0622471	-4.39014	1.13278e-05	0.00014134
ENSG00000123219.8	CENPK	1121.1	-0.327531	0.074614	-4.38966	1.13526e-05	0.00014146
ENSG00000103316.6	CRYM	73.7721	0.74693	0.170153	4.38976	1.13473e-05	0.00014146
ENSG00000171824.9	EXOSC10	4328.99	-0.239111	0.0544824	-4.38878	1.13989e-05	0.000141943
ENSG00000163702.14	IL17RC	122.994	-0.637644	0.145363	-4.38655	1.15161e-05	0.000143307
ENSG00000165891.11	E2F7	760.128	-0.425095	0.0969733	-4.38363	1.16719e-05	0.00014515
ENSG00000105135.11	ILVBL	1144.53	-0.291823	0.0666014	-4.38163	1.17796e-05	0.000146391
ENSG00000083097.10	DOPEY1	1276.04	0.293196	0.0669468	4.37954	1.18929e-05	0.000147702
ENSG00000131507.9	NDFIP1	4446.42	0.26264	0.0599992	4.37739	1.20108e-05	0.000149067
ENSG00000128654.9	MTX2	1381.33	-0.27343	0.0624888	-4.37566	1.21064e-05	0.000150153
ENSG00000122642.6	FKBP9	1208.05	0.378526	0.0865525	4.37337	1.22344e-05	0.00015164
ENSG00000049192.10	ADAMTS6	497.769	0.35657	0.0815657	4.37157	1.23357e-05	0.000152794
ENSG00000111331.8	OAS3	902.188	0.382194	0.0874528	4.37029	1.24082e-05	0.000153591
ENSG00000171450.4	CDK5R2	788.364	0.317881	0.0727864	4.36732	1.2578e-05	0.000155589
ENSG00000101605.8	MYOM1	1183.8	0.376717	0.0862811	4.36615	1.26453e-05	0.000156215
ENSG00000128294.11	TPST2	726.268	0.427674	0.097951	4.3662	1.26427e-05	0.000156215
ENSG00000178882.9	FAM101A	36.5783	-0.961461	0.220222	-4.36588	1.26613e-05	0.00015631
ENSG00000156384.10	SFR1	288.893	-0.438608	0.100518	-4.36346	1.28022e-05	0.000157945
ENSG00000174903.10	RAB1B	3321.12	-0.231382	0.0530291	-4.36331	1.28111e-05	0.00015795
ENSG00000162009.7	SSTR5	108.496	-0.784786	0.179964	-4.36079	1.29592e-05	0.000159671
ENSG00000166558.6	SLC38A8	41.618	0.893471	0.204954	4.35937	1.30435e-05	0.000160603
ENSG00000133519.8	ZDHHC8P1	288.689	0.546091	0.125309	4.35794	1.31292e-05	0.000161552
ENSG00000162630.5	B3GALT2	859.286	0.371879	0.085419	4.35359	1.33928e-05	0.000164688
ENSG00000182500.7	ORAI1	223.93	-0.593466	0.136381	-4.35153	1.35194e-05	0.000166135
ENSG00000169902.9	TPST1	848.711	0.306102	0.0703482	4.35124	1.3537e-05	0.000166242
ENSG00000149499.7	EML3	600.366	0.341297	0.0784397	4.35107	1.35474e-05	0.00016626
ENSG00000165434.6	PGM2L1	418.52	0.390627	0.0898273	4.34865	1.36978e-05	0.000167996
ENSG00000115840.9	SLC25A12	712.164	0.338741	0.0779168	4.34746	1.3772e-05	0.000168795
ENSG00000160284.10	SPATC1L	492.636	0.452024	0.104055	4.34408	1.39857e-05	0.000171302
ENSG00000148908.10	RGS10	37.0521	0.880239	0.20267	4.34322	1.40412e-05	0.000171869
ENSG00000151914.13	DST	5342.2	0.233217	0.0537102	4.34214	1.41099e-05	0.000172597
ENSG00000250303.2	RP11-356J5.12	90.9396	0.717482	0.165263	4.34146	1.41541e-05	0.000173024
ENSG00000167103.7	PIP5KL1	65.3503	0.826604	0.19058	4.3373	1.44241e-05	0.00017621
ENSG00000178401.10	DNAJC22	100.308	-0.705695	0.162766	-4.33566	1.45326e-05	0.00017742
ENSG00000125734.9	GPR108	1007.81	-0.328334	0.075739	-4.33506	1.45718e-05	0.000177666
ENSG00000164076.12	CAMKV	279.452	0.664614	0.153309	4.33513	1.45677e-05	0.000177666
ENSG00000258986.2	TMEM179	1598.53	0.350353	0.0808874	4.33137	1.48184e-05	0.000180555
ENSG00000140538.12	NTRK3	8.40817	0.965788	0.223126	4.32844	1.5017e-05	0.000182856
ENSG00000116667.8	C1orf21	1377.24	0.303069	0.0700647	4.32557	1.5214e-05	0.000185133
ENSG00000144712.7	CAND2	294.577	0.538022	0.124475	4.32234	1.54383e-05	0.000187741
ENSG00000168672.3	FAM84B	615.826	-0.531023	0.12303	-4.31621	1.58728e-05	0.000192899
ENSG00000162783.8	IER5	222.875	0.478877	0.111018	4.31351	1.60683e-05	0.000195147
ENSG00000137198.5	GMPR	286.068	-0.492156	0.114106	-4.31315	1.60943e-05	0.00019521
ENSG00000234796.1	AC113607.3	14.8766	0.998838	0.231576	4.31322	1.60897e-05	0.00019521
ENSG00000163297.12	ANTXR2	189.71	0.547248	0.126949	4.31077	1.62686e-05	0.000197196
ENSG00000110925.2	CSRNP2	759.856	0.315399	0.0731701	4.31049	1.62895e-05	0.000197321
ENSG00000162704.11	ARPC5	5687.84	-0.208856	0.0484556	-4.31025	1.63069e-05	0.000197405
ENSG00000108001.9	EBF3	394.533	-0.455375	0.105656	-4.30996	1.63287e-05	0.000197541
ENSG00000228021.3	RP11-383C5.3	8.81884	0.95571	0.221978	4.30543	1.66662e-05	0.000201493
ENSG00000131323.10	TRAF3	682.945	0.381172	0.0885596	4.30412	1.67648e-05	0.000202554
ENSG00000198824.4	CHAMP1	624.627	-0.386558	0.0898292	-4.30326	1.68305e-05	0.000203217
ENSG00000138185.12	ENTPD1	1265.17	0.403749	0.0938319	4.3029	1.68577e-05	0.000203414
ENSG00000139921.8	TMX1	2284.89	-0.273368	0.0635383	-4.30242	1.68944e-05	0.000203725
ENSG00000164442.8	CITED2	440.383	-0.391718	0.0911472	-4.29764	1.72626e-05	0.000208031
ENSG00000197948.6	FCHSD1	528.016	0.392871	0.0914305	4.29693	1.7318e-05	0.000208563
ENSG00000123268.4	ATF1	847.688	-0.303412	0.0706777	-4.2929	1.76356e-05	0.000212252
ENSG00000107105.10	ELAVL2	436.192	-0.609423	0.14199	-4.29202	1.77055e-05	0.000212956
ENSG00000102699.5	PARP4	1334.51	-0.301218	0.0702151	-4.28992	1.78735e-05	0.000214839
ENSG00000134046.7	MBD2	1119.01	-0.282705	0.0659042	-4.28963	1.78971e-05	0.000214984
ENSG00000182551.9	ADI1	946.488	-0.314756	0.0733874	-4.28897	1.79502e-05	0.000215483
ENSG00000109814.7	UGDH	1586.48	-0.306737	0.0715328	-4.28805	1.80245e-05	0.000216236
ENSG00000163001.7	CCDC104	699.917	0.346145	0.0807739	4.28535	1.82448e-05	0.000218739
ENSG00000126970.11	ZC4H2	275.771	0.454169	0.106019	4.28385	1.83686e-05	0.000220081
ENSG00000099953.5	MMP11	102.079	0.638421	0.149062	4.28293	1.84445e-05	0.00022085
ENSG00000152527.9	PLEKHH2	224.943	-0.483238	0.112931	-4.27906	1.87682e-05	0.000224582
ENSG00000180745.4	CLRN3	90.8608	0.808187	0.188915	4.27804	1.88544e-05	0.000225468
ENSG00000133818.8	RRAS2	231.401	-0.542922	0.126959	-4.27637	1.89966e-05	0.000227023
ENSG00000143858.7	SYT2	22.5172	0.975847	0.228399	4.27256	1.93238e-05	0.000230786
ENSG00000118197.9	DDX59	651.058	-0.398534	0.0933036	-4.27137	1.94275e-05	0.000231877
ENSG00000057663.8	ATG5	1177.4	-0.26767	0.0626984	-4.26917	1.96201e-05	0.000233964
ENSG00000133026.8	MYH10	6680.4	0.233302	0.0546492	4.26909	1.96274e-05	0.000233964
ENSG00000133059.12	DSTYK	416.297	0.498193	0.116727	4.26803	1.97207e-05	0.000234927
ENSG00000163399.11	ATP1A1	13064.7	0.355751	0.0834083	4.26517	1.99748e-05	0.000237802
ENSG00000134758.9	RNF138	960.323	-0.312516	0.0732941	-4.26387	2.00918e-05	0.000239043
ENSG00000204856.7	FAM216A	250.959	0.483781	0.113507	4.26213	2.02491e-05	0.000240761
ENSG00000239911.1	PRKAG2-AS1	77.9146	-0.747466	0.175385	-4.26187	2.02724e-05	0.000240884
ENSG00000113621.10	TXNDC15	1217.25	0.297805	0.0698937	4.26083	2.03671e-05	0.000241856
ENSG00000176153.10	GPX2	22.8998	0.969231	0.227507	4.26022	2.04222e-05	0.000242356
ENSG00000169084.8	DHRSX	571.027	-0.351958	0.0826843	-4.25664	2.07517e-05	0.000246111
ENSG00000166619.8	BLCAP	2611.48	0.271836	0.0638882	4.25487	2.09169e-05	0.000247913
ENSG00000141540.6	TTYH2	88.3065	0.745922	0.175389	4.25295	2.10974e-05	0.000249893
ENSG00000091651.4	ORC6	872.968	-0.363976	0.0856548	-4.24933	2.14411e-05	0.000253803
ENSG00000106635.3	BCL7B	1402.89	-0.290631	0.0684673	-4.24482	2.18771e-05	0.0002588
ENSG00000164082.10	GRM2	71.8612	0.85714	0.202097	4.24124	2.22286e-05	0.000262792
ENSG00000184384.9	MAML2	323.371	0.440173	0.103794	4.24082	2.22705e-05	0.000263121
ENSG00000134313.10	KIDINS220	8110.61	0.20472	0.048278	4.24043	2.23093e-05	0.000263413
ENSG00000171094.11	ALK	66.9153	0.812946	0.191722	4.24023	2.23295e-05	0.000263485
ENSG00000109511.6	ANXA10	7612.61	-0.350984	0.0827799	-4.23996	2.23556e-05	0.000263627
ENSG00000259886.1	U82695.10	120.34	0.603712	0.1424	4.23953	2.23984e-05	0.000263965
ENSG00000109084.9	TMEM97	4800.62	-0.283572	0.0668944	-4.2391	2.24418e-05	0.00026431
ENSG00000119487.12	MAPKAP1	1191.76	-0.275319	0.0649518	-4.23882	2.24699e-05	0.000264474
ENSG00000143153.8	ATP1B1	1867.2	0.317741	0.0749625	4.23866	2.24853e-05	0.000264489
ENSG00000021355.8	SERPINB1	1302.33	-0.301899	0.0713511	-4.23117	2.32479e-05	0.000273288
ENSG00000101412.9	E2F1	3830.71	-0.291163	0.0688503	-4.22893	2.34809e-05	0.000275679
ENSG00000267586.2	LINC00907	367.177	0.417307	0.0986772	4.22901	2.34721e-05	0.000275679
ENSG00000171877.15	FRMD5	209.894	0.566902	0.134058	4.22877	2.3497e-05	0.000275695
ENSG00000028116.12	VRK2	253.871	-0.456806	0.108058	-4.22741	2.36401e-05	0.0002772
ENSG00000134247.9	PTGFRN	86.8168	-0.711524	0.168343	-4.22662	2.37226e-05	0.000277993
ENSG00000173404.3	INSM1	11838.8	-0.257761	0.061027	-4.22372	2.40303e-05	0.000281422
ENSG00000171552.8	BCL2L1	3552.88	0.230733	0.0546352	4.22316	2.40896e-05	0.000281941
ENSG00000144674.12	GOLGA4	2319.27	-0.237599	0.0562702	-4.22247	2.41639e-05	0.000282633
ENSG00000183684.6	ALYREF	1490.8	-0.278265	0.0659252	-4.22092	2.4331e-05	0.000284409
ENSG00000197081.8	IGF2R	7034.51	0.227023	0.0537965	4.22003	2.44266e-05	0.000285348
ENSG00000143847.11	PPFIA4	125.909	0.579531	0.137376	4.21858	2.45846e-05	0.000287015
ENSG00000136193.12	SCRN1	4251.83	0.2792	0.0661858	4.21843	2.4601e-05	0.000287027
ENSG00000151474.15	FRMD4A	7.25676	0.922366	0.21871	4.21731	2.47236e-05	0.000288278
ENSG00000128833.8	MYO5C	1146.01	-0.327094	0.0775669	-4.21693	2.47654e-05	0.000288584
ENSG00000177485.6	ZBTB33	1399.01	0.252285	0.0598514	4.21519	2.49573e-05	0.00029064
ENSG00000183023.14	SLC8A1	204.315	0.551058	0.130754	4.21446	2.50374e-05	0.00029139
ENSG00000100290.2	BIK	146.465	-0.557798	0.132386	-4.21341	2.51539e-05	0.000292565
ENSG00000147419.12	CCDC25	2286.16	-0.241912	0.0574218	-4.21289	2.52118e-05	0.000293056
ENSG00000138496.12	PARP9	888.931	-0.349794	0.0830388	-4.21242	2.52649e-05	0.000293491
ENSG00000181754.6	AMIGO1	855.917	0.379123	0.0900253	4.2113	2.5391e-05	0.000294772
ENSG00000164291.12	ARSK	677.5	-0.330926	0.0786687	-4.20658	2.59267e-05	0.000300805
ENSG00000101888.7	NXT2	161.718	-0.536976	0.127704	-4.20484	2.61269e-05	0.000302939
ENSG00000164930.7	FZD6	678.308	-0.414163	0.0985273	-4.20354	2.62777e-05	0.000304498
ENSG00000164867.6	NOS3	34.915	0.880741	0.209593	4.20216	2.64384e-05	0.000305982
ENSG00000139973.11	SYT16	7.72078	0.926569	0.220493	4.20227	2.64257e-05	0.000305982
ENSG00000132383.7	RPA1	2314.17	-0.237545	0.056561	-4.1998	2.67148e-05	0.000308989
ENSG00000071205.7	ARHGAP10	348.925	-0.444795	0.106003	-4.19606	2.71602e-05	0.000313946
ENSG00000104728.11	ARHGEF10	164.201	0.587956	0.140139	4.19553	2.72232e-05	0.00031448
ENSG00000122335.9	SERAC1	1390.41	-0.279696	0.0666747	-4.19494	2.72945e-05	0.000315109
ENSG00000143797.7	MBOAT2	5303.73	0.214957	0.0512536	4.19398	2.74103e-05	0.000316251
ENSG00000197380.6	DACT3	64.6511	0.787199	0.187747	4.19287	2.75441e-05	0.000317599
ENSG00000105559.7	PLEKHA4	138.58	0.636911	0.151942	4.1918	2.76752e-05	0.000318913
ENSG00000144843.7	ADPRH	177.587	-0.56524	0.134936	-4.18896	2.80239e-05	0.000322367
ENSG00000259120.2	SMIM6	723.804	-0.387281	0.0924502	-4.18908	2.80087e-05	0.000322367
ENSG00000170522.5	ELOVL6	866.073	0.508496	0.121393	4.18884	2.80389e-05	0.000322367
ENSG00000120251.14	GRIA2	47.0194	0.805738	0.192355	4.1888	2.80439e-05	0.000322367
ENSG00000154146.8	NRGN	162.587	0.658241	0.157263	4.18561	2.84398e-05	0.000326717
ENSG00000101439.4	CST3	3167.4	0.341734	0.0816635	4.18466	2.85599e-05	0.000327895
ENSG00000164938.9	TP53INP1	2844.54	-0.332722	0.0795301	-4.18361	2.86922e-05	0.000329211
ENSG00000248810.1	RP11-362F19.1	835.263	-0.34008	0.0813093	-4.18255	2.88262e-05	0.000330546
ENSG00000158966.9	CACHD1	113.403	0.611886	0.146365	4.18054	2.90824e-05	0.00033328
ENSG00000161149.7	TUBA3FP	220.377	0.47984	0.114811	4.17939	2.92294e-05	0.000334759
ENSG00000189410.7	SH2D5	17.6348	0.964784	0.230927	4.17788	2.9424e-05	0.000336781
ENSG00000104375.11	STK3	676.399	-0.345521	0.0827136	-4.17731	2.94974e-05	0.000337414
ENSG00000038210.9	PI4K2B	1480.13	-0.258638	0.0620044	-4.17128	3.02892e-05	0.00034626
ENSG00000196482.12	ESRRG	116.467	-0.707636	0.169656	-4.171	3.0326e-05	0.000346469
ENSG00000128487.12	SPECC1	507.819	0.364162	0.0873175	4.17055	3.03864e-05	0.000346947
ENSG00000005812.6	FBXL3	1502.14	-0.284913	0.06833	-4.16966	3.0505e-05	0.000348088
ENSG00000133134.7	BEX2	1674.87	0.330511	0.0792698	4.16944	3.05348e-05	0.000348216
ENSG00000225177.1	RP11-390P2.4	105.979	-0.666788	0.160078	-4.1654	3.10802e-05	0.00035422
ENSG00000170703.11	TTLL6	345.977	0.410286	0.0986157	4.16045	3.1762e-05	0.000361769
ENSG00000159398.11	CES5A	9.39728	0.914784	0.22006	4.15697	3.225e-05	0.000367104
ENSG00000164604.8	GPR85	116.905	0.613652	0.147753	4.15322	3.27823e-05	0.000372936
ENSG00000115825.5	PRKD3	1869.08	-0.313324	0.0754524	-4.15261	3.28709e-05	0.000373489
ENSG00000176907.3	C8orf4	73.6709	0.723225	0.174157	4.15271	3.28559e-05	0.000373489
ENSG00000115295.15	CLIP4	606.013	0.371764	0.0895735	4.15039	3.31916e-05	0.000376904
ENSG00000106460.14	TMEM106B	1265.91	-0.282328	0.0680346	-4.14977	3.32803e-05	0.000377682
ENSG00000095397.9	DFNB31	76.7417	0.739022	0.17813	4.14879	3.3424e-05	0.000379082
ENSG00000134709.6	HOOK1	4332.69	-0.232819	0.0561249	-4.14824	3.35048e-05	0.000379769
ENSG00000102781.9	KATNAL1	1523.94	0.264471	0.0637893	4.14601	3.38313e-05	0.000383237
ENSG00000166128.8	RAB8B	529.763	0.35272	0.0850983	4.14485	3.40032e-05	0.000384951
ENSG00000257542.4	OR7E47P	14.8045	-0.959594	0.231529	-4.1446	3.40403e-05	0.000385137
ENSG00000154153.9	FAM134B	339.984	0.428976	0.10353	4.14348	3.42078e-05	0.000386798
ENSG00000116212.10	LRRC42	1670.29	-0.251766	0.0607954	-4.1412	3.45487e-05	0.000390417
ENSG00000215114.3	UBXN2B	1130.07	-0.298869	0.0721744	-4.14092	3.45915e-05	0.000390665
ENSG00000134686.12	PHC2	6088.39	-0.220739	0.0533206	-4.13984	3.47544e-05	0.000392267
ENSG00000099308.6	MAST3	788.513	0.32536	0.0786155	4.13863	3.49388e-05	0.000394111
ENSG00000089818.12	NECAP1	2168.37	0.25282	0.0611377	4.13526	3.54557e-05	0.000399582
ENSG00000118849.5	RARRES1	72.1404	0.772338	0.186772	4.13519	3.54666e-05	0.000399582
ENSG00000054654.11	SYNE2	3495.85	-0.297834	0.0720443	-4.13404	3.56449e-05	0.000401348
ENSG00000224152.1	AC009506.1	186.593	-0.553516	0.133956	-4.13207	3.59511e-05	0.000404309
ENSG00000169093.10	ASMTL	179.715	0.553698	0.133996	4.13218	3.59334e-05	0.000404309
ENSG00000249896.1	RP11-586D19.1	213.163	0.549005	0.132963	4.12901	3.64328e-05	0.00040948
ENSG00000173452.9	TMEM196	1316.87	0.30873	0.0748143	4.12661	3.68147e-05	0.000413524
ENSG00000145331.9	TRMT10A	378.585	-0.489924	0.118791	-4.12424	3.71954e-05	0.000417549
ENSG00000048649.9	RSF1	1359.07	0.296128	0.0718334	4.12243	3.74903e-05	0.000420419
ENSG00000196337.6	CGB7	23.364	0.923053	0.223912	4.12239	3.7496e-05	0.000420419
ENSG00000123374.6	CDK2	1988.67	-0.236453	0.0574231	-4.11773	3.82617e-05	0.000428746
ENSG00000115541.6	HSPE1	1553.42	-0.251336	0.061112	-4.11271	3.91043e-05	0.000437926
ENSG00000253417.1	RP11-109J4.1	12.8503	0.935274	0.227451	4.11197	3.92291e-05	0.00043906
ENSG00000161048.7	NAPEPLD	1402.08	-0.261623	0.0636405	-4.11095	3.9403e-05	0.000440743
ENSG00000124490.9	CRISP2	112.748	-0.640538	0.155818	-4.11081	3.94277e-05	0.000440755
ENSG00000177685.12	EFCAB4A	42.9595	-0.802386	0.195299	-4.10849	3.98246e-05	0.000444926
ENSG00000151615.3	POU4F2	153.761	-0.618934	0.150669	-4.10791	3.99256e-05	0.000445789
ENSG00000211574.1	MIR770	49.9525	0.799644	0.194747	4.10607	4.02449e-05	0.000449085
ENSG00000158113.8	LRRC43	149.396	-0.529015	0.128901	-4.10403	4.06019e-05	0.000452529
ENSG00000088812.13	ATRN	3778.77	0.250947	0.0611459	4.10407	4.0595e-05	0.000452529
ENSG00000066379.10	ZNRD1	213.701	0.489784	0.119412	4.10164	4.10227e-05	0.000456946
ENSG00000126218.7	F10	919.094	0.40773	0.0994339	4.10052	4.12225e-05	0.000458898
ENSG00000073464.7	CLCN4	5244.58	0.286086	0.0697811	4.09976	4.13588e-05	0.000460141
ENSG00000152779.12	SLC16A12	922.945	0.319409	0.0779496	4.09763	4.17396e-05	0.000464101
ENSG00000115267.5	IFIH1	209.848	-0.474628	0.115939	-4.09379	4.24383e-05	0.00047159
ENSG00000099797.7	TECR	3378.92	-0.210729	0.0514879	-4.09278	4.26227e-05	0.000473183
ENSG00000100065.10	CARD10	642.392	0.474781	0.116006	4.09273	4.26323e-05	0.000473183
ENSG00000102471.9	NDFIP2	1680.23	-0.251542	0.0614732	-4.09189	4.27867e-05	0.000474615
ENSG00000185275.6	CD24P4	3697.15	0.326483	0.0797918	4.09169	4.28243e-05	0.00047475
ENSG00000205213.9	LGR4	1279.48	0.296399	0.0724687	4.09004	4.31307e-05	0.000477864
ENSG00000163322.9	FAM175A	541.371	-0.36112	0.0883067	-4.08939	4.32513e-05	0.000478916
ENSG00000188157.9	AGRN	306.885	-0.478683	0.117101	-4.08777	4.35539e-05	0.000481981
ENSG00000205090.4	TMEM240	33.1149	0.879529	0.215379	4.08363	4.43382e-05	0.00049037
ENSG00000203985.6	LDLRAD1	116.35	-0.585706	0.143503	-4.08149	4.47474e-05	0.000494603
ENSG00000196781.9	TLE1	1304.49	-0.300133	0.0735903	-4.07843	4.53403e-05	0.00050086
ENSG00000198934.3	MAGEE1	294.892	0.430083	0.105502	4.07656	4.57078e-05	0.000504622
ENSG00000198794.7	SCAMP5	5596.7	0.201371	0.0494097	4.07553	4.59093e-05	0.000506547
ENSG00000085662.9	AKR1B1	3061.39	0.212874	0.0522345	4.07536	4.59428e-05	0.000506617
ENSG00000233864.3	TTTY15	730.184	0.298456	0.0732564	4.07413	4.61875e-05	0.000509016
ENSG00000185112.4	FAM43A	8.66354	0.918105	0.225464	4.07207	4.65966e-05	0.000513222
ENSG00000140092.10	FBLN5	120.328	0.590021	0.145061	4.06739	4.75424e-05	0.00052333
ENSG00000185650.8	ZFP36L1	213.479	-0.544934	0.134046	-4.06527	4.79764e-05	0.000527796
ENSG00000250685.3	RP11-486L19.2	16.4658	0.935167	0.230364	4.05952	4.91737e-05	0.00054065
ENSG00000100722.14	ZC3H14	2831.05	-0.224919	0.055426	-4.058	4.94956e-05	0.00054387
ENSG00000259796.1	RP11-355I22.7	10.4281	0.929901	0.229255	4.05618	4.98812e-05	0.000547785
ENSG00000155093.13	PTPRN2	10520.6	0.215975	0.0532534	4.05561	5.00036e-05	0.000548806
ENSG00000198498.5	TMA16	97.3414	-0.606871	0.149751	-4.05255	5.06634e-05	0.000555721
ENSG00000159176.9	CSRP1	709.037	-0.333494	0.0823215	-4.05112	5.09741e-05	0.000558802
ENSG00000164292.8	RHOBTB3	5418.16	-0.224112	0.0553564	-4.04853	5.15396e-05	0.000564339
ENSG00000205581.6	HMGN1	8324.66	-0.197715	0.0488355	-4.04858	5.15286e-05	0.000564339
ENSG00000103067.7	ESRP2	1000.02	-0.267169	0.0660093	-4.04745	5.17778e-05	0.000566615
ENSG00000221955.6	SLC12A8	51.1376	-0.758618	0.187475	-4.0465	5.19899e-05	0.000568603
ENSG00000132938.14	MTUS2	539.811	-0.377087	0.0932073	-4.04568	5.21706e-05	0.000570246
ENSG00000119333.7	WDR34	2236.37	-0.284249	0.0703517	-4.04041	5.33584e-05	0.000582888
ENSG00000138867.12	GUCD1	1798.95	-0.277403	0.0686899	-4.03848	5.37981e-05	0.000587348
ENSG00000167670.11	CHAF1A	1262.03	-0.257023	0.0637249	-4.03333	5.49922e-05	0.000600034
ENSG00000160219.7	GAB3	333.813	0.442468	0.10972	4.0327	5.51386e-05	0.000601281
ENSG00000196526.6	AFAP1	283.673	0.436723	0.108337	4.03116	5.55011e-05	0.000604882
ENSG00000261373.1	VPS9D1-AS1	66.5765	0.706137	0.175298	4.02822	5.62014e-05	0.000612157
ENSG00000182919.10	C11orf54	2682.29	-0.289691	0.0719304	-4.02739	5.64006e-05	0.000613968
ENSG00000112379.8	KIAA1244	2295.77	0.362228	0.0899547	4.02679	5.65447e-05	0.000615178
ENSG00000169507.5	SLC38A11	66.7684	-0.80976	0.201163	-4.0254	5.68795e-05	0.000618461
ENSG00000056972.14	TRAF3IP2	378.395	0.392872	0.0976169	4.02463	5.70653e-05	0.000620121
ENSG00000125843.6	AP5S1	513.899	-0.340284	0.084605	-4.02204	5.76969e-05	0.00062662
ENSG00000188229.5	TUBB4B	5657.23	-0.28497	0.0708596	-4.02162	5.77989e-05	0.000627363
ENSG00000138207.8	RBP4	13.1983	0.92571	0.230199	4.02134	5.7868e-05	0.000627749
ENSG00000133398.3	MED10	989.777	-0.305189	0.0759583	-4.01785	5.87306e-05	0.000636737
ENSG00000104626.10	ERI1	540.353	-0.358223	0.089179	-4.0169	5.8968e-05	0.00063894
ENSG00000197043.9	ANXA6	1705.43	0.687413	0.171154	4.01635	5.91053e-05	0.000640056
ENSG00000239474.2	KLHL41	701.756	0.766502	0.190955	4.01404	5.96877e-05	0.000645989
ENSG00000087903.8	RFX2	523.634	0.362942	0.0904256	4.01371	5.97718e-05	0.000646524
ENSG00000115159.11	GPD2	2427.21	-0.288656	0.0719826	-4.01008	6.06989e-05	0.000656173
ENSG00000085788.9	DDHD2	1333.98	0.242244	0.0604248	4.00902	6.09722e-05	0.000658747
ENSG00000137710.10	RDX	3616.44	-0.197938	0.0493796	-4.00849	6.11073e-05	0.000659824
ENSG00000171303.5	KCNK3	491.468	0.555331	0.13859	4.00701	6.14917e-05	0.000663592
ENSG00000140463.9	BBS4	649.296	-0.294286	0.0734654	-4.00577	6.18163e-05	0.00066671
ENSG00000146476.6	C6orf211	1921.71	-0.220582	0.0550995	-4.00334	6.24552e-05	0.000673213
ENSG00000221887.4	HMSD	320.766	-0.39542	0.0988336	-4.00086	6.31117e-05	0.000679897
ENSG00000130589.12	HELZ2	759.589	-0.356369	0.0890836	-4.00039	6.32385e-05	0.00068087
ENSG00000126010.5	GRPR	261.525	0.444389	0.111094	4.00012	6.33096e-05	0.000681243
ENSG00000214357.4	NEURL1B	2649.76	0.321167	0.080296	3.99979	6.34e-05	0.000681823
ENSG00000133958.9	UNC79	1442.62	0.338099	0.0845337	3.99957	6.34568e-05	0.000682042
ENSG00000088854.11	C20orf194	631.146	0.333275	0.0833382	3.99906	6.35947e-05	0.0006829
ENSG00000198883.7	PNMA5	4.85986	0.772464	0.193164	3.999	6.36097e-05	0.0006829
ENSG00000125454.7	SLC25A19	494.329	-0.343008	0.0858171	-3.99697	6.41594e-05	0.000688406
ENSG00000115271.6	GCA	643.643	-0.347866	0.0870771	-3.99492	6.4717e-05	0.000693991
ENSG00000123329.13	ARHGAP9	27.7403	-0.902616	0.225974	-3.99434	6.48748e-05	0.000695284
ENSG00000106948.12	AKNA	138.711	-0.569658	0.142631	-3.99394	6.49841e-05	0.000696056
ENSG00000070614.10	NDST1	2490.56	0.253307	0.063431	3.99343	6.51236e-05	0.000697151
ENSG00000175352.6	NRIP3	64.956	0.704809	0.176556	3.992	6.55194e-05	0.000700986
ENSG00000120756.8	PLS1	3523.07	-0.239285	0.0599523	-3.99126	6.57243e-05	0.000702776
ENSG00000091542.8	ALKBH5	2169.01	-0.220438	0.0553148	-3.98515	6.7438e-05	0.000720688
ENSG00000083093.5	PALB2	1176.79	-0.307943	0.0772992	-3.98378	6.78289e-05	0.000724451
ENSG00000164761.4	TNFRSF11B	317.834	-0.588276	0.147692	-3.98312	6.80173e-05	0.000726049
ENSG00000185920.11	PTCH1	3120.13	0.334775	0.0840586	3.98264	6.81546e-05	0.000727099
ENSG00000137845.10	ADAM10	3130.45	0.217197	0.0545548	3.98125	6.85525e-05	0.000730927
ENSG00000125966.8	MMP24	2219.48	0.25767	0.0647555	3.97912	6.91701e-05	0.000737092
ENSG00000099901.12	RANBP1	2429.38	-0.252065	0.0633529	-3.97874	6.92814e-05	0.000737857
ENSG00000242110.3	AMACR	705.893	-0.366492	0.0921181	-3.97849	6.93529e-05	0.000738197
ENSG00000134954.10	ETS1	583.22	0.321188	0.0808099	3.97461	7.04945e-05	0.000749922
ENSG00000135549.10	PKIB	1454.18	0.372799	0.0938598	3.97187	7.13105e-05	0.00075817
ENSG00000126453.5	BCL2L12	81.5548	-0.730791	0.184158	-3.96829	7.23894e-05	0.000769204
ENSG00000154736.5	ADAMTS5	795.685	-0.756395	0.1907	-3.96641	7.29636e-05	0.000774865
ENSG00000134308.9	YWHAQ	16612.7	0.21968	0.0553896	3.96608	7.30645e-05	0.000775496
ENSG00000145495.10	MARCH6	5399.12	0.202753	0.0511408	3.96461	7.35154e-05	0.000779839
ENSG00000162545.5	CAMK2N1	2105.9	0.72425	0.182784	3.96233	7.42229e-05	0.000786898
ENSG00000073350.9	LLGL2	3578.84	-0.236294	0.0596393	-3.96205	7.43087e-05	0.000787361
ENSG00000198963.6	RORB	231.52	0.521587	0.131713	3.96002	7.49443e-05	0.000793646
ENSG00000130962.13	PRRG1	235.733	-0.453889	0.114626	-3.95975	7.50284e-05	0.000794086
ENSG00000174748.14	RPL15	12602.9	0.190744	0.048179	3.95907	7.52427e-05	0.000795903
ENSG00000134265.8	NAPG	1135.63	-0.270828	0.0684237	-3.95811	7.55449e-05	0.000798648
ENSG00000100982.7	PCIF1	1261.91	-0.256175	0.0647313	-3.95751	7.57345e-05	0.0008002
ENSG00000110013.8	SIAE	687.833	-0.315779	0.079836	-3.95534	7.64254e-05	0.000807044
ENSG00000117280.8	RAB7L1	3140.99	-0.253233	0.0640396	-3.95432	7.6753e-05	0.000810045
ENSG00000179889.14	PDXDC1	6358.29	-0.218352	0.0553012	-3.94842	7.86696e-05	0.000829805
ENSG00000042445.9	RETSAT	698.284	-0.327373	0.0829464	-3.94681	7.92009e-05	0.000834467
ENSG00000166405.10	RIC3	1196.15	0.284483	0.072079	3.94683	7.91931e-05	0.000834467
ENSG00000132561.9	MATN2	694.744	-0.84545	0.214241	-3.94626	7.93807e-05	0.00083589
ENSG00000169851.11	PCDH7	26.9969	0.893337	0.226507	3.94398	8.01417e-05	0.000843428
ENSG00000179262.5	RAD23A	3303.78	-0.225657	0.0572413	-3.94222	8.07323e-05	0.000848744
ENSG00000159459.7	UBR1	2034.73	0.222227	0.0563714	3.9422	8.07377e-05	0.000848744
ENSG00000119392.10	GLE1	1745.31	-0.226185	0.0573806	-3.94183	8.08634e-05	0.000849588
ENSG00000171291.4	ZNF439	273.812	0.429456	0.108972	3.94099	8.11445e-05	0.000852063
ENSG00000185347.13	C14orf80	159.497	-0.540176	0.137082	-3.94053	8.13012e-05	0.00085275
ENSG00000204175.4	GPRIN2	116.258	0.701336	0.177975	3.94066	8.12591e-05	0.00085275
ENSG00000148356.9	LRSAM1	688.953	0.31044	0.078787	3.94024	8.14004e-05	0.000853312
ENSG00000160410.10	SHKBP1	1017.43	-0.271684	0.0689741	-3.93893	8.18456e-05	0.000857498
ENSG00000117069.10	ST6GALNAC5	1445.23	0.321713	0.0817724	3.93425	8.34564e-05	0.000873884
ENSG00000089127.8	OAS1	261.63	0.491549	0.124961	3.93361	8.36793e-05	0.000875628
ENSG00000143333.6	RGS16	40.7403	0.803717	0.204326	3.9335	8.37166e-05	0.000875628
ENSG00000111231.4	GPN3	467.255	-0.347561	0.0883665	-3.93317	8.38318e-05	0.000876343
ENSG00000184281.10	TSSC4	721.437	-0.311131	0.0791321	-3.93179	8.4316e-05	0.000880911
ENSG00000158122.7	AAED1	399.56	-0.360618	0.0917439	-3.9307	8.46981e-05	0.000884409
ENSG00000164647.4	STEAP1	15.8626	-0.90859	0.231206	-3.92979	8.50217e-05	0.000887293
ENSG00000075461.5	CACNG4	1218.42	0.339581	0.0864517	3.92798	8.56607e-05	0.000893462
ENSG00000156869.8	FRRS1	75.126	-0.694557	0.176906	-3.92614	8.63197e-05	0.000899834
ENSG00000206418.3	RAB12	1379.41	0.252896	0.0644175	3.92589	8.64111e-05	0.000900284
ENSG00000031691.6	CENPQ	493.542	-0.356862	0.0909131	-3.92531	8.66188e-05	0.000901946
ENSG00000141040.10	ZNF287	260.096	0.414498	0.105736	3.92011	8.85071e-05	0.000921094
ENSG00000251322.3	SHANK3	173.138	0.501578	0.12804	3.91737	8.95209e-05	0.000931127
ENSG00000177045.6	SIX5	67.8603	-0.703048	0.179512	-3.91645	8.98638e-05	0.000933136
ENSG00000145012.8	LPP	1051.27	-0.328956	0.0839911	-3.91656	8.98207e-05	0.000933136
ENSG00000107679.10	PLEKHA1	1151.38	0.271542	0.0693302	3.91665	8.97896e-05	0.000933136
ENSG00000168779.15	SHOX2	864.987	0.344872	0.0880783	3.91552	9.02096e-05	0.000936206
ENSG00000145920.10	CPLX2	1764.13	0.330555	0.0844623	3.91364	9.09151e-05	0.000943005
ENSG00000169504.10	CLIC4	1461.18	-0.685925	0.175424	-3.91009	9.22615e-05	0.000956439
ENSG00000166959.3	MS4A8	85.9393	-0.774793	0.198169	-3.90975	9.2392e-05	0.000957261
ENSG00000138764.9	CCNG2	1014.3	0.298748	0.0764408	3.90822	9.2977e-05	0.000962788
ENSG00000082293.8	COL19A1	7.49919	0.854085	0.218815	3.90323	9.49193e-05	0.000982357
ENSG00000082438.11	COBLL1	1018.75	-0.300167	0.0769088	-3.90289	9.50515e-05	0.000983181
ENSG00000101638.9	ST8SIA5	413.97	0.376102	0.0964066	3.9012	9.5716e-05	0.000989507
ENSG00000169684.9	CHRNA5	2081.17	0.249248	0.0639036	3.90038	9.60425e-05	0.000992333
ENSG00000188677.10	PARVB	3967.58	0.715796	0.183586	3.89898	9.66006e-05	0.000997548
ENSG00000184005.9	ST6GALNAC3	50.5949	0.737569	0.189314	3.89602	9.77879e-05	0.00100925
ENSG00000175471.15	MCTP1	24.244	0.878308	0.225454	3.89574	9.78992e-05	0.00100984
ENSG00000124766.4	SOX4	3045.04	0.373537	0.0958993	3.8951	9.8158e-05	0.00101195
ENSG00000100079.5	LGALS2	263.441	0.889197	0.228358	3.89388	9.86528e-05	0.00101649
ENSG00000103888.11	KIAA1199	26.2173	0.879332	0.225862	3.89323	9.89199e-05	0.00101868
ENSG00000102057.5	KCND1	1312.61	0.312168	0.0801926	3.89273	9.91212e-05	0.00101963
ENSG00000264456.1	RP11-848P1.2	175.752	0.514836	0.132255	3.89276	9.91099e-05	0.00101963
ENSG00000103528.12	SYT17	790.785	0.279253	0.0717764	3.8906	9.9996e-05	0.00102807
ENSG00000167513.4	CDT1	986.491	-0.314411	0.0808332	-3.88963	0.000100399	0.00103164
ENSG00000131791.6	PRKAB2	1462.51	0.343814	0.0884295	3.888	0.000101073	0.001038
ENSG00000147509.9	RGS20	19.8555	-0.875515	0.225204	-3.88764	0.000101222	0.00103896
ENSG00000177200.11	CHD9	2126.77	0.214896	0.0552848	3.88708	0.000101457	0.00104023
ENSG00000183091.15	NEB	71.8495	0.692229	0.178084	3.8871	0.00010145	0.00104023
ENSG00000112531.12	QKI	1932.33	0.342693	0.088174	3.88655	0.000101678	0.00104192
ENSG00000153707.11	PTPRD	248.445	0.437811	0.112663	3.88603	0.000101896	0.00104358
ENSG00000144681.6	STAC	21.6942	0.893736	0.23004	3.88514	0.000102272	0.00104686
ENSG00000113810.11	SMC4	6379.27	-0.19985	0.0514466	-3.8846	0.000102496	0.00104858
ENSG00000145908.8	ZNF300	1631.25	0.21994	0.0566213	3.8844	0.000102584	0.0010489
ENSG00000234456.3	MAGI2-AS3	85.9704	0.624218	0.160957	3.87817	0.000105246	0.00107554
ENSG00000172426.11	RSPH9	47.3028	0.736243	0.189919	3.87662	0.000105919	0.00108182
ENSG00000230269.2	RP1-40E16.9	342.95	0.387825	0.100078	3.87522	0.000106528	0.00108685
ENSG00000186868.11	MAPT	90.5442	0.66362	0.171246	3.87524	0.000106519	0.00108685
ENSG00000132541.6	HRSP12	734.49	-0.311561	0.0804196	-3.8742	0.000106976	0.00109083
ENSG00000130150.7	MOSPD2	2683.22	-0.265181	0.0684583	-3.87361	0.000107235	0.00109287
ENSG00000173992.4	CCS	618.258	-0.344931	0.0890582	-3.8731	0.000107461	0.00109458
ENSG00000214944.5	ARHGEF28	1198.01	0.302174	0.0780491	3.87159	0.000108126	0.00110076
ENSG00000106733.16	NMRK1	525.404	-0.39041	0.100876	-3.87021	0.000108743	0.00110643
ENSG00000162385.6	MAGOH	671.47	-0.290515	0.0750716	-3.86984	0.000108905	0.00110748
ENSG00000129244.4	ATP1B2	102.251	0.589307	0.152303	3.86931	0.000109142	0.00110929
ENSG00000260634.1	RP11-521O16.1	20.6894	0.866837	0.224166	3.86695	0.000110205	0.00111948
ENSG00000108292.12	MLLT6	1559.95	-0.234276	0.0606029	-3.86575	0.000110749	0.0011244
ENSG00000144034.10	TPRKB	717.267	-0.339094	0.0877236	-3.86548	0.00011087	0.00112501
ENSG00000141552.13	ANAPC11	1587.27	-0.295511	0.0764749	-3.86416	0.00011147	0.00112988
ENSG00000106536.15	POU6F2	11.4921	0.882233	0.228305	3.86427	0.000111421	0.00112988
ENSG00000153815.12	CMIP	4177.73	0.256233	0.0663146	3.8639	0.00011159	0.00113047
ENSG00000113739.6	STC2	672.106	-0.894008	0.23152	-3.86147	0.000112708	0.00114119
ENSG00000157227.8	MMP14	240.387	-0.562688	0.145738	-3.86096	0.00011294	0.00114291
ENSG00000154721.10	JAM2	8.70523	0.872271	0.226017	3.85932	0.000113702	0.00115001
ENSG00000164597.9	COG5	1671	-0.249816	0.0647562	-3.8578	0.000114414	0.00115657
ENSG00000013374.11	NUB1	2585.85	-0.236066	0.0612182	-3.85614	0.000115189	0.00116379
ENSG00000185745.8	IFIT1	110.088	0.557771	0.144686	3.85504	0.000115711	0.00116842
ENSG00000159713.6	TPPP3	215.562	0.553265	0.143533	3.85462	0.000115909	0.0011698
ENSG00000108423.10	TUBD1	309.041	-0.385861	0.100112	-3.85428	0.00011607	0.00117079
ENSG00000168938.5	PPIC	31.0265	-0.808815	0.209965	-3.85214	0.000117088	0.00118041
ENSG00000087842.6	PIR	147.103	-0.659098	0.171194	-3.85001	0.000118113	0.00118948
ENSG00000170681.6	MURC	90.6773	0.586922	0.15245	3.84993	0.000118153	0.00118948
ENSG00000031081.6	ARHGAP31	78.1477	0.660338	0.171528	3.84974	0.000118242	0.00118948
ENSG00000139890.5	REM2	38.4926	0.815816	0.21191	3.84982	0.000118206	0.00118948
ENSG00000242193.5	RP11-568K15.1	135.581	-0.604539	0.157086	-3.84845	0.000118869	0.00119515
ENSG00000061273.13	HDAC7	26.8287	0.829559	0.215597	3.84772	0.00011922	0.00119803
ENSG00000081870.7	HSPB11	1212.67	-0.24268	0.0631243	-3.84448	0.000120809	0.00121272
ENSG00000128641.13	MYO1B	2017.25	0.257791	0.0670548	3.84447	0.000120812	0.00121272
ENSG00000101210.6	EEF1A2	14188	0.257657	0.0670339	3.84369	0.0001212	0.00121531
ENSG00000143537.9	ADAM15	839.622	0.265496	0.0690712	3.8438	0.000121146	0.00121531
ENSG00000213672.3	NCKIPSD	1590.46	-0.21987	0.0572806	-3.83848	0.000123797	0.00124069
ENSG00000123570.3	RAB9B	914.366	0.27991	0.0729386	3.8376	0.000124241	0.00124448
ENSG00000198130.10	HIBCH	990.48	-0.270178	0.0704327	-3.83598	0.000125066	0.00125207
ENSG00000143457.6	GOLPH3L	657.177	-0.310307	0.0809021	-3.83558	0.000125266	0.0012534
ENSG00000161981.6	SNRNP25	984.78	-0.313034	0.0816384	-3.83439	0.000125875	0.00125815
ENSG00000120992.13	LYPLA1	1954.18	-0.217912	0.0568304	-3.83442	0.000125859	0.00125815
ENSG00000170545.12	SMAGP	67.9235	-0.646073	0.168534	-3.83349	0.000126338	0.0012621
ENSG00000065665.16	SEC61A2	329.197	0.38054	0.0993191	3.83148	0.000127374	0.00127176
ENSG00000175048.12	ZDHHC14	508.627	0.354481	0.0925376	3.83067	0.000127793	0.00127527
ENSG00000185803.4	SLC52A2	886.428	-0.27645	0.0722032	-3.82878	0.000128781	0.00128444
ENSG00000116337.11	AMPD2	2086.74	0.329552	0.0860807	3.8284	0.000128978	0.00128572
ENSG00000250360.1	CTD-2089N3.1	126.579	0.556758	0.145476	3.82716	0.000129633	0.00129156
ENSG00000198689.5	SLC9A6	848.89	0.307968	0.0805033	3.82553	0.000130492	0.00129943
ENSG00000182983.10	ZNF662	115.983	0.638017	0.166785	3.82538	0.000130573	0.00129954
ENSG00000185033.10	SEMA4B	978.277	0.326288	0.0853518	3.82286	0.000131912	0.00131217
ENSG00000186395.6	KRT10	647.604	-0.302914	0.0792418	-3.82266	0.00013202	0.00131255
ENSG00000222033.1	AC007405.2	20.7668	-0.866697	0.22674	-3.82243	0.000132141	0.00131305
ENSG00000184939.11	ZFP90	1039.08	0.25522	0.066772	3.82226	0.000132233	0.00131327
ENSG00000196584.2	XRCC2	1450.02	-0.381445	0.0998091	-3.82175	0.00013251	0.00131532
ENSG00000125744.7	RTN2	739.792	0.323067	0.0845691	3.82016	0.000133368	0.00132313
ENSG00000125257.9	ABCC4	28.9564	0.846496	0.221595	3.82001	0.000133448	0.00132322
ENSG00000140374.11	ETFA	1889.66	-0.222512	0.0582649	-3.81897	0.000134009	0.00132808
ENSG00000113327.10	GABRG2	49.123	0.758288	0.198607	3.81802	0.000134526	0.0013325
ENSG00000060709.9	RIMBP2	4352.22	0.185355	0.0485528	3.8176	0.000134755	0.00133406
ENSG00000184207.8	PGP	1355.76	-0.252093	0.0660452	-3.81698	0.000135097	0.00133674
ENSG00000089199.5	CHGB	12090.2	0.327534	0.0858148	3.81675	0.000135221	0.00133726
ENSG00000151067.16	CACNA1C	1528.24	0.234911	0.061562	3.81584	0.000135719	0.00134147
ENSG00000170464.5	DNAJC18	1085.05	0.311838	0.0817715	3.81353	0.000136997	0.00135339
ENSG00000246528.3	RP11-159H10.3	14.7996	0.881865	0.231286	3.81287	0.000137362	0.00135628
ENSG00000213949.4	ITGA1	1281.14	0.33612	0.0881908	3.81128	0.00013825	0.00136433
ENSG00000161558.6	TMEM143	288.996	-0.407334	0.106926	-3.8095	0.000139246	0.00137343
ENSG00000245680.5	ZNF585B	182.796	0.481753	0.126516	3.80785	0.000140181	0.00138192
ENSG00000175449.9	RFESD	179.696	-0.580012	0.152414	-3.8055	0.000141519	0.00139438
ENSG00000159873.5	CCDC117	1682.6	-0.224089	0.0589266	-3.80284	0.000143046	0.00140868
ENSG00000196937.6	FAM3C	1602.35	0.26234	0.0690377	3.79995	0.000144726	0.00142447
ENSG00000110651.7	CD81	1982.96	0.571603	0.150501	3.79801	0.000145861	0.00143489
ENSG00000139218.13	SCAF11	1507.02	-0.221271	0.0582655	-3.79763	0.000146084	0.00143583
ENSG00000064042.13	LIMCH1	238.731	0.519009	0.136668	3.79759	0.000146111	0.00143583
ENSG00000273129.1	RP5-973M2.2	20.6819	-0.859687	0.226387	-3.79742	0.000146211	0.00143606
ENSG00000141971.8	MVB12A	614.613	-0.30744	0.0809708	-3.79693	0.000146501	0.00143815
ENSG00000014138.4	POLA2	1488.02	-0.267326	0.0704206	-3.79613	0.00014697	0.00144201
ENSG00000184903.5	IMMP2L	163.504	-0.496359	0.130775	-3.79553	0.000147326	0.00144473
ENSG00000184226.10	PCDH9	223.242	-0.435257	0.114732	-3.79368	0.000148428	0.00145478
ENSG00000228835.1	AC012123.1	51.9916	0.737691	0.194515	3.79247	0.000149159	0.00146118
ENSG00000272841.1	RP3-428L16.2	485.118	-0.421222	0.111156	-3.78947	0.000150972	0.00147817
ENSG00000140931.15	CMTM3	144.83	0.527168	0.13913	3.78902	0.000151241	0.00147941
ENSG00000182667.10	NTM	746.749	0.708604	0.187016	3.789	0.000151257	0.00147941
ENSG00000126215.9	XRCC3	797.578	-0.304141	0.0803225	-3.7865	0.000152783	0.00149355
ENSG00000197183.8	C20orf112	1641.21	0.287508	0.0759482	3.78558	0.000153351	0.00149832
ENSG00000118922.12	KLF12	584.775	0.323473	0.085463	3.78495	0.00015374	0.00150055
ENSG00000187398.7	LUZP2	29.7845	0.821785	0.217113	3.78505	0.000153676	0.00150055
ENSG00000166716.5	ZNF592	2083.43	-0.23656	0.0625375	-3.78269	0.000155141	0.00151343
ENSG00000152402.6	GUCY1A2	212.767	0.597908	0.158218	3.77901	0.000157452	0.00153518
ENSG00000116830.7	TTF2	852.25	-0.321604	0.0851071	-3.77882	0.000157574	0.00153556
ENSG00000146143.13	PRIM2	557.588	-0.306951	0.0812433	-3.77817	0.000157982	0.00153874
ENSG00000178741.7	COX5A	2334.12	-0.211977	0.0561175	-3.77737	0.00015849	0.00154288
ENSG00000147454.9	SLC25A37	454.862	0.378244	0.100146	3.77693	0.000158776	0.00154486
ENSG00000227678.3	RP11-73O6.3	222.436	-0.478337	0.126711	-3.77502	0.000159996	0.00155592
ENSG00000124406.12	ATP8A1	7267.87	-0.261939	0.0693924	-3.77475	0.000160169	0.00155654
ENSG00000184304.10	PRKD1	397.989	0.367498	0.0973591	3.77466	0.000160226	0.00155654
ENSG00000136717.10	BIN1	1275.18	0.267572	0.0709109	3.77335	0.00016107	0.00156393
ENSG00000243004.1	AC005062.2	15.1979	0.872204	0.231178	3.77287	0.000161378	0.00156611
ENSG00000134597.9	RBMX2	628.286	-0.295957	0.078474	-3.7714	0.000162333	0.00157455
ENSG00000143891.12	GALM	436.554	-0.385961	0.102375	-3.77007	0.000163203	0.00158135
ENSG00000137502.5	RAB30	218.906	0.448375	0.11893	3.77008	0.000163197	0.00158135
ENSG00000164081.8	TEX264	1145.34	-0.257989	0.0684332	-3.76993	0.000163291	0.00158138
ENSG00000131844.11	MCCC2	1943.68	-0.219027	0.0581069	-3.76937	0.000163658	0.00158412
ENSG00000154839.5	SKA1	1382.35	-0.306399	0.0813141	-3.7681	0.000164498	0.00159142
ENSG00000272047.1	GTF2H5	700.987	-0.270148	0.0717124	-3.76711	0.00016515	0.00159691
ENSG00000186834.2	HEXIM1	623.797	-0.317269	0.0842305	-3.76667	0.000165436	0.00159885
ENSG00000169903.6	TM4SF4	57.8364	-0.800698	0.212684	-3.76473	0.000166731	0.00161053
ENSG00000232520.1	AC012507.3	4.40828	0.707475	0.188091	3.76134	0.000169006	0.00163166
ENSG00000175334.3	BANF1	1610.72	-0.221473	0.0589965	-3.75401	0.000174029	0.00167929
ENSG00000146555.14	SDK1	1298.45	0.304062	0.0810462	3.75171	0.000175631	0.00169387
ENSG00000133773.7	CCDC59	617.617	-0.309554	0.0825495	-3.74992	0.000176893	0.00170517
ENSG00000204843.8	DCTN1	3416.46	0.231388	0.0617269	3.74858	0.00017784	0.00171341
ENSG00000204335.3	SP5	30.6288	-0.821214	0.219159	-3.74711	0.000178885	0.00172258
ENSG00000162804.9	SNED1	100.858	-0.660334	0.176244	-3.74671	0.00017917	0.00172444
ENSG00000101577.5	LPIN2	2677.91	0.212126	0.0566511	3.74444	0.000180799	0.00173833
ENSG00000159335.11	PTMS	2024.61	0.288005	0.0769133	3.74454	0.000180722	0.00173833
ENSG00000197943.5	PLCG2	1104.13	0.331567	0.0885738	3.7434	0.00018155	0.00174466
ENSG00000143507.13	DUSP10	199.134	0.500792	0.133812	3.7425	0.0001822	0.00175
ENSG00000186716.15	BCR	1112.95	0.378291	0.101094	3.74196	0.000182594	0.00175289
ENSG00000099977.9	DDT	428.175	-0.331332	0.088553	-3.74162	0.000182834	0.00175348
ENSG00000172531.10	PPP1CA	2919.58	-0.194635	0.0520204	-3.7415	0.000182923	0.00175348
ENSG00000149506.6	ZP1	93.4469	0.605875	0.161937	3.74143	0.000182976	0.00175348
ENSG00000137672.8	TRPC6	45.7058	0.775645	0.207317	3.74135	0.000183031	0.00175348
ENSG00000144468.12	RHBDD1	520.502	-0.307871	0.0822973	-3.74096	0.000183319	0.00175533
ENSG00000168393.8	DTYMK	808.361	-0.316421	0.084587	-3.74078	0.00018345	0.00175569
ENSG00000172845.9	SP3	2333.26	-0.214543	0.0573688	-3.73972	0.000184223	0.00176219
ENSG00000153936.12	HS2ST1	1711.76	0.272573	0.0728938	3.73932	0.000184519	0.00176322
ENSG00000111728.6	ST8SIA1	23.1905	0.832249	0.222564	3.73937	0.000184485	0.00176322
ENSG00000089486.12	CDIP1	996.004	0.300078	0.0802845	3.73768	0.000185724	0.00177381
ENSG00000268518.1	CTD-2545M3.8	8.92617	0.798848	0.213735	3.73756	0.000185817	0.00177381
ENSG00000107518.12	ATRNL1	1216.48	0.278976	0.0746698	3.73613	0.000186871	0.00178295
ENSG00000116521.6	SCAMP3	2349.03	-0.221007	0.0591828	-3.73431	0.000188233	0.00179503
ENSG00000188428.12	BLOC1S5	465.993	-0.33336	0.0892791	-3.73391	0.000188532	0.00179697
ENSG00000166451.9	CENPN	885.797	-0.263542	0.0705956	-3.73313	0.000189118	0.00180116
ENSG00000084112.10	SSH1	1939.02	-0.209449	0.0561066	-3.73306	0.000189165	0.00180116
ENSG00000128268.11	MGAT3	1090.22	0.332805	0.0891709	3.73222	0.000189801	0.0018063
ENSG00000141052.13	MYOCD	10.1529	0.851847	0.228319	3.73095	0.00019076	0.0018145
ENSG00000177917.6	ARL6IP6	968.693	-0.263591	0.070668	-3.72999	0.000191489	0.00182051
ENSG00000169733.7	RFNG	727.089	-0.266931	0.0715851	-3.72887	0.00019234	0.00182767
ENSG00000157216.11	SSBP3	1505.95	0.274972	0.0737483	3.72852	0.000192607	0.0018286
ENSG00000254585.1	MAGEL2	84.5625	0.643995	0.172723	3.72848	0.000192636	0.0018286
ENSG00000150394.9	CDH8	31.8274	0.839587	0.225189	3.72836	0.000192731	0.0018286
ENSG00000233280.2	CRYBG3	335.457	-0.495476	0.132933	-3.72726	0.000193573	0.00183472
ENSG00000136161.8	RCBTB2	918.512	0.284427	0.0763097	3.72728	0.000193559	0.00183472
ENSG00000068137.10	PLEKHH3	795.708	-0.261325	0.0701298	-3.72631	0.000194305	0.00184073
ENSG00000145198.10	VWA5B2	7930.32	-0.197473	0.0530066	-3.72545	0.000194969	0.00184608
ENSG00000198042.6	MAK16	654.876	-0.320258	0.0860221	-3.72298	0.000196886	0.00186089
ENSG00000147416.6	ATP6V1B2	7746.91	0.18968	0.0509476	3.72303	0.000196846	0.00186089
ENSG00000205726.9	ITSN1	826.758	0.268063	0.0720034	3.72292	0.000196931	0.00186089
ENSG00000226711.2	FAM66C	20.1014	0.840613	0.225771	3.7233	0.000196639	0.00186089
ENSG00000104725.9	NEFL	17.0732	0.861644	0.23146	3.72264	0.00019715	0.00186201
ENSG00000135338.9	LCA5	120.823	0.525661	0.141218	3.72233	0.000197394	0.00186338
ENSG00000236088.5	COX10-AS1	373.834	0.343486	0.0922848	3.72202	0.000197634	0.0018647
ENSG00000117477.8	CCDC181	230.552	0.398983	0.107239	3.72048	0.000198842	0.00187515
ENSG00000166311.5	SMPD1	1835.92	0.261621	0.0703368	3.71954	0.000199587	0.00188123
ENSG00000172687.9	ZNF738	298.23	0.395889	0.106442	3.71928	0.000199793	0.00188222
ENSG00000109016.13	DHRS7B	280.142	-0.370636	0.099665	-3.71882	0.000200153	0.00188467
ENSG00000135535.10	CD164	14119	-0.184867	0.0497173	-3.71836	0.000200517	0.00188714
ENSG00000066405.8	CLDN18	14616.1	-0.240573	0.0647038	-3.71806	0.000200755	0.00188843
ENSG00000157045.4	NTAN1	600.056	-0.32809	0.0882647	-3.71711	0.000201513	0.00189396
ENSG00000251573.2	CTD-2089N3.2	80.5886	0.601545	0.161833	3.71707	0.000201546	0.00189396
ENSG00000127720.3	METTL25	140.778	-0.497422	0.133849	-3.7163	0.000202163	0.0018986
ENSG00000204308.6	RNF5	1057.07	-0.279112	0.0751068	-3.7162	0.000202242	0.0018986
ENSG00000183864.4	TOB2	544.918	-0.290116	0.0780766	-3.71579	0.000202573	0.00190075
ENSG00000164398.8	ACSL6	26.7587	0.816065	0.219674	3.71489	0.000203289	0.00190651
ENSG00000156515.17	HK1	4.41226	0.712879	0.191932	3.71423	0.000203824	0.00191057
ENSG00000251562.3	MALAT1	8387.64	0.249718	0.0672793	3.71165	0.000205909	0.00192915
ENSG00000186522.10	SEPT10	1210.82	-0.232262	0.0625816	-3.71135	0.000206156	0.00193049
ENSG00000148229.8	POLE3	1742.21	-0.23214	0.0625794	-3.70952	0.000207653	0.00194353
ENSG00000136874.6	STX17	757.395	-0.284036	0.0765919	-3.70843	0.000208547	0.00195093
[truncated: 606 more rows]

## Sheet: ESM Table 9
ESM Table 9: Enriched biological terms and pathways among DEGs between RREB1-KO and EV EndoC-βH1 cells.
source	term_name	term_id	adjusted_p_value	negative_log10_of_adjusted_p_value	term_size	query_size	intersection_size	effective_domain_size	intersections
GO:BP	nervous system development	GO:0007399	8.47598e-50	49.0718	2384	1420	399	17816	DOK6,BRINP1,PBX1,QKI,SFRP1,KIF3A,SPOCK1,NTM,SHOX2,MEF2D,ATL1,NPTX2,GPR173,IGSF9,DBN1,NTRK3,RARG,KCTD11,LHX2,PTPRS,VTN,MAPK8IP2,CAMK2A,P2RX5,DRD2,RORB,CNTNAP2,SLC17A8,ATRX,WNT5A,SDC2,PGAP1,ABAT,MAPT,KNDC1,THY1,SMARCD3,CHRDL1,SCN2A,LRRN3,DAB2IP,ROM1,NAV3,ADAM22,ACTL6B,SERPINI1,KIF5A,BTBD3,STMN1,LRP8,SLC32A1,RNF157,PKD2,CTNNA2,LZTS1,GABRG2,KCNC2,MAGI2,ITGA3,NLGN4Y,NAB2,CPLX2,TENM4,LRRC4B,NOTCH3,MAP6…
GO:BP	synaptic signaling	GO:0099536	3.20142e-41	40.4947	722	1420	178	17816	GRIK3,DNM1,NETO1,GRIK5,NPTX2,DBN1,PTPRS,CACNG4,CACNA1D,LRRC4,MAPK8IP2,CAMK2A,P2RX5,DRD2,SLC17A8,ABAT,MAPT,KIF5A,RIC3,LRP8,SLC32A1,GNAI1,LZTS1,GABRG2,FCHSD1,NLGN4Y,CPLX2,RNF19A,CACNA1E,SHISA7,LIN7A,OPRM1,CDH8,SHANK3,CYP46A1,CACNG7,AKAP12,GABRB3,SYT6,KCNK3,TMOD2,BRSK1,DGKI,IGSF9B,SLC17A6,KCNQ2,KCNC4,SYT11,SV2B,NRG3,SLC18A3,NCS1,SNCA,GRM2,MPP2,KCNB1,PRKAR1B,DLG4,BRAF,PTN,MAP1A,SLC12A5,SIPA1L1,GRIA2,…
GO:BP	trans-synaptic signaling	GO:0099537	4.74298e-41	40.3239	717	1420	177	17816	GRIK3,DNM1,NETO1,GRIK5,NPTX2,DBN1,PTPRS,CACNG4,CACNA1D,LRRC4,MAPK8IP2,CAMK2A,P2RX5,DRD2,SLC17A8,ABAT,MAPT,KIF5A,RIC3,LRP8,SLC32A1,GNAI1,LZTS1,GABRG2,FCHSD1,NLGN4Y,CPLX2,RNF19A,CACNA1E,SHISA7,LIN7A,OPRM1,CDH8,SHANK3,CYP46A1,CACNG7,AKAP12,GABRB3,SYT6,KCNK3,TMOD2,BRSK1,DGKI,IGSF9B,SLC17A6,KCNQ2,KCNC4,SYT11,SV2B,NRG3,SLC18A3,NCS1,SNCA,GRM2,MPP2,KCNB1,PRKAR1B,DLG4,BRAF,PTN,MAP1A,SLC12A5,SIPA1L1,GRIA2,…
GO:BP	anterograde trans-synaptic signaling	GO:0098916	1.28009e-40	39.8928	708	1420	175	17816	GRIK3,DNM1,NETO1,GRIK5,NPTX2,DBN1,PTPRS,CACNG4,CACNA1D,LRRC4,MAPK8IP2,CAMK2A,P2RX5,DRD2,SLC17A8,ABAT,MAPT,KIF5A,RIC3,LRP8,SLC32A1,GNAI1,LZTS1,GABRG2,FCHSD1,NLGN4Y,CPLX2,RNF19A,CACNA1E,SHISA7,LIN7A,OPRM1,CDH8,SHANK3,CYP46A1,CACNG7,AKAP12,GABRB3,SYT6,KCNK3,TMOD2,BRSK1,DGKI,IGSF9B,SLC17A6,KCNQ2,KCNC4,SYT11,SV2B,NRG3,SLC18A3,NCS1,SNCA,GRM2,MPP2,KCNB1,PRKAR1B,DLG4,BRAF,PTN,MAP1A,SLC12A5,SIPA1L1,GRIA2,…
GO:BP	chemical synaptic transmission	GO:0007268	1.28009e-40	39.8928	708	1420	175	17816	GRIK3,DNM1,NETO1,GRIK5,NPTX2,DBN1,PTPRS,CACNG4,CACNA1D,LRRC4,MAPK8IP2,CAMK2A,P2RX5,DRD2,SLC17A8,ABAT,MAPT,KIF5A,RIC3,LRP8,SLC32A1,GNAI1,LZTS1,GABRG2,FCHSD1,NLGN4Y,CPLX2,RNF19A,CACNA1E,SHISA7,LIN7A,OPRM1,CDH8,SHANK3,CYP46A1,CACNG7,AKAP12,GABRB3,SYT6,KCNK3,TMOD2,BRSK1,DGKI,IGSF9B,SLC17A6,KCNQ2,KCNC4,SYT11,SV2B,NRG3,SLC18A3,NCS1,SNCA,GRM2,MPP2,KCNB1,PRKAR1B,DLG4,BRAF,PTN,MAP1A,SLC12A5,SIPA1L1,GRIA2,…
GO:BP	neurogenesis	GO:0022008	1.84534e-38	37.7339	1631	1420	289	17816	DOK6,BRINP1,PBX1,SFRP1,KIF3A,SPOCK1,NTM,SHOX2,ATL1,NPTX2,GPR173,IGSF9,DBN1,NTRK3,KCTD11,LHX2,PTPRS,VTN,MAPK8IP2,CAMK2A,DRD2,RORB,CNTNAP2,WNT5A,SDC2,MAPT,KNDC1,THY1,SMARCD3,DAB2IP,ROM1,NAV3,ADAM22,SERPINI1,KIF5A,BTBD3,STMN1,LRP8,RNF157,CTNNA2,LZTS1,MAGI2,ITGA3,NAB2,TENM4,NOTCH3,MAP6,DCX,RND2,CDK5R2,DOCK10,DAB1,OPRM1,SGK1,NYAP1,SHANK3,SORL1,MYO7A,CACNG7,PRKD1,GABRB3,MEGF8,DCLK2,PLXND1,DTX1,BRSK1,BH…
GO:BP	generation of neurons	GO:0048699	8.95254e-37	36.0481	1534	1420	274	17816	DOK6,BRINP1,PBX1,SFRP1,KIF3A,SPOCK1,NTM,SHOX2,ATL1,NPTX2,GPR173,IGSF9,DBN1,NTRK3,KCTD11,LHX2,PTPRS,MAPK8IP2,CAMK2A,DRD2,RORB,CNTNAP2,WNT5A,SDC2,MAPT,KNDC1,THY1,SMARCD3,DAB2IP,ROM1,SERPINI1,KIF5A,BTBD3,STMN1,LRP8,RNF157,CTNNA2,LZTS1,MAGI2,ITGA3,TENM4,NOTCH3,MAP6,DCX,RND2,CDK5R2,DOCK10,DAB1,OPRM1,SGK1,NYAP1,SHANK3,SORL1,MYO7A,CACNG7,PRKD1,GABRB3,MEGF8,DCLK2,PLXND1,DTX1,BRSK1,BHLHB9,PTCH1,PRTG,DIXDC…
GO:BP	neuron differentiation	GO:0030182	1.0212e-36	35.9909	1375	1420	255	17816	DOK6,BRINP1,PBX1,SFRP1,KIF3A,SPOCK1,NTM,SHOX2,ATL1,NPTX2,IGSF9,DBN1,NTRK3,KCTD11,LHX2,PTPRS,MAPK8IP2,CAMK2A,DRD2,RORB,CNTNAP2,WNT5A,SDC2,MAPT,KNDC1,THY1,DAB2IP,ROM1,SERPINI1,KIF5A,BTBD3,STMN1,LRP8,RNF157,CTNNA2,LZTS1,MAGI2,ITGA3,TENM4,NOTCH3,MAP6,DCX,RND2,DOCK10,DAB1,SGK1,NYAP1,SHANK3,MYO7A,CACNG7,PRKD1,GABRB3,MEGF8,DCLK2,PLXND1,DTX1,BRSK1,BHLHB9,PTCH1,DIXDC1,BIN1,SDK1,CELSR2,FIG4,GPC2,PALLD,RGS2…
GO:BP	neuron development	GO:0048666	1.57528e-35	34.8026	1118	1420	221	17816	DOK6,SFRP1,KIF3A,SPOCK1,NTM,SHOX2,ATL1,NPTX2,IGSF9,DBN1,NTRK3,LHX2,PTPRS,MAPK8IP2,CAMK2A,DRD2,RORB,CNTNAP2,WNT5A,SDC2,MAPT,KNDC1,THY1,DAB2IP,SERPINI1,KIF5A,BTBD3,STMN1,LRP8,RNF157,CTNNA2,LZTS1,MAGI2,ITGA3,TENM4,MAP6,DCX,RND2,DOCK10,DAB1,SGK1,NYAP1,SHANK3,MYO7A,CACNG7,PRKD1,GABRB3,MEGF8,DCLK2,PLXND1,BRSK1,BHLHB9,PTCH1,SDK1,CELSR2,FIG4,GPC2,PALLD,RGS2,MYT1L,GDI1,NCS1,DLG4,DSCAM,BRAF,PTN,ADAM10,MTCH…
GO:BP	neuron projection development	GO:0031175	1.81579e-34	33.7409	985	1420	202	17816	DOK6,SFRP1,KIF3A,SPOCK1,SHOX2,ATL1,NPTX2,IGSF9,DBN1,NTRK3,LHX2,PTPRS,MAPK8IP2,CAMK2A,DRD2,CNTNAP2,WNT5A,SDC2,MAPT,KNDC1,THY1,DAB2IP,SERPINI1,KIF5A,BTBD3,STMN1,LRP8,RNF157,CTNNA2,LZTS1,MAGI2,ITGA3,MAP6,DCX,RND2,DOCK10,DAB1,SGK1,NYAP1,SHANK3,MYO7A,CACNG7,PRKD1,MEGF8,PLXND1,BRSK1,BHLHB9,PTCH1,SDK1,CELSR2,FIG4,GPC2,PALLD,RGS2,GDI1,NCS1,DLG4,DSCAM,BRAF,PTN,ADAM10,L1CAM,WASF1,MAP1A,KIF5C,SLC12A5,NUMBL,…
GO:BP	modulation of chemical synaptic transmission	GO:0050804	4.2267e-33	32.374	441	1420	123	17816	GRIK3,DNM1,NETO1,GRIK5,NPTX2,DBN1,PTPRS,CACNG4,CACNA1D,LRRC4,MAPK8IP2,CAMK2A,DRD2,ABAT,MAPT,LRP8,GNAI1,LZTS1,NLGN4Y,CPLX2,RNF19A,SHISA7,SHANK3,CYP46A1,CACNG7,AKAP12,BRSK1,DGKI,IGSF9B,KCNC4,SYT11,NRG3,NCS1,SNCA,GRM2,MPP2,KCNB1,PRKAR1B,DLG4,BRAF,PTN,MAP1A,SIPA1L1,YWHAG,CBLN1,RIMS3,PLK2,NRXN1,SLC8A2,CELF4,CACNB3,CDH1,PPP1R9B,NAPB,PLCB4,HAP1,SYNGAP1,APP,ITGB1,CAMK2B,ASIC1,PRKAR2B,CLSTN3,RIMS4,PTPRA,S…
GO:BP	cell projection morphogenesis	GO:0048858	5.1371e-33	32.2893	670	1420	157	17816	DOK6,KIF3A,SHOX2,ATL1,IGSF9,DBN1,NTRK3,LHX2,PTPRS,MAPK8IP2,CAMK2A,DRD2,CNTNAP2,WNT5A,SDC2,MAPT,KNDC1,THY1,DAB2IP,KIF5A,BTBD3,STMN1,LRP8,RNF157,CTNNA2,LZTS1,MAP6,DCX,RND2,DOCK10,DAB1,SGK1,RREB1,NYAP1,SHANK3,CACNG7,MEGF8,PLXND1,BRSK1,BHLHB9,PTCH1,CELSR2,PALLD,GDI1,DLG4,DSCAM,BRAF,PTN,ADAM10,L1CAM,WASF1,MAP1A,KIF5C,NUMBL,TUBB3,SIPA1L1,NRXN1,ZNF365,NCAM1,RUFY3,PLXNA1,AMIGO1,ITGA1,PRKCA,DCLK1,SHC3,CHL…
GO:BP	regulation of trans-synaptic signaling	GO:0099177	5.42376e-33	32.2657	442	1420	123	17816	GRIK3,DNM1,NETO1,GRIK5,NPTX2,DBN1,PTPRS,CACNG4,CACNA1D,LRRC4,MAPK8IP2,CAMK2A,DRD2,ABAT,MAPT,LRP8,GNAI1,LZTS1,NLGN4Y,CPLX2,RNF19A,SHISA7,SHANK3,CYP46A1,CACNG7,AKAP12,BRSK1,DGKI,IGSF9B,KCNC4,SYT11,NRG3,NCS1,SNCA,GRM2,MPP2,KCNB1,PRKAR1B,DLG4,BRAF,PTN,MAP1A,SIPA1L1,YWHAG,CBLN1,RIMS3,PLK2,NRXN1,SLC8A2,CELF4,CACNB3,CDH1,PPP1R9B,NAPB,PLCB4,HAP1,SYNGAP1,APP,ITGB1,CAMK2B,ASIC1,PRKAR2B,CLSTN3,RIMS4,PTPRA,S…
GO:BP	plasma membrane bounded cell projection morphogenesis	GO:0120039	1.35425e-32	31.8683	668	1420	156	17816	DOK6,KIF3A,SHOX2,ATL1,IGSF9,DBN1,NTRK3,LHX2,PTPRS,MAPK8IP2,CAMK2A,DRD2,CNTNAP2,WNT5A,SDC2,MAPT,KNDC1,THY1,DAB2IP,KIF5A,BTBD3,STMN1,LRP8,RNF157,CTNNA2,LZTS1,MAP6,DCX,RND2,DOCK10,DAB1,SGK1,RREB1,NYAP1,SHANK3,CACNG7,MEGF8,PLXND1,BRSK1,BHLHB9,PTCH1,CELSR2,PALLD,GDI1,DLG4,DSCAM,BRAF,PTN,ADAM10,L1CAM,WASF1,MAP1A,KIF5C,NUMBL,TUBB3,SIPA1L1,NRXN1,ZNF365,NCAM1,RUFY3,PLXNA1,AMIGO1,ITGA1,PRKCA,DCLK1,SHC3,CHL…
GO:BP	plasma membrane bounded cell projection organization	GO:0120036	3.30142e-32	31.4813	1501	1420	260	17816	DOK6,SFRP1,KIF3A,SPOCK1,SHOX2,ATL1,NPTX2,IGSF9,DBN1,NTRK3,LHX2,PTPRS,MAPK8IP2,CAMK2A,DOCK11,DRD2,CNTNAP2,CCDC28B,WNT5A,SDC2,KIFAP3,MAPT,KNDC1,THY1,WDR60,DNAH1,DAB2IP,NAV3,SERPINI1,KIF5A,BTBD3,STMN1,LRP8,RNF157,PKD2,CTNNA2,LZTS1,MAGI2,ITGA3,LRRC49,VAV3,MAP6,DCX,RND2,DOCK10,DAB1,SGK1,RREB1,NYAP1,SHANK3,MYO7A,CACNG7,PRKD1,MEGF8,PLXND1,BRSK1,SPATA13,BHLHB9,PTCH1,KLHL41,SDK1,CELSR2,FIG4,BBS5,GPC2,PALL…
GO:BP	cell part morphogenesis	GO:0032990	4.76322e-32	31.3221	689	1420	158	17816	DOK6,KIF3A,SHOX2,ATL1,IGSF9,DBN1,NTRK3,LHX2,PTPRS,MAPK8IP2,CAMK2A,DRD2,CNTNAP2,WNT5A,SDC2,MAPT,KNDC1,THY1,DAB2IP,KIF5A,BTBD3,STMN1,LRP8,RNF157,CTNNA2,LZTS1,MAP6,DCX,RND2,DOCK10,DAB1,SGK1,RREB1,NYAP1,SHANK3,CACNG7,MEGF8,PLXND1,BRSK1,BHLHB9,PTCH1,CELSR2,PALLD,GDI1,DLG4,DSCAM,BRAF,PTN,ADAM10,L1CAM,WASF1,MAP1A,KIF5C,NUMBL,TUBB3,SIPA1L1,NRXN1,ZNF365,NCAM1,RUFY3,PLXNA1,AMIGO1,ITGA1,PRKCA,DCLK1,SHC3,CHL…
GO:BP	cell projection organization	GO:0030030	1.04306e-31	30.9817	1537	1420	263	17816	DOK6,SFRP1,KIF3A,SPOCK1,SHOX2,ATL1,NPTX2,IGSF9,DBN1,NTRK3,LHX2,PTPRS,MAPK8IP2,CAMK2A,DOCK11,DRD2,CNTNAP2,CCDC28B,WNT5A,SDC2,KIFAP3,MAPT,KNDC1,THY1,WDR60,DNAH1,DAB2IP,RHOU,NAV3,SERPINI1,KIF5A,BTBD3,STMN1,LRP8,RNF157,PKD2,CTNNA2,LZTS1,MAGI2,ITGA3,LRRC49,VAV3,MAP6,DCX,RND2,DOCK10,DAB1,SGK1,RREB1,NYAP1,SHANK3,MYO7A,CACNG7,PRKD1,MEGF8,PLXND1,BRSK1,SPATA13,BHLHB9,PTCH1,KLHL41,SDK1,CELSR2,FIG4,BBS5,GPC2…
GO:BP	cellular component morphogenesis	GO:0032989	1.77191e-31	30.7516	1136	1420	215	17816	DOK6,KIF3A,SHOX2,ATL1,IGSF9,DBN1,NTRK3,FHOD3,LHX2,PTPRS,MAPK8IP2,CAMK2A,DRD2,CNTNAP2,WNT5A,SDC2,FMNL1,MAPT,KNDC1,THY1,PHLDB1,DAB2IP,RHOU,NEBL,KIF5A,BTBD3,STMN1,LRP8,RNF157,CTNNA2,LZTS1,TENM4,MAP6,CDH6,DCX,RND2,DOCK10,DAB1,SGK1,CDH8,RREB1,NYAP1,SHANK3,MYO7A,CACNG7,ANK2,COL6A1,MEGF8,PLXND1,TMOD2,BRSK1,BHLHB9,PTCH1,KLHL41,CELSR2,STC1,FIG4,CDHR3,PALLD,GDI1,DLG4,ANTXR1,DSCAM,BRAF,PTN,ADAM10,L1CAM,WASF…
GO:BP	neuron projection morphogenesis	GO:0048812	2.06906e-31	30.6842	654	1420	152	17816	DOK6,KIF3A,SHOX2,ATL1,IGSF9,DBN1,NTRK3,LHX2,PTPRS,MAPK8IP2,CAMK2A,DRD2,CNTNAP2,WNT5A,SDC2,MAPT,KNDC1,THY1,DAB2IP,KIF5A,BTBD3,STMN1,LRP8,RNF157,CTNNA2,LZTS1,MAP6,DCX,RND2,DOCK10,DAB1,SGK1,NYAP1,SHANK3,CACNG7,MEGF8,PLXND1,BRSK1,BHLHB9,PTCH1,CELSR2,PALLD,GDI1,DLG4,DSCAM,BRAF,PTN,ADAM10,L1CAM,WASF1,MAP1A,KIF5C,NUMBL,TUBB3,SIPA1L1,NRXN1,ZNF365,NCAM1,RUFY3,PLXNA1,AMIGO1,ITGA1,PRKCA,DCLK1,SHC3,CHL1,SPTB…
GO:BP	cell development	GO:0048468	1.23635e-30	29.9079	2179	1420	331	17816	DOK6,BRINP1,PBX1,QKI,SFRP1,KIF3A,SPOCK1,NTM,SHOX2,ATL1,NPTX2,GPR173,IGSF9,GPR68,DBN1,NTRK3,RARG,KCTD11,FHOD3,LHX2,PTPRS,SMPD3,MAPK8IP2,CAMK2A,DRD2,RORB,CNTNAP2,ATRX,WNT5A,SDC2,MAPT,KNDC1,THY1,SMARCD3,RECK,DNAH1,PI16,DAB2IP,ADAM22,SERPINI1,NEBL,KIF5A,BTBD3,STMN1,LRP8,RNF157,CTNNA2,LZTS1,MAGI2,ITGA3,TENM4,ATP6AP1,NOTCH3,MAP6,DCX,RND2,DOCK10,DAB1,OPRM1,SGK1,RREB1,NYAP1,SHANK3,SORL1,MYO7A,CACNG7,PRKD…
GO:BP	cell-cell signaling	GO:0007267	2.60772e-29	28.5837	1667	1420	272	17816	GRIK3,DNM1,SFRP1,NETO1,GRIK5,NPTX2,GPR68,DBN1,ZNF703,RARG,PTPRS,SMPD3,CACNG4,VGF,CACNA1D,LRRC4,MAPK8IP2,CAMK2A,P2RX5,DRD2,SLC17A8,WNT5A,ABAT,MAPT,AMOTL1,THY1,NOV,RECK,GPR27,DAB2IP,KIF5A,RIC3,LRP8,SLC32A1,PKD2,GNAI1,LZTS1,GABRG2,KCNC2,FCHSD1,MAGI2,ITGA3,NLGN4Y,CPLX2,SRI,AP2B1,RNF19A,ADRA2A,CACNA1E,SHISA7,LIN7A,OPRM1,CDH8,FBXW11,SHANK3,CYP46A1,CACNG7,AKAP12,GABRB3,SYT6,ANK2,AXIN2,KCNK3,TMOD2,BRSK1,…
GO:BP	regulation of localization	GO:0032879	4.74766e-29	28.3235	2834	1420	394	17816	NKAIN1,DNM1,SRGAP3,SFRP1,HK1,NETO1,KIF3A,SPN,GRIK5,GPR173,GPR68,DBN1,ZNF703,NTRK3,VTN,ABCB1,SMPD3,CACNG4,CACNA1D,MAPK8IP2,ANGPT4,CAMK2A,P2RX5,DRD2,ABCA2,WNT5A,TMSB4X,ABAT,MAPT,AMOTL1,THY1,TP53INP2,NOV,RECK,SCN2A,BICD1,GPR27,HCN3,DAB2IP,RHOU,NAV3,CD14,STMN1,PKD2,CTNNA2,GNAI1,KCNC2,MAGI2,ITGA3,TMSB15A,CPLX2,CD274,SRI,AP2B1,ANKRD13B,KCNJ9,ATP6AP1,ADRA2A,RND2,CDK5R2,CACNA1E,DOCK10,SHISA7,ATP1B2,OPRM1…
GO:BP	cell morphogenesis involved in neuron differentiation	GO:0048667	1.33617e-28	27.8741	589	1420	138	17816	DOK6,KIF3A,SHOX2,ATL1,IGSF9,DBN1,NTRK3,LHX2,PTPRS,MAPK8IP2,CAMK2A,DRD2,WNT5A,SDC2,MAPT,KNDC1,THY1,KIF5A,BTBD3,STMN1,LRP8,CTNNA2,LZTS1,MAP6,DCX,RND2,DOCK10,DAB1,SHANK3,MYO7A,MEGF8,PLXND1,BRSK1,BHLHB9,PTCH1,CELSR2,PALLD,GDI1,DLG4,DSCAM,BRAF,PTN,ADAM10,L1CAM,MAP1A,KIF5C,NUMBL,TUBB3,SIPA1L1,NRXN1,ZNF365,NCAM1,RUFY3,PLXNA1,AMIGO1,PRKCA,DCLK1,SHC3,CHL1,SPTB,PAFAH1B1,ANK3,LINGO1,PLXNA2,SYNGAP1,NFASC,APP…
GO:BP	cell morphogenesis	GO:0000902	1.41823e-28	27.8483	1031	1420	196	17816	DOK6,KIF3A,SHOX2,ATL1,IGSF9,DBN1,NTRK3,LHX2,PTPRS,MAPK8IP2,CAMK2A,DRD2,CNTNAP2,WNT5A,SDC2,FMNL1,MAPT,KNDC1,THY1,DAB2IP,RHOU,KIF5A,BTBD3,STMN1,LRP8,RNF157,CTNNA2,LZTS1,MAP6,CDH6,DCX,RND2,DOCK10,DAB1,SGK1,CDH8,RREB1,NYAP1,SHANK3,MYO7A,CACNG7,COL6A1,MEGF8,PLXND1,BRSK1,BHLHB9,PTCH1,CELSR2,STC1,CDHR3,PALLD,GDI1,DLG4,ANTXR1,DSCAM,BRAF,PTN,ADAM10,L1CAM,WASF1,MAP1A,DNMBP,KIF5C,NUMBL,TUBB3,SIPA1L1,COL7A1,…
GO:BP	synapse organization	GO:0050808	2.97508e-28	27.5265	417	1420	112	17816	IGSF9,DBN1,NTRK3,PTPRS,LRRC4,DRD2,WNT5A,MAPT,RAB39B,LRRN3,DAB2IP,LRP8,CTNNA2,GABRG2,MAGI2,ITGA3,NLGN4Y,LRRC4B,DOCK10,SHISA7,CDH8,SHANK3,GABRB3,PLXND1,BHLHB9,IGSF9B,SDK1,CNKSR2,SNCA,MPP2,DLG4,DSCAM,PTN,ADAM10,L1CAM,WASF1,SIPA1L1,CBLN1,NRXN1,ZNF365,AMIGO1,LRRTM3,PPFIA2,CACNB3,PAFAH1B1,CDH1,ANK3,SYNGAP1,NFASC,APP,CAMK2B,TIAM1,NRCAM,CLSTN3,DCTN1,MAP1B,ADD2,PALM,CX3CL1,DLGAP3,SHISA6,EFNA5,NTN1,NLGN2,A…
GO:BP	regulation of nervous system development	GO:0051960	1.72494e-25	24.7632	938	1420	178	17816	BRINP1,PBX1,SFRP1,SPOCK1,SHOX2,GPR173,DBN1,NTRK3,RARG,KCTD11,LHX2,PTPRS,CAMK2A,DRD2,WNT5A,SDC2,MAPT,KNDC1,THY1,SMARCD3,LRRN3,DAB2IP,SERPINI1,LRP8,RNF157,CTNNA2,LZTS1,MAGI2,ITGA3,TENM4,LRRC4B,NOTCH3,MAP6,RND2,DAB1,OPRM1,SHANK3,SORL1,CACNG7,PRKD1,MEGF8,PLXND1,DTX1,BRSK1,BHLHB9,PRTG,DIXDC1,BIN1,SDK1,FIG4,GPC2,RGS2,NRG3,GDI1,NCS1,SNCA,DLG4,DSCAM,BRAF,PTN,ADAM10,L1CAM,NUMBL,SIPA1L1,YWHAG,ALK,CBLN1,PLK…
GO:BP	regulation of biological quality	GO:0065008	1.79749e-25	24.7453	4067	1420	501	17816	GRIK3,DNM1,SFRP1,HK1,NETO1,KIF3A,GRIK5,IGSF9,GPR68,DBN1,NTRK3,RARG,FHOD3,PTPRS,VTN,ABCB1,SMPD3,CACNG4,VGF,CACNA1D,LRRC4,MAPK8IP2,CAMK2A,DOCK11,P2RX5,DRD2,ABCA2,ELOVL6,SLC17A8,ATRX,KCNT1,WNT5A,GNB3,TMSB4X,ABAT,FMNL1,MAPT,THY1,MLLT11,SLCO4A1,TP53INP2,NOV,GABBR1,SCN2A,LRRN3,DGKA,SLC9A7,CAMLG,GPR27,HCN3,PER3,DAB2IP,RHOU,ACOXL,STMN1,RIC3,FRRS1L,LRP8,SLC32A1,PKD2,CTNNA2,CPT1C,SLC9A9,LZTS1,GABRG2,ATP8B2…
GO:BP	system development	GO:0048731	3.61536e-25	24.4418	4939	1420	579	17816	DOK6,BRINP1,PBX1,QKI,SFRP1,KIF3A,SPN,SPOCK1,NTM,SHOX2,MEF2D,ATL1,NPTX2,GPR173,IGSF9,GPR68,DBN1,ZNF703,NTRK3,RARG,KCTD11,FHOD3,LHX2,PTPRS,VTN,SMPD3,VGF,MAPK8IP2,ANGPT4,CAMK2A,DOCK11,P2RX5,DRD2,RORB,KRTAP5-5,CNTNAP2,SLC17A8,ATRX,WNT5A,SDC2,PGAP1,ITGB8,ABAT,MAPT,AMOTL1,KNDC1,THY1,WDR60,NOV,SMARCD3,CHRDL1,RECK,SCN2A,LRRN3,PHLDB1,PI16,DAB2IP,WDR7,ROM1,NAV3,COL19A1,ADAM22,ACTL6B,SERPINI1,NEBL,FOXN3,KIF…
GO:BP	cell morphogenesis involved in differentiation	GO:0000904	3.96657e-25	24.4016	739	1420	152	17816	DOK6,KIF3A,SHOX2,ATL1,IGSF9,DBN1,NTRK3,LHX2,PTPRS,MAPK8IP2,CAMK2A,DRD2,WNT5A,SDC2,MAPT,KNDC1,THY1,KIF5A,BTBD3,STMN1,LRP8,CTNNA2,LZTS1,MAP6,DCX,RND2,DOCK10,DAB1,RREB1,SHANK3,MYO7A,COL6A1,MEGF8,PLXND1,BRSK1,BHLHB9,PTCH1,CELSR2,STC1,PALLD,GDI1,DLG4,ANTXR1,DSCAM,BRAF,PTN,ADAM10,L1CAM,MAP1A,KIF5C,NUMBL,TUBB3,SIPA1L1,COL7A1,NRXN1,ZNF365,NCAM1,RUFY3,PLXNA1,AMIGO1,PRKCA,FZD7,DCLK1,SHC3,CHL1,SPTB,PAFAH1B1…
GO:BP	regulation of neuron projection development	GO:0010975	9.666e-25	24.0148	502	1420	119	17816	SFRP1,SPOCK1,SHOX2,DBN1,NTRK3,PTPRS,WNT5A,SDC2,MAPT,KNDC1,THY1,DAB2IP,SERPINI1,LRP8,RNF157,CTNNA2,LZTS1,MAGI2,ITGA3,MAP6,RND2,DAB1,SHANK3,CACNG7,PRKD1,MEGF8,PLXND1,BRSK1,BHLHB9,SDK1,FIG4,GPC2,RGS2,GDI1,NCS1,DLG4,DSCAM,BRAF,PTN,ADAM10,L1CAM,SIPA1L1,ALK,PLK2,ZNF365,FOXO6,RUFY3,PLXNA1,AMIGO1,MARK1,PAFAH1B1,LINGO1,PLXNA2,SYNGAP1,NDRG4,PLXNA4,CAMK2B,NEGR1,TIAM1,NRCAM,SEMA4F,SEMA5A,SARM1,DPYSL2,STMN2,M…
GO:BP	regulation of transport	GO:0051049	1.48878e-24	23.8272	1881	1420	283	17816	NKAIN1,DNM1,SFRP1,HK1,NETO1,KIF3A,GRIK5,GPR68,VTN,ABCB1,SMPD3,CACNG4,CACNA1D,MAPK8IP2,CAMK2A,P2RX5,DRD2,ABCA2,WNT5A,TMSB4X,ABAT,THY1,NOV,SCN2A,BICD1,GPR27,HCN3,RHOU,CD14,PKD2,KCNC2,MAGI2,CPLX2,CD274,SRI,AP2B1,ANKRD13B,KCNJ9,ATP6AP1,ADRA2A,CDK5R2,CACNA1E,SHISA7,ATP1B2,OPRM1,SGK1,CLIP3,SHANK3,SORL1,CACNG7,PRKD1,SYT6,ANK2,MICAL1,PAM,BRSK1,NECAB2,DGKI,PTCH1,BIN1,KCNQ2,KCNC4,STC1,SYT11,RGS2,STOM,GDI1,…
GO:BP	localization	GO:0051179	2.27463e-24	23.6431	6751	1420	732	17816	GRIK3,NKAIN1,UNC79,DNM1,QKI,SRGAP3,SFRP1,HK1,NETO1,KIF3A,SPN,SPOCK1,GRIK5,FRMPD3,GPR173,GPR68,DBN1,ZNF703,NTRK3,RAB12,VTN,ABCB1,SMPD3,CACNG4,VGF,CACNA1D,LRRC4,MAPK8IP2,ANGPT4,CAMK2A,P2RX5,DRD2,ABCA2,CNTNAP2,SLC17A8,ATRX,KCNT1,FBLN5,WNT5A,SDC2,PGAP1,IP6K2,TMSB4X,ITGB8,KIFAP3,ABAT,SAMD9,FMNL1,MAPT,AMOTL1,RAB39B,THY1,SLCO4A1,WDR60,TP53INP2,NOV,MID1,RECK,DNAH1,SCN2A,RPL15,NACAD,SLC9A7,BICD1,TMEM163,G…
GO:BP	regulation of neuron differentiation	GO:0045664	5.01411e-24	23.2998	664	1420	140	17816	BRINP1,PBX1,SFRP1,SPOCK1,SHOX2,DBN1,NTRK3,KCTD11,PTPRS,WNT5A,SDC2,MAPT,KNDC1,THY1,DAB2IP,SERPINI1,LRP8,RNF157,CTNNA2,LZTS1,MAGI2,ITGA3,NOTCH3,MAP6,RND2,DAB1,SHANK3,CACNG7,PRKD1,MEGF8,PLXND1,DTX1,BRSK1,BHLHB9,DIXDC1,BIN1,SDK1,FIG4,GPC2,RGS2,GDI1,NCS1,DLG4,DSCAM,BRAF,PTN,ADAM10,L1CAM,SIPA1L1,YWHAG,ALK,PLK2,ZNF365,GDF11,TRIM32,PCP4,FOXO6,MYCL,RUFY3,PLXNA1,AMIGO1,MARK1,PAFAH1B1,LINGO1,PLXNA2,SYNGAP1,…
GO:BP	anatomical structure morphogenesis	GO:0009653	8.40256e-24	23.0756	2742	1420	369	17816	DOK6,PBX1,QKI,SFRP1,KIF3A,SHOX2,MEF2D,ATL1,IGSF9,DBN1,NTRK3,RARG,FHOD3,LHX2,PTPRS,VTN,SMPD3,MAPK8IP2,ANGPT4,CAMK2A,DRD2,RORB,CNTNAP2,ATRX,WNT5A,SDC2,ITGB8,FMNL1,MAPT,AMOTL1,KNDC1,THY1,WDR60,NOV,SMARCD3,RECK,PHLDB1,BICD1,DAB2IP,RHOU,ROM1,NEBL,FOXN3,KIF5A,BTBD3,STMN1,LRP8,RNF157,PKD2,CTNNA2,LZTS1,RPS6KA1,MAGI2,ITGA3,NAB2,VAV3,AP2B1,TENM4,NOTCH3,MAP6,CDH6,DCX,RND2,CDK5R2,DOCK10,DAB1,SGK1,CDH8,RREB1,…
GO:BP	regulation of neurogenesis	GO:0050767	1.08546e-23	22.9644	832	1420	161	17816	BRINP1,PBX1,SFRP1,SPOCK1,SHOX2,GPR173,DBN1,NTRK3,KCTD11,LHX2,PTPRS,CAMK2A,DRD2,WNT5A,SDC2,MAPT,KNDC1,THY1,SMARCD3,DAB2IP,SERPINI1,LRP8,RNF157,CTNNA2,LZTS1,MAGI2,ITGA3,TENM4,NOTCH3,MAP6,RND2,DAB1,OPRM1,SHANK3,SORL1,CACNG7,PRKD1,MEGF8,PLXND1,DTX1,BRSK1,BHLHB9,PRTG,DIXDC1,BIN1,SDK1,FIG4,GPC2,RGS2,NRG3,GDI1,NCS1,DLG4,DSCAM,BRAF,PTN,ADAM10,L1CAM,NUMBL,SIPA1L1,YWHAG,ALK,PLK2,ZNF365,GDF11,TRIM32,PCP4,FO…
GO:BP	regulation of plasma membrane bounded cell projection organization	GO:0120035	2.43098e-23	22.6142	674	1420	140	17816	SFRP1,SPOCK1,SHOX2,DBN1,NTRK3,PTPRS,DOCK11,WNT5A,SDC2,MAPT,KNDC1,THY1,DAB2IP,NAV3,SERPINI1,LRP8,RNF157,CTNNA2,LZTS1,MAGI2,ITGA3,MAP6,RND2,DAB1,RREB1,SHANK3,CACNG7,PRKD1,MEGF8,PLXND1,BRSK1,BHLHB9,KLHL41,SDK1,FIG4,GPC2,RGS2,GDI1,NCS1,DLG4,DSCAM,BRAF,PTN,ADAM10,L1CAM,SIPA1L1,ALK,PLK2,NRXN1,ZNF365,FOXO6,RUFY3,PLXNA1,AMIGO1,MARK1,DZIP1,PAFAH1B1,LINGO1,PLXNA2,HAP1,SYNGAP1,NDRG4,PLXNA4,CAMK2B,NEGR1,TIAM…
GO:BP	regulation of cell projection organization	GO:0031344	3.51508e-23	22.4541	684	1420	141	17816	SFRP1,SPOCK1,SHOX2,DBN1,NTRK3,PTPRS,DOCK11,WNT5A,SDC2,MAPT,KNDC1,THY1,DAB2IP,NAV3,SERPINI1,LRP8,RNF157,CTNNA2,LZTS1,MAGI2,ITGA3,MAP6,RND2,DAB1,RREB1,SHANK3,CACNG7,PRKD1,MEGF8,PLXND1,BRSK1,BHLHB9,KLHL41,SDK1,FIG4,GPC2,RGS2,GDI1,NCS1,DLG4,DSCAM,BRAF,PTN,ADAM10,L1CAM,SIPA1L1,ALK,PLK2,NRXN1,ZNF365,FOXO6,RUFY3,PLXNA1,AMIGO1,MARK1,DZIP1,PAFAH1B1,LINGO1,PLXNA2,HAP1,SYNGAP1,NDRG4,PLXNA4,CAMK2B,NEGR1,TIAM…
GO:BP	regulation of cellular component organization	GO:0051128	8.76134e-23	22.0574	2463	1420	338	17816	DNM1,SFRP1,KIF3A,SETD7,SPOCK1,SHOX2,GRIK5,IGSF9,DBN1,NTRK3,FHOD3,PTPRS,VTN,SMPD3,LRRC4,DOCK11,DRD2,ATRX,FBLN5,WNT5A,SDC2,IP6K2,TMSB4X,FMNL1,MAPT,KNDC1,TPPP3,THY1,MLLT11,NOV,MID1,LRRN3,PHLDB1,BICD1,PI16,DAB2IP,RHOU,NAV3,CD14,SERPINI1,STMN1,LRP8,RNF157,CTNNA2,KIAA1324,GNAI1,LZTS1,RPS6KA1,FCHSD1,MAGI2,ITGA3,TMSB15A,AP2B1,ANKRD13B,LRRC4B,MAP6,RND2,SHISA7,DAB1,SGK1,CDH8,TMSB15B,CLIP3,RREB1,SHANK3,SORL…
GO:BP	regulation of cell development	GO:0060284	1.05015e-22	21.9787	963	1420	175	17816	BRINP1,PBX1,SFRP1,SPOCK1,SHOX2,GPR173,GPR68,DBN1,NTRK3,KCTD11,LHX2,PTPRS,CAMK2A,DRD2,WNT5A,SDC2,MAPT,KNDC1,THY1,SMARCD3,RECK,PI16,DAB2IP,SERPINI1,LRP8,RNF157,CTNNA2,LZTS1,MAGI2,ITGA3,TENM4,ATP6AP1,NOTCH3,MAP6,RND2,DAB1,OPRM1,RREB1,SHANK3,SORL1,CACNG7,PRKD1,MEGF8,AXIN2,PLXND1,DTX1,BRSK1,BHLHB9,PRTG,DIXDC1,BIN1,SDK1,FIG4,GPC2,RGS2,NRG3,GDI1,NCS1,DLG4,DSCAM,BRAF,PTN,ADAM10,L1CAM,NUMBL,SIPA1L1,YWHAG,…
GO:BP	dendrite development	GO:0016358	5.29196e-21	20.2764	235	1420	72	17816	IGSF9,DBN1,PTPRS,MAPK8IP2,CAMK2A,SDC2,KNDC1,DAB2IP,BTBD3,LRP8,CTNNA2,LZTS1,MAP6,DCX,DOCK10,DAB1,SHANK3,BHLHB9,SDK1,CELSR2,DLG4,DSCAM,PTN,ADAM10,MAP1A,SLC12A5,SIPA1L1,ALK,PLK2,ZNF365,FOXO6,DCLK1,MARK1,PAFAH1B1,PPP1R9B,SYNGAP1,APP,ITGB1,CAMK2B,TIAM1,SARM1,MAP1B,ARHGAP44,CDK5R1,CTNND2,ELAVL4,PTPRD,DLG5,ARHGAP33,KIAA0319,SLC9A6,EPHB2,NLGN3,TRPC6,BMP5,PACSIN1,DNM3,SEZ6,NSMF,CAMSAP2,PAK3,MAP2,RAP2A,CAM…
GO:BP	anatomical structure development	GO:0048856	6.73342e-21	20.1718	5986	1420	654	17816	DOK6,BRINP1,PBX1,QKI,SFRP1,EBF4,KIF3A,SPN,SPOCK1,NTM,SHOX2,MEF2D,ATL1,NPTX2,GPR173,IGSF9,GPR68,DBN1,ZNF703,NTRK3,RARG,KCTD11,FHOD3,LHX2,PTPRS,VTN,SMPD3,VGF,MAPK8IP2,ANGPT4,CAMK2A,DOCK11,P2RX5,DRD2,RORB,KRTAP5-5,CNTNAP2,SLC17A8,ATRX,WNT5A,SDC2,PGAP1,SPRED3,ITGB8,ABAT,FMNL1,MAPT,AMOTL1,KNDC1,THY1,WDR60,NOV,SMARCD3,MID1,CHRDL1,RECK,DNAH1,SCN2A,LRRN3,PHLDB1,BICD1,PI16,DAB2IP,WDR7,RHOU,ROM1,NAV3,COL19…
GO:BP	multicellular organism development	GO:0007275	2.7152e-20	19.5662	5502	1420	610	17816	DOK6,BRINP1,PBX1,QKI,SFRP1,EBF4,KIF3A,SPN,SPOCK1,NTM,SHOX2,MEF2D,ATL1,NPTX2,GPR173,IGSF9,GPR68,DBN1,ZNF703,NTRK3,RARG,KCTD11,FHOD3,LHX2,PTPRS,VTN,SMPD3,VGF,MAPK8IP2,ANGPT4,CAMK2A,DOCK11,P2RX5,DRD2,RORB,KRTAP5-5,CNTNAP2,SLC17A8,ATRX,WNT5A,SDC2,PGAP1,SPRED3,ITGB8,ABAT,MAPT,AMOTL1,KNDC1,THY1,WDR60,NOV,SMARCD3,MID1,CHRDL1,RECK,SCN2A,LRRN3,PHLDB1,PI16,DAB2IP,WDR7,ROM1,NAV3,COL19A1,ADAM22,ACTL6B,SERPIN…
GO:BP	axon development	GO:0061564	5.04704e-20	19.297	512	1420	112	17816	DOK6,KIF3A,SHOX2,ATL1,IGSF9,NTRK3,LHX2,PTPRS,DRD2,WNT5A,MAPT,THY1,KIF5A,STMN1,CTNNA2,MAP6,DCX,RND2,DAB1,MEGF8,PLXND1,BRSK1,PTCH1,PALLD,GDI1,DSCAM,BRAF,PTN,L1CAM,MAP1A,KIF5C,NUMBL,TUBB3,SIPA1L1,NRXN1,NCAM1,TRIM32,RUFY3,PLXNA1,AMIGO1,PRKCA,DCLK1,SHC3,CHL1,SPTB,NEFM,PAFAH1B1,ANK3,LINGO1,PLXNA2,SYNGAP1,NFASC,DDR1,APP,ITGB1,PLXNA4,TIAM1,NRCAM,SEMA4F,SEMA5A,DPYSL2,PTPRA,SPTBN1,MAP1B,EFNB1,GRB10,ATP8A2,…
GO:BP	ion transmembrane transport	GO:0034220	1.3435e-19	18.8718	1154	1420	190	17816	GRIK3,UNC79,NETO1,GRIK5,ABCB1,CACNG4,CACNA1D,MAPK8IP2,P2RX5,DRD2,SLC17A8,KCNT1,TMSB4X,THY1,SCN2A,SLC9A7,TMEM163,HCN3,SLC32A1,PKD2,SLC9A9,GABRG2,ATP8B2,KCNC2,SRI,XPR1,KCNJ9,CLCN4,ATP6V1B2,ATP6AP1,FAM155A,ADRA2A,SLC6A15,CACNA1E,SHISA7,ATP1B2,OPRM1,SGK1,SHANK3,CNNM2,CACNG7,TTYH3,PRKD1,GABRB3,ANK2,KCNK3,TRPA1,SLC17A6,BIN1,KCNQ2,KCNC4,ORAI2,RGS2,STOM,SLC18A3,NCS1,SNCA,KCNB1,DLG4,GEM,SLC25A37,KCNMA1,SL…
GO:BP	axonogenesis	GO:0007409	1.38464e-19	18.8587	467	1420	105	17816	DOK6,KIF3A,SHOX2,ATL1,IGSF9,NTRK3,LHX2,PTPRS,DRD2,WNT5A,MAPT,THY1,KIF5A,STMN1,CTNNA2,MAP6,DCX,RND2,DAB1,MEGF8,PLXND1,BRSK1,PTCH1,PALLD,GDI1,DSCAM,BRAF,L1CAM,MAP1A,KIF5C,NUMBL,TUBB3,SIPA1L1,NRXN1,NCAM1,RUFY3,PLXNA1,AMIGO1,PRKCA,DCLK1,SHC3,CHL1,SPTB,PAFAH1B1,ANK3,LINGO1,PLXNA2,SYNGAP1,NFASC,APP,ITGB1,PLXNA4,TIAM1,NRCAM,SEMA4F,SEMA5A,DPYSL2,PTPRA,SPTBN1,MAP1B,EFNB1,GRB10,ATP8A2,EFNA5,NTN1,CDK5R1,NDN…
GO:BP	movement of cell or subcellular component	GO:0006928	7.07627e-19	18.1502	2188	1420	298	17816	DOK6,SRGAP3,SFRP1,KIF3A,SPN,SPOCK1,GPR173,IGSF9,ZNF703,NTRK3,KIF21A,LHX2,VTN,SMPD3,CACNA1D,ANGPT4,CAMK2A,DRD2,WNT5A,SDC2,TMSB4X,ITGB8,KIFAP3,FMNL1,MAPT,AMOTL1,THY1,WDR60,NOV,RECK,DNAH1,BICD1,DAB2IP,NAV3,KIF5A,STMN1,MYO1B,CTNNA2,MAGI2,ITGA3,TMSB15A,VAV3,CD274,SRI,JAM2,DCX,ADRA2A,RND2,CDK5R2,DOCK10,ATP1B2,DAB1,SGK1,TMSB15B,RREB1,DPEP1,SORL1,MYO7A,PRKD1,ANK2,TNS1,SMOC2,MEGF8,PLXND1,SPATA13,PTCH1,TME…
GO:BP	positive regulation of nervous system development	GO:0051962	1.038e-18	17.9838	553	1420	115	17816	BRINP1,SHOX2,DBN1,NTRK3,KCTD11,DRD2,WNT5A,MAPT,SMARCD3,LRRN3,DAB2IP,SERPINI1,LRP8,RNF157,MAGI2,ITGA3,TENM4,LRRC4B,MAP6,RND2,DAB1,OPRM1,SHANK3,CACNG7,PRKD1,MEGF8,PLXND1,BHLHB9,BIN1,FIG4,GPC2,RGS2,GDI1,DLG4,DSCAM,BRAF,PTN,L1CAM,NUMBL,ALK,CBLN1,NRXN1,ZNF365,TRIM32,PCP4,FOXO6,TTBK1,RUFY3,PLXNA1,AMIGO1,LRRTM3,TGFB1,PAFAH1B1,PLXNA2,HAP1,RNF112,APP,NDRG4,PLXNA4,CAMK2B,NEGR1,TIAM1,NRCAM,SEMA5A,CLSTN3,STM…
GO:BP	regulation of membrane potential	GO:0042391	2.86192e-18	17.5433	441	1420	99	17816	GRIK3,NETO1,GRIK5,NTRK3,CACNG4,CACNA1D,MAPK8IP2,P2RX5,DRD2,KCNT1,ABAT,MAPT,MLLT11,GABBR1,SCN2A,HCN3,GABRG2,KCNC2,SRI,CACNA1E,ATP1B2,OPRM1,SHANK3,GABRB3,ANK2,KCNK3,DGKI,IGSF9B,BIN1,IFI6,SNCA,MPP2,KCNB1,DLG4,PTN,KCNMA1,CACNA1C,NALCN,CBLN1,RIMS3,KCNA5,NRXN1,CELF4,CACNA1G,HCN1,CACNB3,ANK3,SLC25A27,APP,SCN3A,ASIC1,NRCAM,RIMS4,ATP1A3,SLC8A3,GRIN2A,KCNH2,GJD2,AKAP6,CACNA1B,GRM1,NLGN2,P2RX6,UCN3,SLC8A1,H…
GO:BP	signaling	GO:0023052	2.97401e-18	17.5267	6662	1420	700	17816	GRIK3,PBX1,DNM1,SRGAP3,SFRP1,NETO1,KIF3A,SPN,SHOX2,GRIK5,NPTX2,SCGB2A1,GPR173,ATRNL1,GPR68,DBN1,ZNF703,NTRK3,RAB12,RARG,KCTD11,ARHGAP30,PTPRS,VTN,SMPD3,CACNG4,VGF,CACNA1D,LRRC4,MAPK8IP2,ANGPT4,CAMK2A,DAPL1,DOCK11,P2RX5,GNAZ,DRD2,RORB,MCF2L2,CNTNAP2,SLC17A8,ATRX,WNT5A,SDC2,PSD2,SPRED3,GUCY1A2,IP6K2,GNB3,TMSB4X,ITGB8,KIFAP3,DUSP8,ABAT,MAPT,AMOTL1,KNDC1,RAB39B,THY1,MLLT11,NOV,MID1,CHRDL1,RECK,STK32A…
GO:BP	ion transport	GO:0006811	3.12918e-18	17.5046	1702	1420	246	17816	GRIK3,NKAIN1,UNC79,NETO1,GRIK5,ABCB1,CACNG4,CACNA1D,MAPK8IP2,CAMK2A,P2RX5,DRD2,SLC17A8,KCNT1,IP6K2,TMSB4X,ABAT,THY1,SLCO4A1,SCN2A,SLC9A7,TMEM163,HCN3,SLC32A1,PKD2,CPT1C,SLC9A9,GABRG2,ATP8B2,KCNC2,SRI,XPR1,KCNJ9,CLCN4,ATP6V1B2,ATP6AP1,FAM155A,ADRA2A,SLC6A15,CACNA1E,SHISA7,ATP1B2,OPRM1,SGK1,SHANK3,CNNM2,CACNG7,TTYH3,PRKD1,GABRB3,SYT6,ANK2,KCNK3,TRPA1,SLC22A17,SLC17A6,BIN1,KCNQ2,KCNC4,STC1,SYT11,ORA…
GO:BP	developmental process	GO:0032502	3.40496e-18	17.4679	6402	1420	678	17816	DOK6,BRINP1,PBX1,UNC79,QKI,SFRP1,EBF4,KIF3A,SPN,SPOCK1,NTM,SHOX2,MEF2D,ATL1,NPTX2,GPR173,IGSF9,GPR68,DBN1,ZNF703,NTRK3,RARG,KCTD11,FHOD3,LHX2,PTPRS,VTN,SMPD3,VGF,MAPK8IP2,ANGPT4,CAMK2A,DAPL1,DOCK11,P2RX5,DRD2,RORB,KRTAP5-5,CNTNAP2,SLC17A8,ATRX,WNT5A,SDC2,PGAP1,SPRED3,GNB3,ITGB8,ABAT,FMNL1,MAPT,AMOTL1,KNDC1,THY1,WDR60,TP53INP2,NOV,SMARCD3,MID1,CHRDL1,RECK,DNAH1,SCN2A,LRRN3,PHLDB1,BICD1,PI16,DAB2IP…
GO:BP	regulation of ion transport	GO:0043269	4.68946e-18	17.3289	696	1420	132	17816	NKAIN1,NETO1,ABCB1,CACNG4,CACNA1D,MAPK8IP2,CAMK2A,P2RX5,DRD2,TMSB4X,ABAT,THY1,SCN2A,HCN3,PKD2,KCNC2,SRI,KCNJ9,ADRA2A,CACNA1E,SHISA7,ATP1B2,OPRM1,SHANK3,CACNG7,PRKD1,SYT6,ANK2,BIN1,KCNQ2,KCNC4,STC1,SYT11,RGS2,STOM,SNCA,KCNB1,DLG4,GEM,KCNMA1,CACNA1C,NALCN,GRIA2,KCNA5,NRXN1,TRPC1,AMIGO1,ATP2C2,CACNA1G,PDE4B,TGFB1,HCN1,CACNB3,KCNAB1,ANK3,PLCG2,HAP1,APP,CAMK2B,SCN3A,PRKG2,PDZK1,CORO1A,DPYSL2,GRIN2A,KC…
GO:BP	cation transmembrane transport	GO:0098655	1.11458e-17	16.9529	859	1420	151	17816	NETO1,CACNG4,CACNA1D,MAPK8IP2,P2RX5,DRD2,KCNT1,TMSB4X,THY1,SCN2A,SLC9A7,TMEM163,HCN3,PKD2,SLC9A9,KCNC2,SRI,KCNJ9,CLCN4,ATP6V1B2,ATP6AP1,FAM155A,ADRA2A,CACNA1E,SHISA7,ATP1B2,OPRM1,SHANK3,CNNM2,CACNG7,PRKD1,ANK2,KCNK3,TRPA1,BIN1,KCNQ2,KCNC4,ORAI2,RGS2,STOM,SLC18A3,NCS1,SNCA,KCNB1,DLG4,GEM,SLC25A37,KCNMA1,CACNA1C,NALCN,SLC12A5,ANXA6,GRIA2,KCNA5,NRXN1,SLC8A2,TRPC1,AMIGO1,SLC9B2,ATP2C2,FGF2,CACNA1G,PD…
GO:BP	cation transport	GO:0006812	1.45754e-17	16.8364	1183	1420	188	17816	NKAIN1,NETO1,CACNG4,CACNA1D,MAPK8IP2,CAMK2A,P2RX5,DRD2,SLC17A8,KCNT1,TMSB4X,ABAT,THY1,SCN2A,SLC9A7,TMEM163,HCN3,SLC32A1,PKD2,SLC9A9,KCNC2,SRI,KCNJ9,CLCN4,ATP6V1B2,ATP6AP1,FAM155A,ADRA2A,SLC6A15,CACNA1E,SHISA7,ATP1B2,OPRM1,SGK1,SHANK3,CNNM2,CACNG7,PRKD1,SYT6,ANK2,KCNK3,TRPA1,SLC22A17,SLC17A6,BIN1,KCNQ2,KCNC4,STC1,SYT11,ORAI2,RGS2,STOM,SLC18A3,NCS1,SNCA,KCNB1,DLG4,GEM,SLC25A37,KCNMA1,CACNA1C,NALCN,…
GO:BP	behavior	GO:0007610	3.19022e-17	16.4962	607	1420	119	17816	BRINP1,UNC79,NETO1,NPTX2,MAPK8IP2,DRD2,CNTNAP2,ABAT,MAPT,SCN2A,ZDHHC8,PER3,ADAM22,GABRG2,ITGA3,NLGN4Y,SHISA7,DAB1,OPRM1,SGK1,SHANK3,TMOD2,BRSK1,DGKI,BHLHB9,SDK1,FIG4,SNCA,PRKAR1B,DLG4,DSCAM,BRAF,PTN,MAP1A,SLC12A5,ALK,PLK2,NRXN1,SLC8A2,FOXO6,TTBK1,NAV2,SHC3,CHL1,SLC1A2,PAFAH1B1,PPP1R9B,KCNAB1,PAX5,OLFM2,SYNGAP1,NOVA1,APLN,APP,NDRG4,ITGB1,NEGR1,ASIC1,PRKAR2B,CST3,DCTN1,DDHD2,ASTN1,SLC8A3,GCNT4,GRIN…
GO:BP	regulation of ion transmembrane transport	GO:0034765	4.27171e-17	16.3694	479	1420	102	17816	NETO1,ABCB1,CACNG4,CACNA1D,MAPK8IP2,DRD2,TMSB4X,THY1,SCN2A,HCN3,PKD2,KCNC2,SRI,KCNJ9,ADRA2A,CACNA1E,SHISA7,ATP1B2,OPRM1,SHANK3,CACNG7,PRKD1,ANK2,BIN1,KCNQ2,KCNC4,RGS2,STOM,SNCA,KCNB1,DLG4,GEM,KCNMA1,CACNA1C,NALCN,GRIA2,KCNA5,NRXN1,TRPC1,AMIGO1,CACNA1G,PDE4B,TGFB1,HCN1,CACNB3,KCNAB1,ANK3,PLCG2,HAP1,APP,SCN3A,PDZK1,CORO1A,GRIN2A,KCNH2,GRIA4,AKAP6,CACNA1B,CX3CL1,SHISA6,NLGN2,SLC8A1,HCN4,KCNJ6,MYO5A,…
GO:BP	positive regulation of neurogenesis	GO:0050769	1.30281e-16	15.8851	486	1420	102	17816	BRINP1,SHOX2,DBN1,NTRK3,KCTD11,DRD2,WNT5A,MAPT,SMARCD3,DAB2IP,SERPINI1,LRP8,RNF157,MAGI2,ITGA3,TENM4,MAP6,RND2,DAB1,OPRM1,SHANK3,CACNG7,PRKD1,MEGF8,PLXND1,BHLHB9,BIN1,FIG4,GPC2,RGS2,GDI1,DLG4,DSCAM,BRAF,PTN,L1CAM,NUMBL,ALK,ZNF365,TRIM32,PCP4,FOXO6,TTBK1,RUFY3,PLXNA1,AMIGO1,TGFB1,PAFAH1B1,PLXNA2,HAP1,RNF112,APP,NDRG4,PLXNA4,CAMK2B,NEGR1,TIAM1,NRCAM,SEMA5A,STMN2,MAP1B,CX3CL1,ATP8A2,EFNA5,NTN1,PTPRD…
GO:BP	positive regulation of cell projection organization	GO:0031346	1.62767e-16	15.7884	385	1420	88	17816	SHOX2,DBN1,NTRK3,DOCK11,WNT5A,MAPT,DAB2IP,NAV3,SERPINI1,LRP8,RNF157,MAGI2,ITGA3,MAP6,RND2,RREB1,SHANK3,CACNG7,PRKD1,MEGF8,PLXND1,BHLHB9,FIG4,GPC2,RGS2,GDI1,DLG4,DSCAM,BRAF,PTN,L1CAM,ALK,FOXO6,RUFY3,PLXNA1,AMIGO1,DZIP1,PAFAH1B1,PLXNA2,HAP1,NDRG4,PLXNA4,CAMK2B,NEGR1,TIAM1,AKIRIN1,SEMA5A,RAB8B,STMN2,MAP1B,PALM,CX3CL1,ATP8A2,EFNA5,NTN1,PTPRD,DLG5,RASAL1,SYT2,NEFL,CPNE5,SYT17,TENM3,F2RL1,APBB1,ENC1,GR…
GO:BP	cell communication	GO:0007154	2.22358e-16	15.6529	6689	1420	694	17816	GRIK3,PBX1,DNM1,SRGAP3,SFRP1,NETO1,KIF3A,SPN,SHOX2,GRIK5,NPTX2,SCGB2A1,GPR173,ATRNL1,GPR68,DBN1,ZNF703,NTRK3,RAB12,RARG,KCTD11,ARHGAP30,PTPRS,VTN,SMPD3,CACNG4,VGF,CACNA1D,LRRC4,MAPK8IP2,ANGPT4,CAMK2A,DAPL1,DOCK11,P2RX5,GNAZ,DRD2,RORB,MCF2L2,CNTNAP2,SLC17A8,ATRX,WNT5A,SDC2,PSD2,SPRED3,GUCY1A2,IP6K2,GNB3,TMSB4X,ITGB8,KIFAP3,DUSP8,ABAT,MAPT,AMOTL1,KNDC1,RAB39B,THY1,MLLT11,NOV,MID1,CHRDL1,RECK,STK32A…
GO:BP	regulation of signaling	GO:0023051	2.36168e-16	15.6268	3758	1420	439	17816	GRIK3,DNM1,SRGAP3,SFRP1,NETO1,SHOX2,GRIK5,NPTX2,GPR68,DBN1,ZNF703,NTRK3,KCTD11,ARHGAP30,PTPRS,VTN,CACNG4,VGF,CACNA1D,LRRC4,MAPK8IP2,CAMK2A,P2RX5,DRD2,MCF2L2,WNT5A,PSD2,SPRED3,GUCY1A2,TMSB4X,DUSP8,ABAT,MAPT,THY1,MLLT11,NOV,MID1,CHRDL1,RECK,AFAP1L2,BICD1,GPR27,DAB2IP,RHOU,CD14,STMN1,FRRS1L,LRP8,PKD2,GNAI1,MECOM,LZTS1,KCNC2,MAGI2,ITGA3,NLGN4Y,VAV3,CPLX2,MAP3K12,SRI,ATP6AP1,NOTCH3,RNF19A,ST18,ADRA2A,…
GO:BP	vesicle-mediated transport in synapse	GO:0099003	3.63356e-16	15.4397	216	1420	62	17816	DNM1,GRIK5,CACNA1D,CAMK2A,DRD2,SLC17A8,SLC32A1,MAGI2,NLGN4Y,CPLX2,AP2B1,SYT6,BRSK1,DGKI,SLC17A6,SYT11,GRIP2,NCS1,SNCA,PRKAR1B,BRAF,RIMS3,NRXN1,SNPH,SNAP91,NAPB,RIMS4,SNAP25,NLGN2,APBA1,CDK5R1,RAB3A,SNCB,PRKCG,SYT2,SYN1,STX1B,NLGN3,SYP,SYT17,SYT9,CLSTN1,DNAJC6,RAP1B,TRIM9,PACSIN1,DNM3,GIT1,SV2A,RAB27B,ITSN1,KIAA1107,SLC18A2,PRRT2,CHRNA5,SYT5,FGF14,OPHN1,NSG1,STXBP1,CALY,MAPK10
GO:BP	regulation of cell morphogenesis	GO:0022604	4.21434e-16	15.3753	486	1420	101	17816	KIF3A,SHOX2,DBN1,NTRK3,PTPRS,WNT5A,SDC2,FMNL1,MAPT,KNDC1,THY1,RHOU,LRP8,RNF157,LZTS1,MAP6,RND2,DAB1,RREB1,SHANK3,CACNG7,MEGF8,PLXND1,BRSK1,BHLHB9,GDI1,DLG4,DSCAM,BRAF,PTN,ADAM10,L1CAM,DNMBP,SIPA1L1,RUFY3,PLXNA1,AMIGO1,PAFAH1B1,LINGO1,PLXNA2,SYNGAP1,CDC42SE1,PLXNA4,CAMK2B,TIAM1,NRCAM,SEMA4F,SEMA5A,SARM1,CORO1A,CD44,DPYSL2,MAP1B,PALM,FGD4,EFNA5,NTN1,ARHGAP44,CDK5R1,PTPRD,ARHGAP33,PARVB,RASAL1,SYT2,…
GO:BP	regulation of synapse structure or activity	GO:0050803	5.15875e-16	15.2875	236	1420	65	17816	DNM1,IGSF9,DBN1,NTRK3,PTPRS,LRRC4,DRD2,SLC17A8,WNT5A,LRRN3,DAB2IP,LRP8,CTNNA2,LRRC4B,SHISA7,CDH8,SHANK3,BHLHB9,SLC17A6,SNCA,PTN,ADAM10,SIPA1L1,CBLN1,NRXN1,AMIGO1,LRRTM3,PAFAH1B1,SYNGAP1,APP,CAMK2B,TIAM1,NRCAM,CLSTN3,DCTN1,SHISA6,EFNA5,NTN1,NLGN2,ARHGAP44,CDK5R1,PTPRD,DLG5,ARHGAP33,TUBA1A,CAMKV,EPHB2,STX1B,NLGN3,ASIC2,CLSTN1,SYBU,GAP43,PTPRT,FRMPD4,DNM3,PAK3,ABI2,ITSN1,CLSTN2,PPT1,CNTNAP4,EPHB1,BA…
GO:BP	regulation of transmembrane transport	GO:0034762	5.79212e-16	15.2372	565	1420	111	17816	NETO1,ABCB1,CACNG4,CACNA1D,MAPK8IP2,DRD2,TMSB4X,THY1,SCN2A,HCN3,PKD2,KCNC2,SRI,KCNJ9,ADRA2A,CACNA1E,SHISA7,ATP1B2,OPRM1,CLIP3,SHANK3,CACNG7,PRKD1,ANK2,BIN1,KCNQ2,KCNC4,RGS2,STOM,SNCA,KCNB1,DLG4,GEM,BRAF,KCNMA1,CACNA1C,NALCN,GRIA2,KCNA5,SORBS1,NRXN1,TRPC1,AMIGO1,CACNA1G,PDE4B,TGFB1,SLC1A2,HCN1,CACNB3,KCNAB1,ANK3,PLCG2,HAP1,SLC25A27,APP,SCN3A,PDZK1,CORO1A,GRIN2A,KCNH2,GRIA4,AKAP6,CACNA1B,CX3CL1,GRB…
GO:BP	positive regulation of neuron differentiation	GO:0045666	5.98327e-16	15.2231	378	1420	86	17816	BRINP1,SHOX2,DBN1,NTRK3,KCTD11,WNT5A,MAPT,DAB2IP,SERPINI1,LRP8,RNF157,MAGI2,ITGA3,MAP6,RND2,DAB1,SHANK3,CACNG7,PRKD1,MEGF8,PLXND1,BHLHB9,FIG4,GPC2,RGS2,GDI1,DLG4,DSCAM,BRAF,PTN,L1CAM,ALK,TRIM32,PCP4,FOXO6,RUFY3,PLXNA1,AMIGO1,PAFAH1B1,PLXNA2,RNF112,NDRG4,PLXNA4,CAMK2B,NEGR1,TIAM1,NRCAM,SEMA5A,STMN2,MAP1B,CX3CL1,ATP8A2,EFNA5,NTN1,PTPRD,DLG5,RASAL1,SYT2,MAPK8IP3,NEFL,CPNE5,SYT17,TENM3,APBB1,TRPC6,EN…
GO:BP	transport	GO:0006810	6.14898e-16	15.2112	5251	1420	570	17816	GRIK3,NKAIN1,UNC79,DNM1,QKI,SFRP1,HK1,NETO1,KIF3A,GRIK5,FRMPD3,GPR68,RAB12,VTN,ABCB1,SMPD3,CACNG4,VGF,CACNA1D,MAPK8IP2,CAMK2A,P2RX5,DRD2,ABCA2,SLC17A8,KCNT1,FBLN5,WNT5A,PGAP1,IP6K2,TMSB4X,KIFAP3,ABAT,SAMD9,MAPT,RAB39B,THY1,SLCO4A1,WDR60,NOV,DNAH1,SCN2A,RPL15,NACAD,SLC9A7,BICD1,TMEM163,GPR27,ABCB9,HCN3,RHOU,CD14,KIF5A,MYO1B,LDLRAD3,LRP8,SLC32A1,PKD2,CPT1C,SLC9A9,GABRG2,LGALS3BP,ATP8B2,CTSA,KCNC2,M…
GO:BP	positive regulation of neuron projection development	GO:0010976	9.62387e-16	15.0167	284	1420	72	17816	SHOX2,DBN1,NTRK3,WNT5A,MAPT,DAB2IP,SERPINI1,LRP8,RNF157,MAGI2,ITGA3,MAP6,RND2,SHANK3,CACNG7,PRKD1,MEGF8,PLXND1,BHLHB9,FIG4,GPC2,RGS2,GDI1,DLG4,DSCAM,BRAF,PTN,L1CAM,ALK,FOXO6,RUFY3,PLXNA1,AMIGO1,PAFAH1B1,PLXNA2,NDRG4,PLXNA4,CAMK2B,NEGR1,TIAM1,SEMA5A,STMN2,MAP1B,CX3CL1,ATP8A2,EFNA5,NTN1,PTPRD,DLG5,RASAL1,SYT2,NEFL,CPNE5,SYT17,TENM3,APBB1,ENC1,GRN,BMP5,PACSIN1,PTK7,LRP1,PAK3,CAMK1D,ITSN1,NEDD4L,RGMA…
GO:BP	positive regulation of cell development	GO:0010720	1.31021e-15	14.8827	563	1420	110	17816	BRINP1,SHOX2,GPR68,DBN1,NTRK3,KCTD11,DRD2,WNT5A,MAPT,SMARCD3,DAB2IP,SERPINI1,LRP8,RNF157,MAGI2,ITGA3,TENM4,ATP6AP1,MAP6,RND2,DAB1,OPRM1,RREB1,SHANK3,CACNG7,PRKD1,MEGF8,PLXND1,BHLHB9,BIN1,FIG4,GPC2,RGS2,GDI1,DLG4,DSCAM,BRAF,PTN,L1CAM,NUMBL,ALK,ZNF365,TRIM32,PCP4,FOXO6,TTBK1,RUFY3,PLXNA1,AMIGO1,SLC9B2,TGFB1,PAFAH1B1,PLXNA2,HAP1,RNF112,APP,NDRG4,PLXNA4,CAMK2B,NEGR1,TIAM1,NRCAM,SEMA5A,STMN2,MAP1B,AKA…
GO:BP	regulation of cell communication	GO:0010646	2.75209e-15	14.5603	3718	1420	431	17816	GRIK3,DNM1,SRGAP3,SFRP1,NETO1,SHOX2,GRIK5,NPTX2,GPR68,DBN1,ZNF703,NTRK3,KCTD11,ARHGAP30,PTPRS,VTN,CACNG4,VGF,CACNA1D,LRRC4,MAPK8IP2,CAMK2A,P2RX5,DRD2,MCF2L2,WNT5A,PSD2,SPRED3,GUCY1A2,TMSB4X,DUSP8,ABAT,MAPT,THY1,MLLT11,NOV,MID1,CHRDL1,RECK,AFAP1L2,BICD1,GPR27,DAB2IP,RHOU,CD14,STMN1,FRRS1L,LRP8,PKD2,GNAI1,MECOM,LZTS1,KCNC2,MAGI2,ITGA3,NLGN4Y,VAV3,CPLX2,MAP3K12,SRI,ATP6AP1,NOTCH3,RNF19A,ST18,ADRA2A,…
GO:BP	signal release	GO:0023061	3.22684e-15	14.4912	469	1420	97	17816	SFRP1,GRIK5,GPR68,SMPD3,VGF,CACNA1D,CAMK2A,DRD2,ABAT,NOV,GPR27,SLC32A1,KCNC2,CPLX2,SRI,ADRA2A,CACNA1E,LIN7A,OPRM1,SYT6,BRSK1,DGKI,KCNC4,SYT11,SLC18A3,NCS1,SNCA,KCNB1,BRAF,OXCT1,CACNA1C,ENHO,RIMS3,KCNA5,NRXN1,SNPH,HNF4A,PRKCA,SLC9B2,PPFIA2,NAPB,APLN,TIAM1,SCG5,ASIC1,RIMS4,RAB8B,CACNA1B,GLP1R,SNAP25,EFNA5,NLGN2,APBA1,PPFIA4,UCN3,RAB3A,PRKCG,SYT2,MYO5A,SYN1,TNFSF11,STX1B,SYP,SYT17,NRXN2,SYT9,SYBU,MC…
GO:BP	neurotransmitter transport	GO:0006836	5.19679e-15	14.2843	272	1420	69	17816	GRIK5,CACNA1D,CAMK2A,DRD2,SLC17A8,ABAT,SLC32A1,CPLX2,SLC6A15,LIN7A,SYT6,BRSK1,DGKI,SLC17A6,KCNC4,SYT11,SV2B,RGS2,SLC18A3,NCS1,SNCA,BRAF,RIMS3,NRXN1,SNPH,PPFIA2,SLC1A2,NAPB,APLN,SLC44A2,TRPC4,ASIC1,RIMS4,CACNA1B,SNAP25,APBA1,PPFIA4,GPM6B,RAB3A,PRKCG,SYT2,SYN1,TNFSF11,SLC6A8,STX1B,SYP,SYT17,NRXN2,SYT9,MCTP1,RAP1B,PTPRN2,SLC6A17,TRIM9,GIT1,PRAF2,KCNMB4,SLC36A1,SV2A,BAIAP3,SLC18A2,PPT1,PRRT2,CHRNA5,S…
GO:BP	regulation of vesicle-mediated transport	GO:0060627	6.37078e-15	14.1958	543	1420	106	17816	DNM1,KIF3A,GRIK5,VTN,SMPD3,CACNA1D,CAMK2A,DRD2,WNT5A,BICD1,CD14,MAGI2,CPLX2,AP2B1,ANKRD13B,ATP6AP1,ADRA2A,CDK5R2,CLIP3,SORL1,PRKD1,SYT6,MICAL1,BRSK1,NECAB2,DGKI,BIN1,SYT11,NCS1,SNCA,SIRPA,KCNB1,PRKAR1B,DLG4,BRAF,RIMS3,NRXN1,SNAP91,VPS41,CACNA1G,TGFB1,NAPB,PLCG2,HAP1,APLN,NDRG4,RIMS4,RAB8B,CORO1A,NLGN2,APBA1,STXBP6,SDC1,ARHGAP44,LGI3,CDK5R1,CLASP2,RAB3A,PRKCG,SYT2,IL13RA2,SYN1,STX1B,NLGN3,SYP,SYT1…
GO:BP	actin filament-based process	GO:0030029	6.82358e-15	14.166	755	1420	132	17816	SFRP1,DBN1,NTRK3,FHOD3,CACNA1D,TMSB4X,FMNL1,AMOTL1,ESPNL,RHOU,NEBL,STMN1,MYO1B,CTNNA2,FCHSD1,TMSB15A,SRI,ADRA2A,RND2,TMSB15B,SHANK3,MYO7A,ANK2,MICAL1,PAM,TMOD2,TMEFF2,KLHL41,DIXDC1,BIN1,STC1,PALLD,IQSEC3,GSN,ANTXR1,BRAF,WASF1,CACNA1C,PPM1E,SIPA1L1,KCNA5,SORBS1,TRIM32,RUFY3,FMN2,CACNA1G,PDE4B,SPTB,ARHGEF10,TGFB1,PAFAH1B1,PPP1R9B,RHOBTB2,NEB,ASAP3,ITGB1,SEMA5A,CORO2B,MICAL2,CORO1A,SPTBN1,KCNH2,ADD2…
GO:BP	establishment of localization	GO:0051234	8.84388e-15	14.0534	5369	1420	575	17816	GRIK3,NKAIN1,UNC79,DNM1,QKI,SFRP1,HK1,NETO1,KIF3A,GRIK5,FRMPD3,GPR68,RAB12,VTN,ABCB1,SMPD3,CACNG4,VGF,CACNA1D,MAPK8IP2,CAMK2A,P2RX5,DRD2,ABCA2,SLC17A8,KCNT1,FBLN5,WNT5A,PGAP1,IP6K2,TMSB4X,KIFAP3,ABAT,SAMD9,MAPT,RAB39B,THY1,SLCO4A1,WDR60,NOV,DNAH1,SCN2A,RPL15,NACAD,SLC9A7,BICD1,TMEM163,GPR27,ABCB9,HCN3,RHOU,CD14,KIF5A,MYO1B,LDLRAD3,LRP8,SLC32A1,PKD2,CPT1C,SLC9A9,GABRG2,LGALS3BP,ATP8B2,CTSA,KCNC2,M…
GO:BP	regulation of synaptic plasticity	GO:0048167	9.58145e-15	14.0186	186	1420	55	17816	NETO1,DBN1,CAMK2A,DRD2,MAPT,LZTS1,CPLX2,SHISA7,SHANK3,CYP46A1,BRSK1,DGKI,SNCA,MPP2,KCNB1,DLG4,BRAF,PTN,MAP1A,SIPA1L1,YWHAG,CBLN1,RIMS3,PLK2,SLC8A2,SYNGAP1,APP,CAMK2B,RIMS4,SLC8A3,MAP1B,GRIN2A,CX3CL1,SNAP25,SHISA6,ABHD6,RAB3A,EPHB2,NLGN3,SYP,MCTP1,NRGN,RASGRF1,SYNGR1,NSMF,SLC4A10,SERPINE2,ADORA1,PRRT2,FGF14,NSG1,TNR,STXBP1,BAIAP2,JPH4
GO:BP	cellular developmental process	GO:0048869	1.06815e-14	13.9714	4435	1420	493	17816	DOK6,BRINP1,PBX1,QKI,SFRP1,KIF3A,SPN,SPOCK1,NTM,SHOX2,MEF2D,ATL1,NPTX2,GPR173,IGSF9,GPR68,DBN1,ZNF703,NTRK3,RARG,KCTD11,FHOD3,LHX2,PTPRS,VTN,SMPD3,MAPK8IP2,CAMK2A,DAPL1,DOCK11,DRD2,RORB,KRTAP5-5,CNTNAP2,ATRX,WNT5A,SDC2,GNB3,ITGB8,FMNL1,MAPT,KNDC1,THY1,TP53INP2,NOV,SMARCD3,CHRDL1,RECK,DNAH1,PHLDB1,PI16,DAB2IP,WDR7,RHOU,ROM1,NAV3,COL19A1,ADAM22,C2ORF40,SERPINI1,NEBL,KIF5A,BTBD3,STMN1,LRP8,RNF157,CT…
GO:BP	metal ion transport	GO:0030001	1.10492e-14	13.9567	905	1420	149	17816	NKAIN1,NETO1,CACNG4,CACNA1D,CAMK2A,P2RX5,DRD2,SLC17A8,KCNT1,THY1,SCN2A,SLC9A7,TMEM163,HCN3,PKD2,SLC9A9,KCNC2,SRI,KCNJ9,ATP6V1B2,ATP6AP1,FAM155A,ADRA2A,SLC6A15,CACNA1E,ATP1B2,OPRM1,SGK1,CNNM2,CACNG7,PRKD1,ANK2,KCNK3,TRPA1,SLC22A17,SLC17A6,BIN1,KCNQ2,KCNC4,STC1,ORAI2,STOM,NCS1,SNCA,KCNB1,GEM,SLC25A37,KCNMA1,CACNA1C,NALCN,SLC12A5,ANXA6,KCNA5,SLC8A2,TRPC1,AMIGO1,SLC9B2,ATP2C2,FGF2,CACNA1G,PDE4B,TGFB1…
GO:BP	dendrite morphogenesis	GO:0048813	1.10798e-14	13.9555	146	1420	48	17816	DBN1,MAPK8IP2,CAMK2A,SDC2,KNDC1,BTBD3,LRP8,CTNNA2,LZTS1,MAP6,DCX,DOCK10,SHANK3,BHLHB9,CELSR2,DLG4,DSCAM,PTN,ADAM10,SIPA1L1,ZNF365,DCLK1,PAFAH1B1,ITGB1,CAMK2B,TIAM1,SARM1,ARHGAP44,CDK5R1,CTNND2,ELAVL4,PTPRD,ARHGAP33,EPHB2,NLGN3,TRPC6,DNM3,NSMF,PAK3,MAP2,RAP2A,ABI2,KLF7,NEDD4L,KIDINS220,EPHB1,BAIAP2,SRCIN1
GO:BP	regulation of cell morphogenesis involved in differentiation	GO:0010769	1.1829e-14	13.9271	303	1420	73	17816	SHOX2,DBN1,NTRK3,PTPRS,WNT5A,SDC2,MAPT,KNDC1,THY1,LRP8,LZTS1,MAP6,RND2,DAB1,RREB1,SHANK3,MEGF8,PLXND1,BRSK1,BHLHB9,GDI1,DSCAM,BRAF,ADAM10,L1CAM,SIPA1L1,RUFY3,PLXNA1,AMIGO1,PAFAH1B1,LINGO1,PLXNA2,SYNGAP1,PLXNA4,CAMK2B,TIAM1,NRCAM,SEMA4F,SEMA5A,SARM1,DPYSL2,MAP1B,EFNA5,NTN1,ARHGAP44,CDK5R1,PTPRD,ARHGAP33,TRIM46,EPHB2,NLGN3,NEFL,EFNB3,TRPC6,SEMA4C,FLNA,DNM3,NSMF,LRP1,S100A10,PAK3,MAP2,RAP2A,DMTN,ABI…
GO:BP	transmembrane transport	GO:0055085	1.67145e-14	13.7769	1611	1420	225	17816	GRIK3,UNC79,NETO1,GRIK5,ABCB1,CACNG4,CACNA1D,MAPK8IP2,P2RX5,DRD2,ABCA2,SLC17A8,KCNT1,TMSB4X,THY1,SLCO4A1,SCN2A,SLC9A7,TMEM163,ABCB9,HCN3,SLC32A1,PKD2,SLC9A9,GABRG2,ATP8B2,KCNC2,SRI,XPR1,KCNJ9,CLCN4,ATP6V1B2,ATP6AP1,FAM155A,ADRA2A,SLC6A15,CACNA1E,SHISA7,ATP1B2,OPRM1,SGK1,CLIP3,SHANK3,CNNM2,CACNG7,TTYH3,PRKD1,GABRB3,ANK2,KCNK3,TRPA1,SLC22A17,SLC17A6,BIN1,KCNQ2,KCNC4,SV2B,ORAI2,RGS2,STOM,SLC18A3,NCS…
GO:BP	postsynapse organization	GO:0099173	1.98661e-14	13.7019	165	1420	51	17816	DBN1,NTRK3,PTPRS,LRRC4,WNT5A,LRP8,MAGI2,ITGA3,NLGN4Y,LRRC4B,DOCK10,SHISA7,SHANK3,BHLHB9,CNKSR2,MPP2,DLG4,PTN,ADAM10,SIPA1L1,CBLN1,NRXN1,ZNF365,PAFAH1B1,SYNGAP1,CAMK2B,TIAM1,NRCAM,SHISA6,NLGN2,ARHGAP44,CDK5R1,CTNND2,PTPRD,ARHGAP33,EPHB2,MYH10,NLGN3,NEFL,NRXN2,GAP43,FRMPD4,DNM3,PAK3,TMEM108,ABI2,INA,OPHN1,EPHB1,BAIAP2,SRCIN1
GO:BP	synaptic vesicle cycle	GO:0099504	2.70764e-14	13.5674	196	1420	56	17816	DNM1,GRIK5,CACNA1D,CAMK2A,DRD2,SLC17A8,SLC32A1,MAGI2,NLGN4Y,CPLX2,SYT6,BRSK1,DGKI,SLC17A6,SYT11,NCS1,SNCA,PRKAR1B,BRAF,RIMS3,NRXN1,SNPH,SNAP91,NAPB,RIMS4,SNAP25,NLGN2,APBA1,CDK5R1,RAB3A,SNCB,PRKCG,SYT2,SYN1,STX1B,NLGN3,SYP,SYT17,SYT9,DNAJC6,RAP1B,TRIM9,PACSIN1,DNM3,GIT1,SV2A,RAB27B,ITSN1,KIAA1107,SLC18A2,PRRT2,CHRNA5,SYT5,FGF14,OPHN1,STXBP1
GO:BP	central nervous system development	GO:0007417	6.80749e-14	13.167	1003	1420	158	17816	SFRP1,KIF3A,SPOCK1,NTRK3,LHX2,PTPRS,VTN,DRD2,CNTNAP2,SLC17A8,ATRX,WNT5A,PGAP1,ABAT,MAPT,KNDC1,DAB2IP,ADAM22,ACTL6B,SERPINI1,BTBD3,STMN1,LRP8,SLC32A1,PKD2,CTNNA2,KCNC2,TENM4,NOTCH3,DCX,CDK5R2,DAB1,ARNT2,SHANK3,PAM,KCNK3,DCLK2,PTCH1,DIXDC1,BIN1,RGS2,NRG3,GSN,PTN,OXCT1,FAIM2,NUMBL,ALK,CBLN1,AKT3,NRXN1,SNPH,ZNF365,TACC2,GDF11,TTBK1,AMIGO1,NAV2,DCLK1,SHC3,PADI2,PITPNM1,TGFB1,SLC1A2,C16ORF45,PAFAH1B1,C…
GO:BP	cellular component organization	GO:0016043	8.55137e-14	13.068	6414	1420	659	17816	DOK6,DNM1,SFRP1,KIF3A,SETD7,SPOCK1,SHOX2,GRIK5,ATL1,NPTX2,IGSF9,DBN1,ZNF703,NTRK3,RARG,KCTD11,FHOD3,LHX2,PTPRS,VTN,ABCB1,SMPD3,LRRC4,MAPK8IP2,ANGPT4,CAMK2A,DOCK11,DRD2,CNTNAP2,CCDC28B,ATRX,FBLN5,WNT5A,SDC2,KCTD16,IP6K2,GNB3,TMSB4X,ITGB8,FTCD,KIFAP3,SAMD9,FMNL1,MAPT,NAP1L3,AMOTL1,KNDC1,TPPP3,RAB39B,THY1,MLLT11,WDR60,TP53INP2,NOV,SMARCD3,MID1,RECK,DNAH1,LRRN3,ZDHHC8,LPCAT2,PHLDB1,BICD1,PI16,ESPNL,M…
GO:BP	positive regulation of cellular component organization	GO:0051130	2.9509e-13	12.53	1202	1420	178	17816	DNM1,SFRP1,KIF3A,SHOX2,DBN1,NTRK3,VTN,SMPD3,DOCK11,DRD2,ATRX,WNT5A,MAPT,TPPP3,THY1,MLLT11,LRRN3,PHLDB1,BICD1,DAB2IP,RHOU,NAV3,CD14,SERPINI1,LRP8,RNF157,CTNNA2,KIAA1324,FCHSD1,MAGI2,ITGA3,AP2B1,LRRC4B,MAP6,RND2,CLIP3,RREB1,SHANK3,CACNG7,PRKD1,MEGF8,PLXND1,BHLHB9,BIN1,FIG4,GPC2,RGS2,GDI1,SNCA,GSN,DLG4,DSCAM,BRAF,PTN,DYNC1H1,L1CAM,WASF1,KIAA1551,PPM1E,YWHAG,ALK,CBLN1,NRXN1,FOXO6,TTBK1,RUFY3,PLXNA1,A…
GO:BP	cytoskeleton organization	GO:0007010	3.12176e-13	12.5056	1315	1420	190	17816	SFRP1,KIF3A,DBN1,NTRK3,FHOD3,ATRX,TMSB4X,FTCD,FMNL1,MAPT,AMOTL1,TPPP3,THY1,MID1,DNAH1,PHLDB1,BICD1,ESPNL,MAST1,RHOU,KATNAL1,NAV3,ACTL6B,NEBL,STMN1,MYO1B,PKD2,CTNNA2,GNAI1,FCHSD1,LRRC49,TMSB15A,RNF19A,MAP6,DCX,ADRA2A,RND2,TMSB15B,CLIP3,SHANK3,ANK2,MICAL1,PAM,DCLK2,TMOD2,BRSK1,TMEFF2,KLHL41,DIXDC1,BIN1,PALLD,IQSEC3,SNCA,GSN,ANTXR1,BRAF,DYNC1H1,WASF1,MAP1A,PPM1E,TUBB3,SIPA1L1,PLK2,SORBS1,TACC2,TRIM3…
GO:BP	inorganic cation transmembrane transport	GO:0098662	3.66799e-13	12.4356	757	1420	128	17816	NETO1,CACNG4,CACNA1D,DRD2,KCNT1,TMSB4X,THY1,SCN2A,SLC9A7,TMEM163,HCN3,PKD2,SLC9A9,KCNC2,SRI,KCNJ9,CLCN4,ATP6V1B2,ATP6AP1,FAM155A,ADRA2A,CACNA1E,ATP1B2,OPRM1,CNNM2,CACNG7,PRKD1,ANK2,KCNK3,TRPA1,BIN1,KCNQ2,KCNC4,ORAI2,STOM,NCS1,SNCA,KCNB1,GEM,SLC25A37,KCNMA1,CACNA1C,NALCN,SLC12A5,ANXA6,KCNA5,SLC8A2,TRPC1,AMIGO1,SLC9B2,ATP2C2,FGF2,CACNA1G,PDE4B,TGFB1,HCN1,CACNB3,KCNAB1,ANK3,PLCG2,HAP1,SLC25A27,SCN3A…
GO:BP	cell differentiation	GO:0030154	4.1858e-13	12.3782	4245	1420	469	17816	DOK6,BRINP1,PBX1,QKI,SFRP1,KIF3A,SPN,SPOCK1,NTM,SHOX2,MEF2D,ATL1,NPTX2,GPR173,IGSF9,GPR68,DBN1,ZNF703,NTRK3,RARG,KCTD11,FHOD3,LHX2,PTPRS,VTN,SMPD3,MAPK8IP2,CAMK2A,DAPL1,DOCK11,DRD2,RORB,KRTAP5-5,CNTNAP2,ATRX,WNT5A,SDC2,GNB3,ITGB8,MAPT,KNDC1,THY1,TP53INP2,NOV,SMARCD3,CHRDL1,RECK,DNAH1,PHLDB1,PI16,DAB2IP,WDR7,ROM1,NAV3,COL19A1,ADAM22,SERPINI1,NEBL,KIF5A,BTBD3,STMN1,LRP8,RNF157,CTNNA2,MECOM,LZTS1,RP…
GO:BP	locomotion	GO:0040011	8.85398e-13	12.0529	1955	1420	254	17816	DOK6,SRGAP3,SFRP1,KIF3A,SPN,SPOCK1,GPR173,IGSF9,ZNF703,NTRK3,LHX2,VTN,SMPD3,ANGPT4,CAMK2A,DRD2,WNT5A,SDC2,TMSB4X,ITGB8,FMNL1,AMOTL1,THY1,NOV,RECK,DNAH1,DAB2IP,NAV3,KIF5A,CTNNA2,MAGI2,ITGA3,TMSB15A,VAV3,CD274,JAM2,DCX,ADRA2A,RND2,CDK5R2,DOCK10,ATP1B2,DAB1,SGK1,TMSB15B,RREB1,SHANK3,DPEP1,SORL1,PRKD1,TNS1,SMOC2,MEGF8,PLXND1,SPATA13,PTCH1,TMEFF2,DIXDC1,STC1,PALLD,FUT8,NRG3,SNCA,SIRPA,DSCAM,BRAF,PTN,A…
GO:BP	signal release from synapse	GO:0099643	9.20169e-13	12.0361	173	1420	50	17816	GRIK5,CACNA1D,CAMK2A,DRD2,SLC32A1,CPLX2,LIN7A,SYT6,BRSK1,DGKI,KCNC4,SYT11,SLC18A3,NCS1,SNCA,BRAF,RIMS3,NRXN1,SNPH,PPFIA2,NAPB,ASIC1,RIMS4,CACNA1B,SNAP25,APBA1,PPFIA4,RAB3A,PRKCG,SYT2,SYN1,STX1B,SYP,SYT17,NRXN2,SYT9,MCTP1,RAP1B,PTPRN2,TRIM9,GIT1,KCNMB4,SV2A,BAIAP3,SLC18A2,PPT1,PRRT2,CHRNA5,SYT5,STXBP1
GO:BP	neurotransmitter secretion	GO:0007269	9.20169e-13	12.0361	173	1420	50	17816	GRIK5,CACNA1D,CAMK2A,DRD2,SLC32A1,CPLX2,LIN7A,SYT6,BRSK1,DGKI,KCNC4,SYT11,SLC18A3,NCS1,SNCA,BRAF,RIMS3,NRXN1,SNPH,PPFIA2,NAPB,ASIC1,RIMS4,CACNA1B,SNAP25,APBA1,PPFIA4,RAB3A,PRKCG,SYT2,SYN1,STX1B,SYP,SYT17,NRXN2,SYT9,MCTP1,RAP1B,PTPRN2,TRIM9,GIT1,KCNMB4,SV2A,BAIAP3,SLC18A2,PPT1,PRRT2,CHRNA5,SYT5,STXBP1
GO:BP	multicellular organismal process	GO:0032501	9.52728e-13	12.021	7718	1420	761	17816	DOK6,BRINP1,PBX1,UNC79,QKI,SFRP1,EBF4,HK1,NETO1,KIF3A,SPN,SPOCK1,NTM,SHOX2,GRIK5,MEF2D,ATL1,NPTX2,GPR173,IGSF9,GPR68,DBN1,ZNF703,NTRK3,RARG,KCTD11,FHOD3,LHX2,PTPRS,VTN,SMPD3,CACNG4,VGF,CACNA1D,MAPK8IP2,ANGPT4,CAMK2A,DAPL1,DOCK11,P2RX5,DRD2,ELOVL6,RORB,KRTAP5-5,CNTNAP2,SLC17A8,ATRX,WNT5A,SDC2,PGAP1,SPRED3,GNB3,TMSB4X,ITGB8,ABAT,MAPT,AMOTL1,KNDC1,THY1,WDR60,TP53INP2,NOV,SMARCD3,MID1,CHRDL1,RECK,DNA…
GO:BP	inorganic ion transmembrane transport	GO:0098660	1.49701e-12	11.8248	840	1420	136	17816	NETO1,CACNG4,CACNA1D,DRD2,KCNT1,TMSB4X,THY1,SCN2A,SLC9A7,TMEM163,HCN3,PKD2,SLC9A9,GABRG2,KCNC2,SRI,XPR1,KCNJ9,CLCN4,ATP6V1B2,ATP6AP1,FAM155A,ADRA2A,CACNA1E,ATP1B2,OPRM1,CNNM2,CACNG7,TTYH3,PRKD1,GABRB3,ANK2,KCNK3,TRPA1,BIN1,KCNQ2,KCNC4,ORAI2,STOM,NCS1,SNCA,KCNB1,GEM,SLC25A37,KCNMA1,SLC37A1,CACNA1C,NALCN,SLC12A5,ANXA6,KCNA5,SLC8A2,TRPC1,AMIGO1,SLC9B2,ATP2C2,FGF2,CACNA1G,PDE4B,TGFB1,HCN1,CACNB3,KCNA…
GO:BP	regulation of synapse organization	GO:0050807	1.98858e-12	11.7015	227	1420	58	17816	IGSF9,DBN1,NTRK3,PTPRS,LRRC4,DRD2,WNT5A,LRRN3,DAB2IP,LRP8,CTNNA2,LRRC4B,SHISA7,CDH8,SHANK3,BHLHB9,SNCA,PTN,ADAM10,SIPA1L1,CBLN1,NRXN1,AMIGO1,LRRTM3,PAFAH1B1,APP,CAMK2B,TIAM1,NRCAM,CLSTN3,DCTN1,SHISA6,EFNA5,NTN1,NLGN2,ARHGAP44,CDK5R1,PTPRD,DLG5,ARHGAP33,TUBA1A,CAMKV,EPHB2,NLGN3,ASIC2,CLSTN1,GAP43,PTPRT,FRMPD4,DNM3,PAK3,ABI2,ITSN1,CLSTN2,CNTNAP4,EPHB1,BAIAP2,SRCIN1
GO:BP	actin cytoskeleton organization	GO:0030036	8.24843e-12	11.0836	658	1420	113	17816	SFRP1,DBN1,NTRK3,FHOD3,TMSB4X,FMNL1,AMOTL1,ESPNL,RHOU,NEBL,STMN1,MYO1B,CTNNA2,FCHSD1,TMSB15A,ADRA2A,RND2,TMSB15B,SHANK3,MICAL1,PAM,TMOD2,TMEFF2,KLHL41,DIXDC1,BIN1,PALLD,IQSEC3,GSN,ANTXR1,BRAF,WASF1,PPM1E,SIPA1L1,SORBS1,TRIM32,RUFY3,FMN2,SPTB,ARHGEF10,TGFB1,PAFAH1B1,PPP1R9B,RHOBTB2,NEB,ASAP3,ITGB1,SEMA5A,CORO2B,MICAL2,CORO1A,SPTBN1,ADD2,FAT1,EPB41L1,CX3CL1,IQSEC2,FGD4,EFNA5,ARHGEF17,MTSS1,GPM6B,AR…
GO:BP	cell adhesion	GO:0007155	9.20418e-12	11.036	1417	1420	196	17816	SFRP1,SPN,SPOCK1,NTM,IGSF9,ZNF703,PTPRS,VTN,LRRC4,CNTNAP2,FBLN5,WNT5A,ITGB8,KIFAP3,ABAT,CGREF1,EPDR1,THY1,NOV,ROM1,COL19A1,ADAM22,SERPINI1,CTNNA2,LRRN2,LGALS3BP,ITGA3,NLGN4Y,VAV3,CD274,TENM4,JAM2,PCDH7,LRRC4B,CDH6,ATP1B2,DAB1,CDH8,RREB1,COL6A1,SMOC2,PLXND1,DTX1,HPSE,IGSF9B,PCDHAC2,SDK1,CELSR2,CDHR3,PALLD,GSN,DUSP26,SIRPA,DLG4,ANTXR1,DSCAM,BRAF,PTN,CADM1,ADAM10,ZMIZ1,L1CAM,CBLN1,COL7A1,SORBS1,NRXN…
GO:BP	regulation of multicellular organismal process	GO:0051239	9.89948e-12	11.0044	3272	1420	375	17816	BRINP1,PBX1,SFRP1,HK1,NETO1,SPN,SPOCK1,SHOX2,NPTX2,GPR173,GPR68,DBN1,ZNF703,NTRK3,RARG,KCTD11,LHX2,PTPRS,VTN,SMPD3,CACNG4,CACNA1D,ANGPT4,CAMK2A,DRD2,ELOVL6,RORB,WNT5A,SDC2,TMSB4X,ITGB8,ABAT,MAPT,AMOTL1,KNDC1,THY1,NOV,SMARCD3,RECK,LRRN3,AFAP1L2,PHLDB1,PI16,PER3,DAB2IP,NAV3,CD14,SERPINI1,LRP8,RNF157,CTNNA2,LZTS1,MAGI2,LPIN1,ITGA3,CD274,LRRFIP1,SRI,AP2B1,TENM4,LRRC4B,ATP6AP1,NOTCH3,MAP6,LMO1,ADRA2A,…
GO:BP	biological adhesion	GO:0022610	1.5204e-11	10.818	1424	1420	196	17816	SFRP1,SPN,SPOCK1,NTM,IGSF9,ZNF703,PTPRS,VTN,LRRC4,CNTNAP2,FBLN5,WNT5A,ITGB8,KIFAP3,ABAT,CGREF1,EPDR1,THY1,NOV,ROM1,COL19A1,ADAM22,SERPINI1,CTNNA2,LRRN2,LGALS3BP,ITGA3,NLGN4Y,VAV3,CD274,TENM4,JAM2,PCDH7,LRRC4B,CDH6,ATP1B2,DAB1,CDH8,RREB1,COL6A1,SMOC2,PLXND1,DTX1,HPSE,IGSF9B,PCDHAC2,SDK1,CELSR2,CDHR3,PALLD,GSN,DUSP26,SIRPA,DLG4,ANTXR1,DSCAM,BRAF,PTN,CADM1,ADAM10,ZMIZ1,L1CAM,CBLN1,COL7A1,SORBS1,NRXN…
GO:BP	cellular component organization or biogenesis	GO:0071840	2.54543e-11	10.5942	6588	1420	661	17816	DOK6,DNM1,SFRP1,KIF3A,SETD7,SPOCK1,SHOX2,GRIK5,ATL1,NPTX2,IGSF9,DBN1,ZNF703,NTRK3,SERINC1,RARG,KCTD11,FHOD3,LHX2,PTPRS,VTN,ABCB1,SMPD3,LRRC4,MAPK8IP2,ANGPT4,CAMK2A,DOCK11,DRD2,CNTNAP2,CCDC28B,ATRX,FBLN5,WNT5A,SDC2,KCTD16,IP6K2,GNB3,TMSB4X,ITGB8,FTCD,KIFAP3,SAMD9,FMNL1,MAPT,NAP1L3,AMOTL1,KNDC1,TPPP3,RAB39B,THY1,MLLT11,WDR60,TP53INP2,NOV,SMARCD3,MID1,RECK,DNAH1,LRRN3,ZDHHC8,LPCAT2,PHLDB1,BICD1,PI16…
GO:BP	glutamate receptor signaling pathway	GO:0007215	3.09803e-11	10.5089	99	1420	35	17816	GRIK3,NETO1,GRIK5,CACNG4,MAPK8IP2,FRRS1L,SHISA7,OPRM1,SHANK3,CACNG7,NECAB2,GRM2,KCNB1,DLG4,GRIA2,NRXN1,APP,TIAM1,GRIN2A,GRIA4,CX3CL1,GRM1,SHISA6,NLGN2,TRPM3,CDK5R1,EPHB2,NLGN3,NEFL,CPEB4,RASGRF1,SSTR1,DAGLA,HOMER2,RGS9
GO:BP	regulation of transporter activity	GO:0032409	6.22232e-11	10.206	279	1420	63	17816	NETO1,ABCB1,CACNG4,CACNA1D,MAPK8IP2,DRD2,TMSB4X,PKD2,KCNC2,SRI,ADRA2A,SHISA7,ATP1B2,OPRM1,SGK1,SHANK3,CACNG7,ANK2,STOM,SNCA,DLG4,GEM,GRIA2,NRXN1,PDE4B,CACNB3,KCNAB1,ANK3,PLCG2,HAP1,APP,NDFIP1,PDZK1,GRIN2A,GRIA4,AKAP6,SHISA6,NLGN2,PON1,MYO5A,EPHB2,FHL1,NLGN3,NEFL,CACNB4,EHD3,TRPC6,SCN4B,CTTNBP2NL,SLC9A1,KCNC1,RASGRF1,PRKCE,STAC,REM2,NEDD4L,CACNB1,FGF14,SYNGR3,RGS9,FXYD6,ATP1B1,JPH4
GO:BP	export from cell	GO:0140352	7.65269e-11	10.1162	1565	1420	208	17816	SFRP1,HK1,GRIK5,FRMPD3,GPR68,SMPD3,VGF,CACNA1D,CAMK2A,DRD2,WNT5A,TMSB4X,ABAT,NOV,GPR27,CD14,SLC32A1,LGALS3BP,CTSA,KCNC2,CPLX2,CD274,SRI,PCDH7,ATP6AP1,ADRA2A,CDK5R2,CACNA1E,ATP1B2,LIN7A,OPRM1,SYT6,PDXK,TRAF3IP2,MICAL1,PAM,ENDOD1,BRSK1,DGKI,HPSE,KCNC4,POU2F2,SYT11,QPCT,STOM,SLC18A3,NCS1,SNCA,GSN,GRM2,SIRPA,TLR5,KCNB1,BRAF,OXCT1,CADM1,ADAM10,DYNC1H1,SCG2,CACNA1C,ENHO,CBLN1,RIMS3,KCNA5,NRXN1,SNPH,STK…
GO:BP	regulation of cation transmembrane transport	GO:1904062	8.04272e-11	10.0946	339	1420	71	17816	NETO1,CACNG4,CACNA1D,MAPK8IP2,DRD2,TMSB4X,THY1,PKD2,KCNC2,SRI,ADRA2A,SHISA7,ATP1B2,OPRM1,SHANK3,CACNG7,PRKD1,ANK2,BIN1,RGS2,STOM,SNCA,DLG4,GEM,CACNA1C,GRIA2,NRXN1,TRPC1,AMIGO1,PDE4B,TGFB1,CACNB3,KCNAB1,ANK3,PLCG2,HAP1,APP,PDZK1,CORO1A,GRIN2A,KCNH2,GRIA4,AKAP6,CX3CL1,SHISA6,NLGN2,SLC8A1,MYO5A,EPHB2,FHL1,NLGN3,NEFL,CACNB4,DPP6,EHD3,SCN4B,SLC9A1,KCNC1,FLNA,RASGRF1,PRKCE,STAC,KCNAB2,REM2,NEDD4L,CACNB…
GO:BP	regulation of dendrite development	GO:0050773	1.50416e-10	9.82271	150	1420	43	17816	DBN1,PTPRS,SDC2,KNDC1,DAB2IP,LRP8,LZTS1,SHANK3,BHLHB9,SDK1,PTN,ADAM10,SIPA1L1,ALK,PLK2,FOXO6,MARK1,PAFAH1B1,CAMK2B,TIAM1,SARM1,ARHGAP44,CDK5R1,PTPRD,DLG5,ARHGAP33,KIAA0319,NLGN3,TRPC6,BMP5,PACSIN1,DNM3,SEZ6,NSMF,CAMSAP2,PAK3,RAP2A,CAMK1D,ABI2,ITSN1,NEDD4L,BAIAP2,SRCIN1
GO:BP	learning or memory	GO:0007611	1.94537e-10	9.711	257	1420	59	17816	BRINP1,NETO1,NPTX2,MAPK8IP2,DRD2,CNTNAP2,MAPT,SCN2A,ITGA3,NLGN4Y,SHISA7,SGK1,SHANK3,TMOD2,BRSK1,DGKI,BHLHB9,PRKAR1B,DLG4,BRAF,PTN,MAP1A,SLC12A5,PLK2,NRXN1,SLC8A2,FOXO6,TTBK1,SHC3,PAFAH1B1,PPP1R9B,KCNAB1,SYNGAP1,APP,NDRG4,ITGB1,ASIC1,PRKAR2B,DDHD2,SLC8A3,GRIN2A,GLP1R,SNAP25,ELAVL4,PRKCG,ADCY3,EPHB2,NLGN3,NRXN2,KCNK10,RCAN1,NRGN,RASGRF1,CAMK4,GRPR,C1QL1,PPT1,TNR,JPH4
GO:BP	regulation of exocytosis	GO:0017157	2.59706e-10	9.58552	217	1420	53	17816	GRIK5,SMPD3,CACNA1D,CAMK2A,DRD2,CPLX2,ATP6AP1,ADRA2A,CDK5R2,SYT6,MICAL1,DGKI,SYT11,NCS1,SNCA,KCNB1,BRAF,RIMS3,CACNA1G,NAPB,HAP1,RIMS4,RAB8B,APBA1,STXBP6,SDC1,LGI3,CLASP2,RAB3A,PRKCG,SYT2,IL13RA2,SYN1,STX1B,SYP,SYT17,F2RL1,SYT9,RAP1B,ABR,TRIM9,GIT1,BAIAP3,RAB27B,RAB15,CHRNA5,SYT5,SYT13,SCAMP5,BCR,HLA-F,RAB3C,STXBP1
GO:BP	dendritic spine development	GO:0060996	4.476e-10	9.34911	96	1420	33	17816	DBN1,PTPRS,CAMK2A,LRP8,DOCK10,SHANK3,BHLHB9,SDK1,DLG4,ADAM10,SLC12A5,SIPA1L1,PLK2,ZNF365,FOXO6,PAFAH1B1,CAMK2B,TIAM1,ARHGAP44,CDK5R1,CTNND2,DLG5,ARHGAP33,SLC9A6,EPHB2,NLGN3,DNM3,PAK3,ABI2,ITSN1,EPHB1,BAIAP2,SRCIN1
GO:BP	cognition	GO:0050890	4.56439e-10	9.34062	298	1420	64	17816	BRINP1,NETO1,NPTX2,MAPK8IP2,DRD2,CNTNAP2,MAPT,SCN2A,ITGA3,NLGN4Y,SHISA7,SGK1,SHANK3,TMOD2,BRSK1,DGKI,BHLHB9,PRKAR1B,DLG4,BRAF,PTN,JAKMIP1,MAP1A,SLC12A5,PLK2,NRXN1,SLC8A2,FOXO6,TTBK1,SHC3,CHL1,PAFAH1B1,PPP1R9B,KCNAB1,SYNGAP1,APP,NDRG4,ITGB1,ASIC1,PRKAR2B,DDHD2,SLC8A3,GRIN2A,GLP1R,SNAP25,ELAVL4,PRKCG,ADCY3,EPHB2,NLGN3,NRXN2,KCNK10,RCAN1,NRGN,RASGRF1,CAMK4,GRPR,SOBP,C1QL1,MGAT3,ADORA1,PPT1,TNR,JPH4
GO:BP	neuron projection extension	GO:1990138	4.57362e-10	9.33974	167	1420	45	17816	NTRK3,LHX2,PTPRS,WNT5A,MAPT,RNF157,DCX,CACNG7,MEGF8,GDI1,DSCAM,L1CAM,WASF1,RUFY3,PLXNA1,DCLK1,PAFAH1B1,DDR1,ITGB1,PLXNA4,TIAM1,NRCAM,SEMA4F,SEMA5A,DPYSL2,MAP1B,NTN1,CDK5R1,NDN,RASAL1,SYT2,TRIM46,SLC9A6,NLGN3,CPNE5,SYT17,SEMA4C,CYFIP2,LRP1,MAP2,SLIT3,TMEM108,NEDD4L,AUTS2,TNR
GO:BP	regulation of secretion by cell	GO:1903530	5.40411e-10	9.26728	751	1420	119	17816	SFRP1,HK1,GRIK5,GPR68,SMPD3,CACNA1D,CAMK2A,DRD2,WNT5A,TMSB4X,ABAT,NOV,GPR27,CD14,KCNC2,CPLX2,CD274,SRI,ATP6AP1,ADRA2A,CDK5R2,CACNA1E,OPRM1,SYT6,MICAL1,PAM,DGKI,KCNC4,SYT11,NCS1,SNCA,TLR5,KCNB1,BRAF,OXCT1,CADM1,CACNA1C,RIMS3,KCNA5,HNF4A,PRKCA,SLC9B2,CACNA1G,TGFB1,NAPB,HAP1,APLN,HDAC9,TIAM1,SCG5,ASIC1,RIMS4,RAB8B,DPYSL2,SPTBN1,NLRP1,CX3CL1,LGR4,GLP1R,SNAP25,EFNA5,NLGN2,APBA1,STXBP6,SDC1,LGI3,CD200,…
GO:BP	axon guidance	GO:0007411	5.49222e-10	9.26025	270	1420	60	17816	DOK6,KIF3A,IGSF9,LHX2,WNT5A,KIF5A,DAB1,MEGF8,PLXND1,PTCH1,PALLD,DSCAM,L1CAM,KIF5C,TUBB3,NRXN1,NCAM1,PLXNA1,PRKCA,SHC3,CHL1,SPTB,PLXNA2,NFASC,APP,PLXNA4,NRCAM,SEMA4F,SEMA5A,DPYSL2,PTPRA,SPTBN1,EFNB1,GRB10,EFNA5,NTN1,CDK5R1,CRMP1,EPHB2,MYH10,MAPK8IP3,EFNB3,GAP43,SEMA4C,DOK4,PTPRM,SPTBN4,CYFIP2,SPTAN1,LRP1,DPYSL5,SH3KBP1,SLIT3,ISL1,PDLIM7,KLF7,OPHN1,EPHB1,TNR,TUBB2B
GO:BP	neuron projection guidance	GO:0097485	6.51975e-10	9.18577	271	1420	60	17816	DOK6,KIF3A,IGSF9,LHX2,WNT5A,KIF5A,DAB1,MEGF8,PLXND1,PTCH1,PALLD,DSCAM,L1CAM,KIF5C,TUBB3,NRXN1,NCAM1,PLXNA1,PRKCA,SHC3,CHL1,SPTB,PLXNA2,NFASC,APP,PLXNA4,NRCAM,SEMA4F,SEMA5A,DPYSL2,PTPRA,SPTBN1,EFNB1,GRB10,EFNA5,NTN1,CDK5R1,CRMP1,EPHB2,MYH10,MAPK8IP3,EFNB3,GAP43,SEMA4C,DOK4,PTPRM,SPTBN4,CYFIP2,SPTAN1,LRP1,DPYSL5,SH3KBP1,SLIT3,ISL1,PDLIM7,KLF7,OPHN1,EPHB1,TNR,TUBB2B
GO:BP	developmental growth involved in morphogenesis	GO:0060560	7.13379e-10	9.14668	236	1420	55	17816	SFRP1,NTRK3,RARG,LHX2,PTPRS,WNT5A,MAPT,RNF157,MAGI2,DCX,RND2,CACNG7,MEGF8,GDI1,DSCAM,L1CAM,WASF1,RUFY3,PLXNA1,DCLK1,TGFB1,PAFAH1B1,DDR1,APP,ITGB1,PLXNA4,TIAM1,NRCAM,SEMA4F,SEMA5A,DPYSL2,MAP1B,EFNA5,NTN1,CDK5R1,NDN,RASAL1,SYT2,TRIM46,SLC9A6,NLGN3,CPNE5,SYT17,SEMA4C,CYFIP2,PTK7,LRP1,MAP2,SLIT3,TMEM108,NEDD4L,RGMA,AUTS2,TNR,SPG20
GO:BP	monovalent inorganic cation transport	GO:0015672	7.25047e-10	9.13963	530	1420	93	17816	NKAIN1,NETO1,CACNA1D,DRD2,SLC17A8,KCNT1,TMSB4X,SCN2A,SLC9A7,HCN3,PKD2,SLC9A9,KCNC2,KCNJ9,CLCN4,ATP6V1B2,ATP6AP1,ADRA2A,SLC6A15,ATP1B2,SGK1,ANK2,KCNK3,SLC17A6,BIN1,KCNQ2,KCNC4,STOM,KCNB1,KCNMA1,NALCN,SLC12A5,KCNA5,SLC8A2,AMIGO1,SLC9B2,ATP2C2,TGFB1,HCN1,KCNAB1,ANK3,SLC25A27,SCN3A,MTMR6,ASIC1,ATP1A3,SLC23A2,SLC8A3,KCNH2,AKAP6,SNAP25,KCNN3,SLC8A1,HCN4,SLC9A6,KCNJ6,SLC6A8,FHL1,ASIC2,KCNK10,DPP6,ASIC4,…
GO:BP	potassium ion transmembrane transport	GO:0071805	8.21449e-10	9.08542	216	1420	52	17816	NETO1,CACNA1D,KCNT1,SLC9A7,HCN3,PKD2,SLC9A9,KCNC2,KCNJ9,ATP1B2,ANK2,KCNK3,BIN1,KCNQ2,KCNC4,KCNB1,KCNMA1,NALCN,SLC12A5,KCNA5,AMIGO1,HCN1,KCNAB1,ANK3,MTMR6,ATP1A3,KCNH2,AKAP6,SNAP25,KCNN3,HCN4,SLC9A6,KCNJ6,FHL1,KCNK10,DPP6,KCNK15,SLC9A1,KCNC1,KCND1,FLNA,KCNK12,KCNMB4,KCNAB2,KCNA2,KCNH3,KCNA3,NEDD4L,KCNH4,ATP1A1,ATP1B1,KCNH1
GO:BP	potassium ion transport	GO:0006813	1.22489e-09	8.9119	246	1420	56	17816	NETO1,CACNA1D,DRD2,KCNT1,SLC9A7,HCN3,PKD2,SLC9A9,KCNC2,KCNJ9,ADRA2A,ATP1B2,ANK2,KCNK3,BIN1,KCNQ2,KCNC4,KCNB1,KCNMA1,NALCN,SLC12A5,KCNA5,AMIGO1,HCN1,KCNAB1,ANK3,MTMR6,ATP1A3,KCNH2,AKAP6,SNAP25,KCNN3,HCN4,SLC9A6,KCNJ6,FHL1,KCNK10,DPP6,KCNK15,SLC9A1,KCNC1,KCND1,FLNA,KCNK12,KCNMB4,KCNAB2,KCNA2,KCNH3,KCNA3,NOS3,NEDD4L,KCNH4,ADORA1,ATP1A1,ATP1B1,KCNH1
GO:BP	regulation of axonogenesis	GO:0050770	1.40681e-09	8.85176	185	1420	47	17816	SHOX2,NTRK3,PTPRS,WNT5A,MAPT,THY1,MAP6,RND2,DAB1,MEGF8,PLXND1,BRSK1,GDI1,DSCAM,BRAF,L1CAM,SIPA1L1,RUFY3,PLXNA1,AMIGO1,PAFAH1B1,LINGO1,PLXNA2,SYNGAP1,PLXNA4,TIAM1,NRCAM,SEMA4F,SEMA5A,DPYSL2,MAP1B,EFNA5,NTN1,CDK5R1,TRIM46,EPHB2,NEFL,EFNB3,SEMA4C,LRP1,PAK3,MAP2,RGMA,METRN,TNR,SPG20,TUBB2B
GO:BP	cell migration	GO:0016477	1.43233e-09	8.84396	1571	1420	204	17816	SRGAP3,SFRP1,SPN,SPOCK1,GPR173,ZNF703,NTRK3,VTN,SMPD3,ANGPT4,CAMK2A,DRD2,WNT5A,SDC2,TMSB4X,ITGB8,FMNL1,AMOTL1,THY1,NOV,RECK,DAB2IP,NAV3,CTNNA2,MAGI2,ITGA3,TMSB15A,VAV3,CD274,JAM2,DCX,ADRA2A,RND2,CDK5R2,DOCK10,ATP1B2,DAB1,SGK1,TMSB15B,RREB1,DPEP1,SORL1,PRKD1,TNS1,SMOC2,MEGF8,PLXND1,SPATA13,TMEFF2,DIXDC1,STC1,PALLD,FUT8,NRG3,SIRPA,BRAF,PTN,ADAM10,BEX4,SCG2,L1CAM,F3,ANXA6,PLK2,EMC10,AKT3,TRIM32,CARD…
GO:BP	vesicle-mediated transport	GO:0016192	1.45979e-09	8.83571	2123	1420	258	17816	DNM1,KIF3A,GRIK5,FRMPD3,RAB12,VTN,SMPD3,CACNG4,CACNA1D,CAMK2A,DRD2,SLC17A8,WNT5A,PGAP1,TMSB4X,KIFAP3,SAMD9,RAB39B,BICD1,RHOU,CD14,KIF5A,MYO1B,LDLRAD3,LRP8,SLC32A1,LGALS3BP,CTSA,MAGI2,NLGN4Y,VAV3,CPLX2,AP2B1,ANKRD13B,PCDH7,ATP6AP1,LOXL4,RAB30,ADRA2A,CDK5R2,LIN7A,CLIP3,NEURL1B,GPRASP1,SORL1,MYO7A,CACNG7,PRKD1,SYT6,PDXK,ANK2,MICAL1,ENDOD1,BRSK1,NECAB2,DGKI,HPSE,SLC17A6,BIN1,SYT11,QPCT,STOM,GRIP2,NCS…
[truncated: 255 more rows]

## Sheet: ESM Table 11
ESM Table 11: Enriched biological terms and pathways among DEGs up-regulated in RREB1KO/KO lines at seven distinct stages of in vitro beta cell differentiation.
[truncated: 1,926 more rows]

[truncated: 1 more sheets: ESM Table 12]
