# Supplementary material for: Loss of RREB1 in pancreatic beta cells reduces cellular insulin content and affects endocrine cell gene expression
Source: Diabetologia. 2023 Jan 12;66(4):674–94. doi: 10.1007/s00125-022-05856-6 (PMC9947029; doi:10.1007/s00125-022-05856-6)
Supplement: Supplementary file 3 — (XLSX 1286 kb) [file 125_2022_5856_MOESM3_ESM.xlsx]

## Sheet: Stage1_DE
	GeneName	baseMean	log2FoldChange	lfcSE	stat	pvalue	padj
ENSG00000128482.11	RNF112	996.121	6.90004	0.251439	27.4422	8.59825e-166	1.5421e-161
ENSG00000184524.5	CEND1	306.576	6.40732	0.319425	20.059	1.68569e-89	1.51164e-85
ENSG00000146216.7	TTBK1	390.143	5.46247	0.274517	19.8985	4.19669e-88	2.50892e-84
ENSG00000110076.14	NRXN2	415.237	5.17219	0.266234	19.4272	4.542e-84	2.03652e-80
ENSG00000171724.2	VAT1L	408.994	4.7384	0.247865	19.1168	1.82834e-81	6.55824e-78
ENSG00000135409.6	AMHR2	1305.83	3.08919	0.166288	18.5773	4.90675e-77	1.46671e-73
ENSG00000157680.11	DGKI	336.913	3.84747	0.207409	18.5502	8.12374e-77	2.08142e-73
ENSG00000087495.12	PHACTR3	238.57	5.53759	0.302349	18.3152	6.25592e-75	1.4025e-71
ENSG00000204065.2	TCEAL5	277.134	5.02848	0.290781	17.2931	5.30675e-67	1.05752e-63
ENSG00000066032.14	CTNNA2	468.686	4.01308	0.232225	17.281	6.53846e-67	1.15993e-63
ENSG00000253230.2	LINC00599	206.349	5.30505	0.307074	17.2761	7.11418e-67	1.15993e-63
ENSG00000136274.8	NACAD	914.732	2.70782	0.160014	16.9224	3.0769e-64	4.59868e-61
ENSG00000022267.12	FHL1	1056.51	2.33974	0.140098	16.7007	1.29519e-62	1.78686e-59
ENSG00000091592.11	NLRP1	324.811	3.20037	0.193583	16.5323	2.14744e-61	2.75103e-58
ENSG00000015592.12	STMN4	195.447	5.56527	0.342849	16.2324	2.97542e-59	3.55761e-56
ENSG00000116299.12	KIAA1324	180.696	5.19998	0.32448	16.0256	8.46877e-58	9.49296e-55
ENSG00000152495.6	CAMK4	280.629	3.5127	0.235532	14.9139	2.67748e-50	2.82474e-47
ENSG00000010404.13	IDS	2228.24	2.37375	0.164139	14.4618	2.11104e-47	2.10342e-44
ENSG00000196361.5	ELAVL3	91.3841	5.0106	0.351354	14.2608	3.8392e-46	3.624e-43
ENSG00000162188.5	GNG3	1166.03	5.12018	0.366577	13.9675	2.45966e-44	2.2057e-41
ENSG00000263874.1	LINC00672	105.534	4.24988	0.307273	13.8309	1.65852e-43	1.41646e-40
ENSG00000077279.12	DCX	657.688	3.1616	0.235847	13.4053	5.63086e-41	4.59043e-38
ENSG00000155980.7	KIF5A	839.856	3.24339	0.245257	13.2244	6.34165e-40	4.94511e-37
ENSG00000157851.12	DPYSL5	135.89	3.56495	0.27594	12.9193	3.50284e-38	2.61764e-35
ENSG00000068078.13	FGFR3	397.139	-2.04627	0.159676	-12.8151	1.34937e-37	9.68035e-35
ENSG00000172260.9	NEGR1	176.183	2.76789	0.217917	12.7016	5.79667e-37	3.99859e-34
ENSG00000144339.7	TMEFF2	78.0771	4.11437	0.327955	12.5455	4.20561e-36	2.79362e-33
ENSG00000166922.4	SCG5	329.453	3.6444	0.294406	12.3788	3.40235e-35	2.17933e-32
ENSG00000143603.14	KCNN3	112.904	3.29779	0.269389	12.2417	1.86005e-34	1.15035e-31
ENSG00000135046.9	ANXA1	94.3366	-3.47436	0.284659	-12.2053	2.91115e-34	1.74038e-31
ENSG00000118473.17	SGIP1	190.822	2.85929	0.234699	12.1828	3.83852e-34	2.22077e-31
ENSG00000014914.15	MTMR11	101.247	3.40957	0.281429	12.1152	8.77197e-34	4.91641e-31
ENSG00000143632.10	ACTA1	611.711	-3.07884	0.25468	-12.0891	1.20633e-33	6.5562e-31
ENSG00000131016.12	AKAP12	2393.38	1.69268	0.144318	11.7288	9.07618e-32	4.78769e-29
ENSG00000174460.3	ZCCHC12	178.186	2.42151	0.206606	11.7204	1.00182e-31	5.13359e-29
ENSG00000138741.6	TRPC3	75.7902	3.89157	0.332278	11.7118	1.10935e-31	5.52674e-29
ENSG00000167100.10	SAMD14	235.836	2.50332	0.213955	11.7002	1.27126e-31	6.16219e-29
ENSG00000092758.11	COL9A3	1238.62	-1.89156	0.162684	-11.6272	2.9962e-31	1.41413e-28
ENSG00000115266.7	APC2	158.784	2.90358	0.250407	11.5954	4.34694e-31	1.99903e-28
ENSG00000205856.3	C22orf42	65.2894	3.81741	0.330051	11.5661	6.11714e-31	2.74277e-28
ENSG00000105270.10	CLIP3	1356.01	2.3706	0.205209	11.5521	7.20153e-31	3.15023e-28
ENSG00000164161.5	HHIP	169.697	2.85176	0.24734	11.5297	9.34217e-31	3.98933e-28
ENSG00000166342.14	NETO1	151.676	3.0018	0.261056	11.4987	1.3395e-30	5.58696e-28
ENSG00000122420.5	PTGFR	105.517	3.32264	0.289218	11.4883	1.50977e-30	6.15402e-28
ENSG00000174871.6	CNIH2	182.412	2.70229	0.235977	11.4515	2.31124e-30	9.21159e-28
ENSG00000103335.15	PIEZO1	1423.97	-1.36822	0.119693	-11.431	2.92586e-30	1.14077e-27
ENSG00000159251.6	ACTC1	1890.79	-2.25857	0.197907	-11.4123	3.62915e-30	1.38487e-27
ENSG00000135439.7	AGAP2	53.5764	4.08746	0.358369	11.4057	3.91505e-30	1.46284e-27
ENSG00000196189.8	SEMA4A	801.471	2.92055	0.257563	11.3392	8.3946e-30	3.07259e-27
ENSG00000145423.4	SFRP2	693.782	1.6401	0.145087	11.3042	1.25027e-29	4.48471e-27
ENSG00000135472.4	FAIM2	52.0695	4.14442	0.369926	11.2034	3.92428e-29	1.38004e-26
ENSG00000158258.11	CLSTN2	301.627	2.32297	0.209093	11.1098	1.12436e-28	3.87796e-26
ENSG00000137821.7	LRRC49	311.396	1.94322	0.176746	10.9944	4.06581e-28	1.37586e-25
ENSG00000078018.15	MAP2	76.9836	3.27503	0.298937	10.9556	6.24585e-28	2.07443e-25
ENSG00000175416.8	CLTB	1159.85	-1.67188	0.153362	-10.9015	1.13348e-27	3.69617e-25
ENSG00000162728.4	KCNJ9	49.2895	4.02946	0.372618	10.8139	2.95757e-27	9.47214e-25
ENSG00000167552.9	TUBA1A	12967.4	1.82482	0.168783	10.8116	3.03234e-27	9.54122e-25
ENSG00000140945.11	CDH13	244.8	2.16717	0.201745	10.7421	6.45567e-27	1.99625e-24
ENSG00000149591.12	TAGLN	10880.6	-1.76408	0.16492	-10.6966	1.05621e-26	3.2107e-24
ENSG00000006283.13	CACNA1G	179.074	2.60717	0.244686	10.6552	1.6495e-26	4.93064e-24
ENSG00000109819.4	PPARGC1A	774.851	1.37755	0.130542	10.5525	4.94517e-26	1.45396e-23
ENSG00000233087.4	AC073869.1	257.961	1.85976	0.177441	10.481	1.05604e-25	3.05487e-23
ENSG00000067715.9	SYT1	641.807	2.74188	0.262367	10.4505	1.45718e-25	4.14833e-23
ENSG00000177875.3	C12orf68	43.0214	3.75047	0.366903	10.222	1.58125e-24	4.36302e-22
ENSG00000011677.8	GABRA3	80.9829	2.98785	0.292278	10.2226	1.57022e-24	4.36302e-22
ENSG00000005249.8	PRKAR2B	288.747	2.02418	0.198592	10.1927	2.13836e-24	5.81082e-22
ENSG00000167371.12	PRRT2	260.03	2.79509	0.274634	10.1775	2.49854e-24	6.68825e-22
ENSG00000154721.10	JAM2	181.242	2.57998	0.254638	10.132	3.98605e-24	1.05132e-21
ENSG00000103710.6	RASL12	284.409	-1.59974	0.158401	-10.0993	5.56353e-24	1.44612e-21
ENSG00000196358.6	NTNG2	129.709	2.67824	0.265231	10.0978	5.65174e-24	1.44806e-21
ENSG00000149926.9	FAM57B	244.614	2.70587	0.270823	9.9913	1.66382e-23	4.2029e-21
ENSG00000159784.13	FAM131B	539.515	2.61618	0.263081	9.9444	2.66765e-23	6.64505e-21
ENSG00000152910.14	CNTNAP4	55.7432	3.54781	0.358946	9.88399	4.88499e-23	1.20017e-20
ENSG00000137463.4	MGARP	60.1279	3.15215	0.320292	9.84149	7.45946e-23	1.80791e-20
ENSG00000013016.10	EHD3	793.511	1.17417	0.120362	9.75533	1.75033e-22	4.18561e-20
ENSG00000139970.12	RTN1	239.754	2.67944	0.275337	9.73148	2.21357e-22	5.22373e-20
ENSG00000196549.6	MME	1245.55	1.38398	0.142279	9.72722	2.30822e-22	5.37637e-20
ENSG00000221946.3	FXYD7	63.5017	2.82559	0.292502	9.66007	4.45576e-22	1.02454e-19
ENSG00000104725.9	NEFL	456.942	1.93287	0.200458	9.64229	5.29944e-22	1.20311e-19
ENSG00000186340.10	THBS2	216.182	2.74109	0.284471	9.63574	5.6485e-22	1.26632e-19
ENSG00000115232.9	ITGA4	344.133	2.77099	0.287629	9.6339	5.75063e-22	1.2733e-19
ENSG00000155016.13	CYP2U1	273.969	2.22647	0.231998	9.59695	8.23422e-22	1.80099e-19
ENSG00000077264.10	PAK3	155.85	2.30801	0.24101	9.57643	1.00459e-21	2.17076e-19
ENSG00000050438.12	SLC4A8	669.495	2.05676	0.217329	9.46379	2.96981e-21	6.3409e-19
ENSG00000166448.10	TMEM130	42.4841	3.45608	0.365345	9.45978	3.08601e-21	6.51148e-19
ENSG00000165912.11	PACSIN3	359.903	-1.33515	0.141451	-9.43891	3.76661e-21	7.85512e-19
ENSG00000162374.12	ELAVL4	365.01	2.36005	0.250912	9.40587	5.16021e-21	1.06377e-18
ENSG00000204277.1	RP11-219G17.4	376.276	1.77066	0.188883	9.37437	6.95929e-21	1.41835e-18
ENSG00000125355.11	TMEM255A	445.186	2.16708	0.231637	9.3555	8.32022e-21	1.67667e-18
ENSG00000189334.4	S100A14	300.561	-2.52314	0.270306	-9.33438	1.01581e-20	2.02429e-18
ENSG00000105290.7	APLP1	315.391	1.45856	0.157346	9.26975	1.86588e-20	3.67742e-18
ENSG00000187595.10	ZNF385C	114.207	2.64624	0.285731	9.26129	2.01983e-20	3.93757e-18
ENSG00000167654.13	ATCAY	504.375	2.52236	0.274131	9.20128	3.53711e-20	6.82129e-18
ENSG00000115318.7	LOXL3	331.396	1.66373	0.181818	9.15054	5.66498e-20	1.08087e-17
ENSG00000123560.9	PLP1	392.054	1.63552	0.178962	9.13893	6.30743e-20	1.19078e-17
ENSG00000170745.7	KCNS3	189.451	1.99132	0.217952	9.13654	6.44803e-20	1.20464e-17
ENSG00000166426.7	CRABP1	1094.77	1.91212	0.209644	9.12081	7.4568e-20	1.37874e-17
ENSG00000183908.5	LRRC55	29.1597	3.49337	0.383958	9.09831	9.17452e-20	1.66358e-17
ENSG00000161011.15	SQSTM1	1372.02	-1.03372	0.113618	-9.09822	9.18284e-20	1.66358e-17
ENSG00000138119.12	MYOF	850.859	-1.24521	0.136966	-9.09137	9.7796e-20	1.75397e-17
ENSG00000148411.3	NACC2	254.802	-1.53174	0.170078	-9.00606	2.13586e-19	3.79273e-17
ENSG00000168389.13	MFSD2A	368.659	1.42231	0.158396	8.97948	2.72056e-19	4.78365e-17
ENSG00000183044.7	ABAT	228.53	1.70066	0.189518	8.97361	2.86955e-19	4.99664e-17
ENSG00000039523.13	FAM65A	680.506	-1.32523	0.147752	-8.96926	2.9851e-19	5.14785e-17
ENSG00000118402.5	ELOVL4	451.359	1.21346	0.135346	8.96562	3.08538e-19	5.27012e-17
ENSG00000064309.10	CDON	301.449	1.54018	0.171821	8.96386	3.13501e-19	5.30437e-17
ENSG00000171533.7	MAP6	1026.33	3.27646	0.367966	8.90424	5.37528e-19	9.00987e-17
ENSG00000179915.16	NRXN1	209.771	2.2415	0.252583	8.87429	7.03835e-19	1.16882e-16
ENSG00000179520.6	SLC17A8	44.2386	3.2961	0.372401	8.85094	8.67822e-19	1.42793e-16
ENSG00000004139.9	SARM1	211.929	1.90238	0.215357	8.83364	1.01325e-18	1.65205e-16
ENSG00000166780.6	C16orf45	442.976	2.30513	0.262212	8.79112	1.48074e-18	2.39253e-16
ENSG00000188157.9	AGRN	2355.08	-1.35674	0.154607	-8.77541	1.70286e-18	2.72685e-16
ENSG00000198844.6	ARHGEF15	282.63	1.95029	0.222295	8.77344	1.73289e-18	2.7504e-16
ENSG00000050555.13	LAMC3	980.888	1.91574	0.218766	8.75701	2.00496e-18	3.15429e-16
ENSG00000255618.1	RP11-357K6.1	28.0065	3.38322	0.386827	8.74609	2.20881e-18	3.44479e-16
ENSG00000178104.15	PDE4DIP	1375.05	0.99668	0.114178	8.7292	2.56476e-18	3.96544e-16
ENSG00000196547.10	MAN2A2	598.837	-1.21067	0.139668	-8.66822	4.38941e-18	6.72856e-16
ENSG00000173083.10	HPSE	147.222	2.4136	0.279797	8.62623	6.34065e-18	9.63726e-16
ENSG00000134215.11	VAV3	806.714	1.4172	0.164516	8.61437	7.03291e-18	1.05996e-15
ENSG00000131409.8	LRRC4B	265.475	2.57	0.298464	8.61076	7.25784e-18	1.08474e-15
ENSG00000183023.14	SLC8A1	173.155	2.41019	0.280364	8.59666	8.20723e-18	1.2165e-15
ENSG00000175115.7	PACS1	1288.93	-1.06774	0.125211	-8.52753	1.49507e-17	2.18001e-15
ENSG00000170962.8	PDGFD	751.986	1.7819	0.20894	8.52826	1.48567e-17	2.18001e-15
ENSG00000127831.6	VIL1	504.571	-1.70375	0.199829	-8.52604	1.5144e-17	2.19039e-15
ENSG00000008853.12	RHOBTB2	486.473	1.33901	0.157259	8.51469	1.67038e-17	2.39666e-15
ENSG00000159713.6	TPPP3	83.2966	2.83465	0.333716	8.49421	1.99285e-17	2.83665e-15
ENSG00000187323.7	DCC	90.4493	3.06223	0.36243	8.44915	2.9343e-17	4.14384e-15
ENSG00000077063.6	CTTNBP2	207.603	1.63458	0.193766	8.43582	3.28901e-17	4.60847e-15
ENSG00000175513.5	TSGA10IP	129.025	2.56665	0.304769	8.42164	3.71244e-17	5.16145e-15
ENSG00000139200.9	PIANP	481.21	2.10687	0.25129	8.38422	5.10636e-17	7.04482e-15
ENSG00000234456.3	MAGI2-AS3	169.004	1.69571	0.204108	8.30791	9.73993e-17	1.33348e-14
ENSG00000242732.3	RGAG4	276.983	1.43715	0.173746	8.27159	1.3218e-16	1.79594e-14
ENSG00000177272.7	KCNA3	38.9214	3.02247	0.368915	8.19286	2.55086e-16	3.43983e-14
ENSG00000142798.12	HSPG2	3275.29	-1.46937	0.180161	-8.15588	3.46657e-16	4.63977e-14
ENSG00000185090.10	MANEAL	81.4457	-1.86859	0.229221	-8.15191	3.58233e-16	4.75919e-14
ENSG00000145860.7	RNF145	1796.6	0.835613	0.102589	8.14524	3.78526e-16	4.99182e-14
ENSG00000198570.5	RD3	25.2048	3.14297	0.385946	8.14354	3.839e-16	5.02573e-14
ENSG00000182916.7	TCEAL7	604.514	3.00256	0.369762	8.12026	4.65189e-16	6.04577e-14
ENSG00000157064.6	NMNAT2	461.211	1.7947	0.221135	8.11583	4.82489e-16	6.2255e-14
ENSG00000107731.8	UNC5B	709.299	1.23032	0.151629	8.11396	4.89949e-16	6.2766e-14
ENSG00000132932.12	ATP8A2	829.98	2.23328	0.277366	8.05174	8.1622e-16	1.03822e-13
ENSG00000100379.13	KCTD17	498.928	1.44121	0.180522	7.98355	1.42185e-15	1.79583e-13
ENSG00000126822.11	PLEKHG3	318.835	-1.37954	0.172879	-7.97981	1.46563e-15	1.83819e-13
ENSG00000152578.8	GRIA4	39.6308	2.90613	0.364941	7.96328	1.67536e-15	2.08664e-13
ENSG00000095637.16	SORBS1	425.107	1.52849	0.191967	7.96226	1.68926e-15	2.08944e-13
ENSG00000168824.10	NSG1	250.641	1.47699	0.185735	7.95214	1.83313e-15	2.23978e-13
ENSG00000144815.10	NXPE3	320.385	1.46533	0.184273	7.95196	1.83578e-15	2.23978e-13
ENSG00000196338.8	NLGN3	142.325	2.48999	0.313186	7.95051	1.85746e-15	2.25092e-13
ENSG00000243279.2	PRAF2	159.111	1.55423	0.195625	7.94497	1.94237e-15	2.33754e-13
ENSG00000160321.10	ZNF208	20.8586	-3.18149	0.400481	-7.94417	1.95501e-15	2.33754e-13
ENSG00000100097.7	LGALS1	119.64	1.8408	0.232105	7.93088	2.17599e-15	2.58453e-13
ENSG00000156113.16	KCNMA1	63.3471	2.28725	0.2887	7.92256	2.3267e-15	2.74535e-13
ENSG00000164532.10	TBX20	124.109	1.82943	0.232374	7.8728	3.468e-15	4.06527e-13
ENSG00000124496.8	TRERF1	220.527	1.7703	0.225799	7.84015	4.50009e-15	5.24085e-13
ENSG00000100473.11	COCH	488.735	-1.27243	0.162772	-7.81728	5.39753e-15	6.24546e-13
ENSG00000144834.8	TAGLN3	71.4208	2.11331	0.270434	7.8145	5.51824e-15	6.3442e-13
ENSG00000134594.4	RAB33A	56.5087	2.71675	0.348509	7.79535	6.42281e-15	7.33714e-13
ENSG00000172379.14	ARNT2	564.299	1.54394	0.19817	7.79099	6.64849e-15	7.54687e-13
ENSG00000183386.5	FHL3	376.653	-1.4809	0.190844	-7.75976	8.50917e-15	9.59823e-13
ENSG00000261185.1	RP11-317P15.5	47.9458	2.61941	0.337743	7.75564	8.79012e-15	9.85317e-13
ENSG00000213420.3	GPC2	604.425	1.51897	0.195937	7.75232	9.02259e-15	1.00509e-12
ENSG00000135824.8	RGS8	67.479	2.60208	0.335797	7.74897	9.26432e-15	1.02565e-12
ENSG00000179046.4	TRIML2	42.3375	-2.43646	0.315409	-7.72478	1.12048e-14	1.23287e-12
ENSG00000102996.4	MMP15	986.415	-1.27336	0.165453	-7.69621	1.40158e-14	1.53276e-12
ENSG00000180354.11	C7orf41	185.47	1.4278	0.185603	7.69275	1.44001e-14	1.56181e-12
ENSG00000121297.6	TSHZ3	99.7812	1.81933	0.236514	7.69226	1.44556e-14	1.56181e-12
ENSG00000021645.13	NRXN3	277.082	2.05639	0.267445	7.68903	1.48257e-14	1.5922e-12
ENSG00000197635.5	DPP4	46.6722	-2.68569	0.349367	-7.68731	1.50264e-14	1.60415e-12
ENSG00000205336.7	GPR56	46.9591	2.66576	0.347583	7.66944	1.72753e-14	1.83333e-12
ENSG00000147724.7	FAM135B	696.033	2.06717	0.270032	7.65529	1.92872e-14	2.0348e-12
ENSG00000149948.9	HMGA2	4567.41	-0.855613	0.111989	-7.64018	2.16926e-14	2.27519e-12
ENSG00000106785.10	TRIM14	105.34	1.70412	0.223703	7.61777	2.58086e-14	2.69114e-12
ENSG00000145882.6	PCYOX1L	268.367	1.53531	0.201904	7.60412	2.86841e-14	2.9737e-12
ENSG00000171365.11	CLCN5	622.507	-0.979532	0.128863	-7.60133	2.93099e-14	3.02111e-12
ENSG00000143126.7	CELSR2	600.32	1.40103	0.184662	7.58696	3.27495e-14	3.35636e-12
ENSG00000163704.7	PRRT3	237.037	1.435	0.18944	7.57495	3.59268e-14	3.66107e-12
ENSG00000164985.10	PSIP1	5708.32	0.845897	0.111892	7.55995	4.03217e-14	4.08571e-12
ENSG00000163873.5	GRIK3	1135.57	1.44881	0.191861	7.55138	4.30667e-14	4.33933e-12
ENSG00000139220.12	PPFIA2	58.2974	2.71547	0.359932	7.5444	4.54387e-14	4.55276e-12
ENSG00000092964.12	DPYSL2	1301.29	1.51875	0.201334	7.54343	4.57763e-14	4.5611e-12
ENSG00000182718.12	ANXA2	4887.83	-1.24261	0.165059	-7.52831	5.14018e-14	5.06534e-12
ENSG00000183853.13	KIRREL	1136.37	1.14505	0.152095	7.52856	5.13045e-14	5.06534e-12
ENSG00000006327.9	TNFRSF12A	645.426	-1.66106	0.220773	-7.52383	5.31944e-14	5.21334e-12
ENSG00000077009.9	NMRK2	291.09	-1.56293	0.209142	-7.47307	7.83477e-14	7.63677e-12
ENSG00000100031.14	GGT1	181.734	-1.51944	0.203354	-7.4719	7.90434e-14	7.66294e-12
ENSG00000151967.14	SCHIP1	40.315	2.35202	0.315394	7.45742	8.82312e-14	8.50767e-12
ENSG00000173210.15	ABLIM3	35.3454	2.57615	0.345615	7.45382	9.06783e-14	8.69687e-12
ENSG00000155099.3	TMEM55A	268.342	1.19084	0.159866	7.449	9.40468e-14	8.97197e-12
ENSG00000166086.8	JAM3	1084.8	0.844228	0.113421	7.44328	9.82131e-14	9.31985e-12
ENSG00000138650.7	PCDH10	5088.5	1.13389	0.152393	7.44056	1.00258e-13	9.46387e-12
ENSG00000137726.11	FXYD6	2698.27	1.58502	0.213046	7.4398	1.00836e-13	9.46853e-12
ENSG00000108406.5	DHX40	1427.52	0.899452	0.121172	7.42295	1.14544e-13	1.06997e-11
ENSG00000225485.3	ARHGAP23	246.984	-1.54793	0.208595	-7.42073	1.16472e-13	1.08235e-11
ENSG00000141524.11	TMC6	1108.23	-1.19676	0.16131	-7.41905	1.17964e-13	1.09056e-11
ENSG00000148677.6	ANKRD1	966.251	-2.02857	0.274247	-7.39686	1.39443e-13	1.28252e-11
ENSG00000122359.13	ANXA11	1587.69	-1.04826	0.141845	-7.39016	1.46651e-13	1.34193e-11
ENSG00000161082.8	CELF5	183.11	2.22132	0.301887	7.35812	1.86514e-13	1.69803e-11
ENSG00000008277.10	ADAM22	263.022	1.46345	0.199312	7.3425	2.09648e-13	1.89901e-11
ENSG00000128203.6	ASPHD2	382.455	1.08053	0.147346	7.3333	2.24551e-13	2.02378e-11
ENSG00000172461.6	FUT9	595.317	1.81855	0.248042	7.33163	2.27376e-13	2.03052e-11
ENSG00000198113.2	TOR4A	73.4571	-2.14325	0.292333	-7.33152	2.27563e-13	2.03052e-11
ENSG00000003400.10	CASP10	122.38	-1.70649	0.233323	-7.31387	2.59547e-13	2.29309e-11
ENSG00000136267.9	DGKB	22.8057	2.76862	0.37853	7.31415	2.59024e-13	2.29309e-11
ENSG00000131067.12	GGT7	1080.28	1.05148	0.143807	7.31173	2.63724e-13	2.31857e-11
ENSG00000166165.8	CKB	1798.08	-0.860026	0.117765	-7.30288	2.81672e-13	2.46428e-11
ENSG00000135454.9	B4GALNT1	85.1524	2.20352	0.301831	7.3005	2.86703e-13	2.49613e-11
ENSG00000101098.8	RIMS4	374.079	1.9036	0.261252	7.28644	3.18251e-13	2.7574e-11
ENSG00000091972.14	CD200	3026.5	0.742347	0.102029	7.27585	3.44251e-13	2.96834e-11
ENSG00000107554.11	DNMBP	691.657	-0.990778	0.136388	-7.26443	3.74616e-13	3.21471e-11
ENSG00000171488.10	LRRC8C	180.611	1.38288	0.190429	7.26191	3.81661e-13	3.25956e-11
ENSG00000267473.1	AC005789.11	81.5936	1.94129	0.2674	7.25987	3.87459e-13	3.2934e-11
ENSG00000163191.5	S100A11	1388.99	-1.07649	0.148454	-7.25132	4.1273e-13	3.49165e-11
ENSG00000150764.9	DIXDC1	203.143	1.60862	0.2221	7.2428	4.39518e-13	3.70083e-11
ENSG00000136854.13	STXBP1	558.272	1.1485	0.158628	7.2402	4.48016e-13	3.75475e-11
ENSG00000149557.8	FEZ1	1530.08	1.27945	0.17689	7.23301	4.72391e-13	3.94062e-11
ENSG00000198336.5	MYL4	503.808	-1.96143	0.271762	-7.21746	5.29683e-13	4.39808e-11
ENSG00000151690.10	MFSD6	176.937	1.69186	0.234445	7.21647	5.33532e-13	4.40963e-11
ENSG00000163618.13	CADPS	498.608	1.46771	0.203627	7.20785	5.68428e-13	4.6765e-11
ENSG00000018625.10	ATP1A2	37.7336	2.56882	0.357911	7.17727	7.11193e-13	5.82431e-11
ENSG00000123901.4	GPR83	47.6834	-2.16853	0.302878	-7.15974	8.08278e-13	6.5893e-11
ENSG00000005448.12	WDR54	979.73	1.26819	0.177251	7.15476	8.38215e-13	6.80244e-11
ENSG00000162545.5	CAMK2N1	162.93	2.23761	0.31318	7.14479	9.01325e-13	7.28165e-11
ENSG00000133101.5	CCNA1	25.5882	2.68574	0.377043	7.12317	1.05469e-12	8.45881e-11
ENSG00000102230.9	PCYT1B	599.17	1.74822	0.245435	7.12294	1.05647e-12	8.45881e-11
ENSG00000164418.15	GRIK2	45.4288	2.31703	0.325336	7.12197	1.06398e-12	8.48108e-11
ENSG00000164251.4	F2RL1	780.968	1.10479	0.155726	7.09442	1.29891e-12	1.0308e-10
ENSG00000009694.9	TENM1	92.4812	1.94989	0.276234	7.05883	1.67915e-12	1.32668e-10
ENSG00000128283.6	CDC42EP1	611.158	-1.63461	0.232712	-7.02419	2.15307e-12	1.69365e-10
ENSG00000188523.4	C9orf171	82.857	2.01705	0.287685	7.01132	2.3608e-12	1.84895e-10
ENSG00000125731.8	SH2D3A	199.357	-1.47608	0.210608	-7.00868	2.40575e-12	1.87596e-10
ENSG00000196776.10	CD47	155.218	1.56886	0.224973	6.97353	3.09081e-12	2.39972e-10
ENSG00000074410.9	CA12	102.017	2.16894	0.311788	6.95644	3.48968e-12	2.69774e-10
ENSG00000077238.9	IL4R	414.737	-1.01785	0.146489	-6.94836	3.69556e-12	2.84463e-10
ENSG00000156218.8	ADAMTSL3	46.8642	-2.23832	0.323264	-6.92411	4.3871e-12	3.3625e-10
ENSG00000106772.13	PRUNE2	299.148	1.34089	0.19398	6.91249	4.76221e-12	3.63448e-10
ENSG00000157214.9	STEAP2	224.121	1.27176	0.184108	6.90768	4.92631e-12	3.74378e-10
ENSG00000188290.6	HES4	78.2688	-2.04385	0.296393	-6.89573	5.35905e-12	4.05546e-10
ENSG00000206417.4	H1FX-AS1	114.904	1.50285	0.217981	6.89441	5.40902e-12	4.07609e-10
ENSG00000130234.6	ACE2	37.0295	-2.63819	0.383588	-6.87766	6.08451e-12	4.56593e-10
ENSG00000061337.11	LZTS1	1964.28	0.701018	0.102206	6.85888	6.94031e-12	5.18643e-10
ENSG00000179796.7	LRRC3B	26.9763	2.50933	0.365986	6.85637	7.06305e-12	5.25626e-10
ENSG00000100167.15	SEPT3	705.367	1.2847	0.187711	6.84401	7.70071e-12	5.70711e-10
ENSG00000214076.3	CPSF1P1	1082.22	0.765864	0.11251	6.80707	9.96043e-12	7.35145e-10
ENSG00000121064.8	SCPEP1	1201.86	1.34182	0.197511	6.79363	1.0935e-11	8.03769e-10
ENSG00000124243.13	BCAS4	192.161	1.35388	0.199923	6.77202	1.26998e-11	9.29679e-10
ENSG00000241163.3	LINC00877	71.8402	2.0045	0.296121	6.76918	1.29518e-11	9.44273e-10
ENSG00000173068.13	BNC2	96.1778	1.67916	0.248244	6.76416	1.34088e-11	9.73632e-10
ENSG00000091879.9	ANGPT2	1067.49	1.20728	0.178669	6.75704	1.40841e-11	1.01854e-09
ENSG00000176597.7	B3GNT5	236.014	-1.61021	0.238403	-6.75414	1.43683e-11	1.03078e-09
ENSG00000055163.14	CYFIP2	865.339	0.863602	0.127862	6.75415	1.43677e-11	1.03078e-09
ENSG00000078053.12	AMPH	121.333	1.96	0.290479	6.74748	1.50436e-11	1.07493e-09
ENSG00000170421.7	KRT8	14585.3	-0.736109	0.109396	-6.72885	1.71005e-11	1.21705e-09
ENSG00000102385.8	DRP2	28.6385	2.55151	0.380173	6.71145	1.92703e-11	1.36606e-09
ENSG00000058085.10	LAMC2	128.522	-1.54386	0.230109	-6.70923	1.95651e-11	1.3815e-09
ENSG00000130702.9	LAMA5	2286.1	-1.22602	0.182813	-6.70643	1.9944e-11	1.40273e-09
ENSG00000177697.13	CD151	1516.13	-0.989058	0.147806	-6.69162	2.20719e-11	1.54633e-09
ENSG00000002587.5	HS3ST1	176.845	1.43634	0.214977	6.68136	2.36728e-11	1.64563e-09
ENSG00000119771.10	KLHL29	222.32	2.13048	0.318864	6.68146	2.36572e-11	1.64563e-09
ENSG00000139971.11	C14orf37	751.234	1.06302	0.159155	6.67917	2.40293e-11	1.65756e-09
ENSG00000168280.12	KIF5C	2764.06	0.811447	0.121484	6.67944	2.3985e-11	1.65756e-09
ENSG00000171766.11	GATM	2582.36	-0.983636	0.147313	-6.67719	2.43572e-11	1.67374e-09
ENSG00000181019.8	NQO1	481.064	0.888879	0.133327	6.66693	2.61216e-11	1.78813e-09
ENSG00000265579.1	RP11-713C5.1	29.6003	2.39134	0.358816	6.66453	2.65522e-11	1.8107e-09
ENSG00000154783.6	FGD5	340.71	1.67945	0.252046	6.66326	2.67811e-11	1.81939e-09
ENSG00000242759.2	LINC00882	39.4186	-2.03311	0.30516	-6.66244	2.6931e-11	1.82267e-09
ENSG00000159166.9	LAD1	155.14	-1.31504	0.197484	-6.65898	2.75728e-11	1.85909e-09
ENSG00000059377.11	TBXAS1	111.656	1.52297	0.228864	6.65448	2.84309e-11	1.90977e-09
ENSG00000255994.1	CCDC177	211.867	1.32623	0.199713	6.64066	3.12277e-11	2.08981e-09
ENSG00000185664.10	PMEL	1228.59	2.35987	0.355545	6.63732	3.19438e-11	2.12979e-09
ENSG00000125966.8	MMP24	142.454	-1.39453	0.210218	-6.6337	3.27385e-11	2.17468e-09
ENSG00000139910.15	NOVA1	385.802	1.38595	0.209052	6.62969	3.36398e-11	2.22631e-09
ENSG00000106341.6	PPP1R17	46.3787	2.35395	0.355608	6.6195	3.60409e-11	2.37644e-09
ENSG00000112280.11	COL9A1	170.371	1.62609	0.245722	6.61759	3.65094e-11	2.39852e-09
ENSG00000116147.12	TNR	34.3437	2.2179	0.33526	6.61546	3.7041e-11	2.42456e-09
ENSG00000197879.10	MYO1C	1049.45	-0.778292	0.117915	-6.60043	4.09962e-11	2.6737e-09
ENSG00000139209.11	SLC38A4	30.9512	2.47976	0.375859	6.59757	4.17953e-11	2.71593e-09
ENSG00000143341.7	HMCN1	311.138	1.39122	0.211113	6.58992	4.4005e-11	2.84921e-09
ENSG00000182389.14	CACNB4	105.061	2.10445	0.319727	6.582	4.64148e-11	2.98369e-09
ENSG00000116675.11	DNAJC6	585.807	1.04799	0.159217	6.58212	4.63796e-11	2.98369e-09
ENSG00000082684.10	SEMA5B	1809.62	1.55879	0.236849	6.58135	4.66198e-11	2.98617e-09
ENSG00000177511.5	ST8SIA3	330.288	1.55175	0.235837	6.57975	4.71247e-11	3.00776e-09
ENSG00000143153.8	ATP1B1	2166.29	1.10947	0.168984	6.56552	5.1852e-11	3.29775e-09
ENSG00000179750.11	APOBEC3B	55.0328	-2.06521	0.314802	-6.56034	5.36848e-11	3.40225e-09
ENSG00000164124.6	TMEM144	109.186	-1.59079	0.242604	-6.55714	5.48503e-11	3.46388e-09
ENSG00000166313.14	APBB1	1281.94	0.891595	0.136038	6.55399	5.60186e-11	3.52524e-09
ENSG00000197093.6	GAL3ST4	163.889	1.51892	0.231915	6.54945	5.77512e-11	3.60895e-09
ENSG00000177606.5	JUN	416.578	-1.01759	0.15536	-6.5499	5.75756e-11	3.60895e-09
ENSG00000166105.11	GLB1L3	58.9994	1.80607	0.275803	6.5484	5.81564e-11	3.62165e-09
ENSG00000172818.5	OVOL1	35.357	-2.40443	0.367955	-6.53458	6.37866e-11	3.95852e-09
ENSG00000121753.8	BAI2	707.682	1.50489	0.230467	6.52977	6.58722e-11	4.07385e-09
ENSG00000226510.1	UPK1A-AS1	53.7421	2.29045	0.350816	6.52893	6.62426e-11	4.08269e-09
ENSG00000069188.12	SDK2	447.64	1.36929	0.210243	6.51289	7.37171e-11	4.5278e-09
ENSG00000107295.8	SH3GL2	275.245	1.9404	0.298211	6.50679	7.67718e-11	4.69932e-09
ENSG00000128266.7	GNAZ	715.424	1.52634	0.234664	6.50435	7.80313e-11	4.76017e-09
ENSG00000152092.11	ASTN1	376.689	2.57123	0.395657	6.49863	8.10555e-11	4.9279e-09
ENSG00000103742.7	IGDCC4	302.192	-1.29784	0.200012	-6.48878	8.6536e-11	5.24332e-09
ENSG00000164344.11	KLKB1	294.758	-1.42593	0.219836	-6.48632	8.79595e-11	5.2938e-09
ENSG00000185565.7	LSAMP	640.129	1.45221	0.223873	6.48674	8.77149e-11	5.2938e-09
ENSG00000188211.4	NCR3LG1	36.7774	2.18048	0.336451	6.48083	9.12207e-11	5.47172e-09
ENSG00000158560.10	DYNC1I1	443.663	1.15763	0.178737	6.47672	9.37392e-11	5.60404e-09
ENSG00000072832.10	CRMP1	2547.25	0.954893	0.147489	6.47435	9.52222e-11	5.67379e-09
ENSG00000198483.8	ANKRD35	31.5563	2.39149	0.369671	6.46925	9.84891e-11	5.84901e-09
ENSG00000101349.12	PAK7	41.2493	2.24837	0.347805	6.46445	1.01665e-10	6.01769e-09
ENSG00000147883.9	CDKN2B	187.174	-1.58456	0.245854	-6.44515	1.1549e-10	6.81351e-09
ENSG00000135362.9	PRR5L	189.997	1.48853	0.231044	6.44264	1.17415e-10	6.90436e-09
ENSG00000020577.9	SAMD4A	96.9131	-1.38922	0.215858	-6.43581	1.22814e-10	7.19826e-09
ENSG00000197410.8	DCHS2	21.6806	2.3919	0.372013	6.4296	1.27941e-10	7.47432e-09
ENSG00000175592.4	FOSL1	41.9483	-2.25923	0.352188	-6.41483	1.40981e-10	8.20939e-09
ENSG00000184194.5	GPR173	380.676	1.73722	0.270982	6.41081	1.44749e-10	8.4015e-09
ENSG00000172733.10	PURG	161.664	1.23279	0.192347	6.40922	1.46269e-10	8.46239e-09
ENSG00000181649.5	PHLDA2	85.5486	-1.59474	0.249321	-6.39632	1.59168e-10	9.179e-09
ENSG00000166924.4	NYAP1	383.739	1.37716	0.215455	6.39184	1.63905e-10	9.42191e-09
ENSG00000225783.2	MIAT	1191.76	2.46735	0.38739	6.36916	1.90064e-10	1.08908e-08
ENSG00000087085.9	ACHE	498.224	-1.12307	0.177016	-6.34445	2.23221e-10	1.26692e-08
ENSG00000203883.5	SOX18	71.9115	-2.11681	0.333605	-6.34527	2.22035e-10	1.26692e-08
ENSG00000139800.8	ZIC5	646.844	1.05478	0.166249	6.3446	2.23002e-10	1.26692e-08
ENSG00000123444.9	KBTBD4	470.022	0.918235	0.144748	6.34369	2.24323e-10	1.26916e-08
ENSG00000147251.11	DOCK11	326.485	1.2786	0.201842	6.33467	2.3785e-10	1.34146e-08
ENSG00000165023.5	DIRAS2	63.4624	2.03162	0.320747	6.33401	2.38864e-10	1.34295e-08
ENSG00000064300.4	NGFR	100.261	2.17254	0.343939	6.31663	2.67329e-10	1.4983e-08
ENSG00000011332.15	DPF1	86.8336	1.74624	0.277157	6.30054	2.96608e-10	1.65722e-08
ENSG00000139625.8	MAP3K12	383.274	1.84869	0.293842	6.29145	3.1451e-10	1.75178e-08
ENSG00000133466.9	C1QTNF6	573.484	-1.1397	0.181252	-6.28792	3.21738e-10	1.78649e-08
ENSG00000068366.15	ACSL4	1953.53	0.900315	0.143294	6.28297	3.32169e-10	1.83306e-08
ENSG00000003987.9	MTMR7	160.867	1.91033	0.30404	6.28315	3.31777e-10	1.83306e-08
ENSG00000160179.14	ABCG1	272.021	1.31739	0.210057	6.27157	3.57436e-10	1.96644e-08
ENSG00000177990.7	DPY19L2	278.109	1.0912	0.174037	6.26992	3.61237e-10	1.98128e-08
ENSG00000099365.5	STX1B	91.2305	1.71852	0.274229	6.26675	3.68651e-10	2.01578e-08
ENSG00000131437.11	KIF3A	708.541	0.895752	0.143137	6.258	3.89934e-10	2.11923e-08
ENSG00000067057.12	PFKP	1728.78	0.913702	0.145996	6.25841	3.88927e-10	2.11923e-08
ENSG00000183091.15	NEB	213.343	1.72186	0.275357	6.2532	4.0212e-10	2.17886e-08
ENSG00000196511.9	TPK1	104.417	-1.46552	0.234689	-6.24452	4.25099e-10	2.29643e-08
ENSG00000205277.5	MUC12	45.6338	1.92911	0.308959	6.2439	4.26801e-10	2.2987e-08
ENSG00000179344.12	HLA-DQB1	33.3476	2.18066	0.350241	6.22618	4.77958e-10	2.55124e-08
ENSG00000153902.9	LGI4	53.8811	1.8193	0.292165	6.22698	4.75519e-10	2.55124e-08
ENSG00000103355.8	PRSS33	14.2511	2.47742	0.397895	6.2263	4.77571e-10	2.55124e-08
ENSG00000138678.6	AGPAT9	84.6546	1.5369	0.246925	6.22414	4.84212e-10	2.57696e-08
ENSG00000171160.13	MORN4	348.14	1.19508	0.19221	6.21757	5.04926e-10	2.67924e-08
ENSG00000127863.11	TNFRSF19	198.882	-1.53908	0.247567	-6.21682	5.07342e-10	2.68412e-08
ENSG00000112183.10	RBM24	642.819	-1.12801	0.181719	-6.20745	5.38524e-10	2.84071e-08
ENSG00000184897.4	H1FX	1767.43	0.766132	0.123525	6.20224	5.56655e-10	2.92774e-08
ENSG00000020129.11	NCDN	792.977	0.757391	0.122416	6.18702	6.13122e-10	3.21531e-08
ENSG00000108861.4	DUSP3	1112.59	-0.671558	0.10861	-6.18319	6.282e-10	3.28477e-08
ENSG00000087903.8	RFX2	87.727	1.50539	0.243489	6.18259	6.30586e-10	3.28767e-08
ENSG00000189129.9	PLAC9	65.7369	-1.66416	0.269349	-6.17845	6.47323e-10	3.36514e-08
ENSG00000118523.5	CTGF	1126.4	-1.7286	0.280028	-6.17297	6.70202e-10	3.47401e-08
ENSG00000078070.7	MCCC1	1647.06	1.13065	0.183211	6.17127	6.77423e-10	3.50132e-08
ENSG00000142871.11	CYR61	1076.05	-1.63545	0.265207	-6.16669	6.97322e-10	3.59381e-08
ENSG00000075461.5	CACNG4	94.402	1.99661	0.324187	6.15882	7.32869e-10	3.76619e-08
ENSG00000122786.15	CALD1	3304.21	-1.03342	0.16838	-6.13745	8.38569e-10	4.29706e-08
ENSG00000172830.8	SSH3	249.129	-1.22929	0.200308	-6.137	8.40968e-10	4.29708e-08
ENSG00000120937.8	NPPB	1135.56	-2.16228	0.353163	-6.12262	9.20516e-10	4.69018e-08
ENSG00000071282.7	LMCD1	362.087	-1.04327	0.170662	-6.11308	9.77261e-10	4.9652e-08
ENSG00000121281.8	ADCY7	192.279	-1.13442	0.186199	-6.09253	1.1114e-09	5.63078e-08
ENSG00000259834.1	RP11-284N8.3	20.2763	2.39777	0.393679	6.09068	1.12435e-09	5.68032e-08
ENSG00000130176.3	CNN1	816.027	-1.55651	0.255669	-6.08798	1.14347e-09	5.74457e-08
ENSG00000152953.8	STK32B	126.334	1.47379	0.242078	6.08807	1.14277e-09	5.74457e-08
ENSG00000122824.6	NUDT10	867.209	0.884308	0.145352	6.08389	1.17302e-09	5.87657e-08
ENSG00000183166.6	CALN1	392.813	1.17152	0.192641	6.08139	1.19148e-09	5.95244e-08
ENSG00000165704.10	HPRT1	556.378	0.95031	0.156734	6.06321	1.33432e-09	6.64752e-08
ENSG00000253305.1	PCDHGB6	269.893	1.01481	0.167464	6.05987	1.36235e-09	6.74968e-08
ENSG00000180628.10	PCGF5	85.6464	-1.40597	0.232005	-6.06008	1.36053e-09	6.74968e-08
ENSG00000132854.14	KANK4	42.1588	1.90276	0.314298	6.054	1.41295e-09	6.98107e-08
ENSG00000075673.7	ATP12A	102.826	-1.57568	0.260409	-6.0508	1.44132e-09	7.10165e-08
ENSG00000173406.11	DAB1	1355.78	0.998453	0.165277	6.04108	1.53081e-09	7.50141e-08
ENSG00000259969.1	RP11-999E24.3	77.2266	1.42152	0.235296	6.04138	1.52802e-09	7.50141e-08
ENSG00000129250.7	KIF1C	2047.09	-0.966101	0.159992	-6.03844	1.55613e-09	7.60469e-08
ENSG00000137691.8	C11orf70	48.6597	1.89812	0.314838	6.02888	1.65101e-09	8.04641e-08
ENSG00000113319.7	RASGRF2	117.309	-1.44008	0.239207	-6.02021	1.74186e-09	8.4662e-08
ENSG00000107438.4	PDLIM1	2617.07	-0.906523	0.151061	-6.00102	1.96076e-09	9.50438e-08
ENSG00000267221.1	CTD-2132N18.2	29.3516	2.06588	0.344683	5.99356	2.05295e-09	9.92442e-08
ENSG00000160867.10	FGFR4	306.377	-1.19826	0.199961	-5.99248	2.06661e-09	9.96361e-08
ENSG00000184156.11	KCNQ3	333.335	1.68894	0.281972	5.98975	2.10167e-09	1.01055e-07
ENSG00000117477.8	CCDC181	149.086	1.4678	0.245286	5.98404	2.17675e-09	1.04385e-07
ENSG00000132819.12	RBM38	440.734	-0.876874	0.146691	-5.9777	2.26311e-09	1.08237e-07
ENSG00000166923.6	GREM1	26.5867	-2.15889	0.36133	-5.97484	2.30313e-09	1.09567e-07
ENSG00000173898.7	SPTBN2	392.459	-0.955136	0.159859	-5.97486	2.30288e-09	1.09567e-07
ENSG00000169093.10	ASMTL	733.583	0.744357	0.124645	5.97181	2.3463e-09	1.11325e-07
ENSG00000155961.4	RAB39B	239.983	1.64251	0.275196	5.96851	2.39434e-09	1.13305e-07
ENSG00000170915.8	PAQR8	125.426	1.32872	0.222731	5.96559	2.43751e-09	1.15044e-07
ENSG00000204856.7	FAM216A	247.115	1.09942	0.184478	5.9596	2.52857e-09	1.19029e-07
ENSG00000028839.5	TBPL1	527.516	0.833663	0.139964	5.95626	2.58074e-09	1.21166e-07
ENSG00000267909.1	CCDC177	176.677	1.35342	0.227315	5.95395	2.61749e-09	1.22571e-07
ENSG00000183775.6	KCTD16	49.2704	1.94339	0.327476	5.93447	2.94797e-09	1.37687e-07
ENSG00000003096.9	KLHL13	228.655	1.18406	0.199862	5.92439	3.1345e-09	1.46019e-07
ENSG00000049323.11	LTBP1	1051.41	0.708613	0.11973	5.91841	3.25067e-09	1.50648e-07
ENSG00000035403.12	VCL	9365.35	-1.09361	0.184777	-5.91852	3.24847e-09	1.50648e-07
ENSG00000092051.12	JPH4	1606.86	2.37492	0.40181	5.91057	3.40926e-09	1.57367e-07
ENSG00000120889.8	TNFRSF10B	1860.1	-0.601975	0.10185	-5.91038	3.41321e-09	1.57367e-07
ENSG00000152767.11	FARP1	4393.03	-0.690878	0.116909	-5.90953	3.43076e-09	1.57771e-07
ENSG00000074181.4	NOTCH3	3777.13	-0.77505	0.131321	-5.90197	3.59196e-09	1.64762e-07
ENSG00000169169.10	CPT1C	799.667	1.6971	0.288035	5.89199	3.81573e-09	1.74579e-07
ENSG00000143171.8	RXRG	636.168	1.14728	0.194812	5.88915	3.88188e-09	1.77154e-07
ENSG00000046889.14	PREX2	547.879	0.921722	0.156556	5.8875	3.92079e-09	1.78475e-07
ENSG00000106351.8	AGFG2	831.036	1.0275	0.174711	5.88113	4.07475e-09	1.85014e-07
ENSG00000109320.7	NFKB1	97.7991	-1.4122	0.240217	-5.87886	4.13109e-09	1.87099e-07
ENSG00000196639.6	HRH1	13.3482	2.3518	0.400176	5.87693	4.17953e-09	1.88816e-07
ENSG00000250241.1	RP11-9G1.3	103.111	1.35811	0.231192	5.87437	4.24466e-09	1.91276e-07
ENSG00000152137.2	HSPB8	428.78	-1.73538	0.295556	-5.87155	4.31731e-09	1.94063e-07
ENSG00000177106.10	EPS8L2	436.152	-1.4933	0.254504	-5.86748	4.4246e-09	1.98388e-07
ENSG00000114019.10	AMOTL2	3477.47	-0.909582	0.155066	-5.86576	4.47076e-09	1.99958e-07
ENSG00000127418.10	FGFRL1	672.124	-1.13718	0.193927	-5.86396	4.51952e-09	2.01636e-07
ENSG00000136943.6	CTSV	4848.01	-0.7076	0.120706	-5.86216	4.56878e-09	2.03328e-07
ENSG00000125505.12	MBOAT7	2275.94	0.663565	0.113206	5.86158	4.58477e-09	2.03534e-07
ENSG00000184047.11	DIABLO	258.235	-0.961118	0.164262	-5.85112	4.88264e-09	2.16223e-07
ENSG00000115504.10	EHBP1	709.487	0.694385	0.118745	5.84771	4.98376e-09	2.20157e-07
ENSG00000111057.6	KRT18	5619.99	-1.04636	0.178979	-5.84628	5.02673e-09	2.2151e-07
ENSG00000126218.7	F10	203.4	1.34444	0.230459	5.83377	5.41879e-09	2.38201e-07
ENSG00000185737.8	NRG3	166.09	1.50034	0.257496	5.82664	5.65553e-09	2.48e-07
ENSG00000021300.9	PLEKHB1	1038.66	0.88126	0.151357	5.82241	5.80055e-09	2.53739e-07
ENSG00000198822.6	GRM3	50.061	1.74478	0.299752	5.82075	5.85833e-09	2.55643e-07
ENSG00000187391.13	MAGI2	741.622	0.972117	0.167068	5.81868	5.93125e-09	2.58197e-07
ENSG00000074527.7	NTN4	1252.22	0.722565	0.1243	5.81305	6.1343e-09	2.66389e-07
ENSG00000181885.14	CLDN7	1138.83	-1.05724	0.181907	-5.81199	6.1735e-09	2.67444e-07
ENSG00000172965.10	MIR4435-1HG	52.3046	-1.81296	0.312233	-5.80642	6.38231e-09	2.75823e-07
ENSG00000196562.10	SULF2	5062.17	0.657164	0.113216	5.80453	6.45477e-09	2.78285e-07
ENSG00000176720.3	BOK	671.953	-0.804763	0.138734	-5.80075	6.60202e-09	2.8395e-07
ENSG00000166147.9	FBN1	726.795	1.38248	0.238608	5.79394	6.87542e-09	2.95001e-07
ENSG00000163040.10	CCDC74A	196	1.33354	0.23035	5.78918	7.07326e-09	3.02045e-07
ENSG00000154645.9	CHODL	125.548	-1.34594	0.232482	-5.78944	7.06205e-09	3.02045e-07
ENSG00000131018.18	SYNE1	652.86	0.96096	0.16605	5.78717	7.15806e-09	3.0494e-07
ENSG00000185340.11	GAS2L1	545.261	-0.861215	0.148841	-5.78614	7.2023e-09	3.06098e-07
ENSG00000240694.4	PNMA2	305.621	1.82138	0.314875	5.78446	7.27454e-09	3.08437e-07
ENSG00000146966.8	DENND2A	822.452	0.701698	0.121438	5.77822	7.5495e-09	3.1934e-07
ENSG00000152779.12	SLC16A12	139.002	1.22937	0.213469	5.75901	8.46062e-09	3.57038e-07
ENSG00000196277.11	GRM7	32.3735	2.17801	0.378299	5.75737	8.54346e-09	3.59688e-07
ENSG00000075142.9	SRI	882.609	0.687767	0.119736	5.74404	9.24464e-09	3.88257e-07
ENSG00000143367.11	TUFT1	228.034	-1.12351	0.195608	-5.74366	9.26535e-09	3.88257e-07
ENSG00000117407.12	ARTN	39.9068	1.89774	0.330858	5.73581	9.70485e-09	4.05726e-07
ENSG00000175264.3	CHST1	90.9898	1.596	0.278473	5.73125	9.96908e-09	4.15804e-07
ENSG00000197462.3	AC005276.1	785.949	-1.3844	0.241696	-5.72784	1.01717e-08	4.23272e-07
ENSG00000117152.9	RGS4	32.8209	1.96959	0.343902	5.72719	1.0211e-08	4.2392e-07
ENSG00000145358.2	DDIT4L	204.489	-1.36953	0.239508	-5.71811	1.07716e-08	4.46164e-07
ENSG00000165323.11	FAT3	963.347	1.4417	0.252229	5.71584	1.09163e-08	4.51113e-07
ENSG00000173868.7	PHOSPHO1	120.584	-1.59528	0.279299	-5.71174	1.11829e-08	4.61068e-07
ENSG00000175155.4	YPEL2	771.233	-0.781732	0.136911	-5.70979	1.13113e-08	4.65292e-07
ENSG00000069667.11	RORA	1129.18	0.849838	0.149029	5.70248	1.18076e-08	4.84598e-07
ENSG00000173391.4	OLR1	59.4816	-2.15623	0.378834	-5.69176	1.2574e-08	5.14872e-07
ENSG00000162869.11	PPP1R21	1077.31	0.663819	0.116664	5.69	1.27042e-08	5.19019e-07
ENSG00000142627.9	EPHA2	3265.89	-0.770968	0.1356	-5.68561	1.30348e-08	5.31317e-07
ENSG00000112562.14	SMOC2	82.8845	1.70885	0.300877	5.67957	1.35035e-08	5.49172e-07
ENSG00000156515.17	HK1	2322.65	0.673781	0.118701	5.67628	1.37653e-08	5.58552e-07
ENSG00000144366.11	GULP1	395.041	-1.06606	0.188267	-5.66251	1.49178e-08	6.03954e-07
ENSG00000162745.6	OLFML2B	60.2045	1.8334	0.323812	5.66192	1.49685e-08	6.0464e-07
ENSG00000100626.12	GALNT16	64.4963	1.71411	0.302808	5.66073	1.50728e-08	6.07486e-07
ENSG00000114933.11	INO80D	791.081	-0.772881	0.137074	-5.63842	1.71616e-08	6.90119e-07
ENSG00000140564.6	FURIN	1789.92	-0.825559	0.146487	-5.6357	1.7435e-08	6.99545e-07
ENSG00000116017.6	ARID3A	1704	-0.628436	0.111763	-5.62293	1.87747e-08	7.50547e-07
ENSG00000205133.7	TRIQK	401.475	0.779654	0.13866	5.62279	1.87898e-08	7.50547e-07
ENSG00000223783.1	AC124944.5	24.3829	1.93325	0.344111	5.6181	1.93067e-08	7.69478e-07
ENSG00000046604.8	DSG2	5292.55	-0.583242	0.103852	-5.61608	1.9534e-08	7.76813e-07
ENSG00000184867.9	ARMCX2	2201.85	0.743718	0.132483	5.61368	1.98071e-08	7.85929e-07
ENSG00000153904.14	DDAH1	536.667	-1.04694	0.187085	-5.59606	2.19281e-08	8.6817e-07
ENSG00000116977.14	LGALS8	317.757	1.1297	0.201962	5.59362	2.2238e-08	8.785e-07
ENSG00000105737.5	GRIK5	569.098	1.50924	0.270142	5.58686	2.31212e-08	9.1138e-07
ENSG00000166128.8	RAB8B	672.032	0.691416	0.123872	5.5817	2.38185e-08	9.36807e-07
ENSG00000101000.4	PROCR	141.977	1.52982	0.274398	5.57517	2.47289e-08	9.70487e-07
ENSG00000172426.11	RSPH9	30.3825	1.87596	0.336573	5.57372	2.49358e-08	9.76472e-07
ENSG00000102879.11	CORO1A	26.361	1.89985	0.340931	5.57253	2.51067e-08	9.8102e-07
ENSG00000100095.14	SEZ6L	1860.83	1.06278	0.190761	5.57127	2.52889e-08	9.85993e-07
ENSG00000185386.10	MAPK11	39.5758	-1.66231	0.298638	-5.5663	2.60198e-08	1.01229e-06
ENSG00000090339.4	ICAM1	162.127	-1.15883	0.208424	-5.55994	2.69863e-08	1.04762e-06
ENSG00000121871.3	SLITRK3	59.1517	2.03532	0.36618	5.55824	2.72507e-08	1.0556e-06
ENSG00000112320.7	SOBP	42.8074	1.6869	0.303657	5.55527	2.77189e-08	1.07142e-06
ENSG00000204442.2	FAM155A	106.864	1.38437	0.249652	5.54522	2.93591e-08	1.13238e-06
ENSG00000165905.12	GYLTL1B	219.348	-1.45247	0.262106	-5.54153	2.99843e-08	1.15401e-06
ENSG00000188766.8	SPRED3	44.1568	1.74377	0.315016	5.5355	3.10346e-08	1.19188e-06
ENSG00000261780.2	CTD-2354A18.1	27.2851	-1.99416	0.360384	-5.53344	3.14014e-08	1.20338e-06
ENSG00000142408.2	CACNG8	536.652	2.11956	0.383101	5.53263	3.15471e-08	1.20639e-06
ENSG00000131979.14	GCH1	542.912	-0.92837	0.167963	-5.52722	3.25337e-08	1.24147e-06
ENSG00000007372.16	PAX6	54.4082	-1.68173	0.304485	-5.52319	3.32908e-08	1.26767e-06
ENSG00000236384.3	LINC00479	2429.11	0.788822	0.143091	5.51273	3.53318e-08	1.34253e-06
ENSG00000118137.5	APOA1	58.1559	-1.52586	0.27685	-5.5115	3.55794e-08	1.34908e-06
ENSG00000156475.14	PPP2R2B	100.82	1.70935	0.310187	5.51069	3.5742e-08	1.35239e-06
ENSG00000120278.10	PLEKHG1	62.5861	1.84984	0.33589	5.50729	3.64399e-08	1.37589e-06
ENSG00000158164.6	TMSB15A	570.29	1.2281	0.22316	5.50322	3.72917e-08	1.4051e-06
ENSG00000138031.10	ADCY3	347.267	0.888255	0.161436	5.5022	3.75081e-08	1.41029e-06
ENSG00000156587.11	UBE2L6	189.799	1.17871	0.214467	5.496	3.88502e-08	1.4577e-06
ENSG00000250510.3	GPR162	173.431	1.20172	0.218773	5.49298	3.95205e-08	1.47975e-06
ENSG00000162591.11	MEGF6	716.208	-0.641643	0.116914	-5.48814	4.06178e-08	1.51767e-06
ENSG00000125753.9	VASP	3096.12	-0.653687	0.119197	-5.48408	4.15629e-08	1.54975e-06
ENSG00000122376.7	FAM35A	633.959	-0.661837	0.120838	-5.47705	4.32465e-08	1.60885e-06
ENSG00000096092.5	TMEM14A	269.615	1.09277	0.19953	5.47672	4.33272e-08	1.60885e-06
ENSG00000178401.10	DNAJC22	31.5905	-1.94768	0.356836	-5.45821	4.80949e-08	1.77852e-06
ENSG00000167103.7	PIP5KL1	115.354	1.63199	0.298988	5.45839	4.80476e-08	1.77852e-06
ENSG00000007866.14	TEAD3	905.454	-1.04143	0.191129	-5.44882	5.07052e-08	1.87119e-06
ENSG00000135338.9	LCA5	244.794	0.905295	0.166252	5.44531	5.17144e-08	1.90451e-06
ENSG00000185813.6	PCYT2	445.805	-0.7667	0.140867	-5.44272	5.24723e-08	1.92846e-06
ENSG00000106537.7	TSPAN13	333.342	-0.933573	0.171606	-5.44023	5.32121e-08	1.95166e-06
ENSG00000157227.8	MMP14	3997.95	-0.743871	0.136836	-5.43624	5.44171e-08	1.99178e-06
ENSG00000105220.10	GPI	4328.69	1.04291	0.191919	5.43413	5.50651e-08	2.01139e-06
ENSG00000115183.9	TANC1	447.211	-0.938942	0.172844	-5.4323	5.56312e-08	2.02794e-06
ENSG00000123989.9	CHPF	654.374	-0.778201	0.143434	-5.4255	5.77924e-08	2.10245e-06
ENSG00000175785.8	PRIMA1	388.653	1.16132	0.214109	5.42396	5.82929e-08	2.11636e-06
ENSG00000150995.13	ITPR1	90.3505	1.58375	0.292244	5.41929	5.98375e-08	2.16805e-06
ENSG00000155189.7	AGPAT5	1384.35	0.715582	0.13234	5.40715	6.40367e-08	2.31382e-06
ENSG00000170153.6	RNF150	369.602	0.831412	0.153768	5.40692	6.41187e-08	2.31382e-06
ENSG00000197991.10	PCDH20	616.222	1.38237	0.255825	5.40359	6.53215e-08	2.35249e-06
ENSG00000105948.9	TTC26	347.244	0.776841	0.143785	5.40278	6.56163e-08	2.35837e-06
ENSG00000117308.10	GALE	401.227	-1.1432	0.211799	-5.39756	6.75523e-08	2.4231e-06
ENSG00000153094.17	BCL2L11	436.127	0.978149	0.181314	5.39477	6.86101e-08	2.45613e-06
ENSG00000177054.9	ZDHHC13	741.863	0.615	0.114084	5.39076	7.01618e-08	2.50668e-06
ENSG00000124067.12	SLC12A4	461.119	-0.815312	0.151321	-5.38795	7.12652e-08	2.54104e-06
ENSG00000065609.10	SNAP91	65.3739	1.85311	0.34458	5.37789	7.53643e-08	2.68186e-06
ENSG00000112208.10	BAG2	141.598	-1.11901	0.208201	-5.37467	7.67247e-08	2.72487e-06
ENSG00000105696.4	TMEM59L	122.79	1.74137	0.32437	5.36845	7.94147e-08	2.81483e-06
ENSG00000120149.7	MSX2	100.119	-1.41396	0.263464	-5.36681	8.01416e-08	2.83499e-06
ENSG00000131711.10	MAP1B	7261.6	0.594614	0.110857	5.36379	8.14916e-08	2.87707e-06
ENSG00000227184.3	EPPK1	174.938	-1.56958	0.292788	-5.36082	8.28462e-08	2.91915e-06
ENSG00000128268.11	MGAT3	262.612	1.34161	0.250762	5.35016	8.78782e-08	3.09038e-06
ENSG00000135749.14	PCNXL2	797.484	0.85494	0.159965	5.34455	9.06442e-08	3.18142e-06
ENSG00000130517.9	PGPEP1	399.421	-0.856092	0.16028	-5.34121	9.23275e-08	3.22754e-06
ENSG00000118762.3	PKD2	1017.54	0.621185	0.116302	5.34112	9.23739e-08	3.22754e-06
ENSG00000108639.3	SYNGR2	391.119	-0.894888	0.167555	-5.34088	9.24982e-08	3.22754e-06
ENSG00000203778.3	FAM229B	138.774	1.19319	0.223585	5.3366	9.47034e-08	3.29807e-06
ENSG00000105255.6	FSD1	622.181	1.09076	0.20453	5.33303	9.659e-08	3.35725e-06
ENSG00000260230.2	FRRS1L	83.503	1.67496	0.314322	5.3288	9.88649e-08	3.42968e-06
ENSG00000103528.12	SYT17	547.863	0.818468	0.15368	5.32578	1.00518e-07	3.4803e-06
ENSG00000135269.13	TES	736.303	-0.684373	0.128575	-5.32276	1.02206e-07	3.53193e-06
ENSG00000101746.11	NOL4	39.809	1.91985	0.36097	5.31858	1.04581e-07	3.60704e-06
ENSG00000131981.11	LGALS3	56.0873	-1.55801	0.293774	-5.30342	1.13653e-07	3.91242e-06
ENSG00000125266.6	EFNB2	188.097	-1.3456	0.254043	-5.29671	1.17906e-07	4.05104e-06
ENSG00000116096.5	SPR	56.4553	-1.43818	0.271768	-5.29192	1.21038e-07	4.1507e-06
ENSG00000154864.7	PIEZO2	1522.2	1.43481	0.271195	5.29069	1.21855e-07	4.17073e-06
ENSG00000101670.7	LIPG	237.076	-1.07957	0.204203	-5.28672	1.24529e-07	4.24605e-06
ENSG00000260947.1	RP11-384P7.7	114.519	1.24552	0.235594	5.28673	1.24523e-07	4.24605e-06
ENSG00000120306.5	CYSTM1	360.474	-0.965476	0.182644	-5.28611	1.24943e-07	4.2521e-06
ENSG00000254934.1	LINC00678	211.15	-1.32653	0.251021	-5.28454	1.26021e-07	4.25861e-06
ENSG00000130224.10	LRCH2	265.399	1.26871	0.240083	5.28445	1.26084e-07	4.25861e-06
ENSG00000140832.5	MARVELD3	141.03	-1.47278	0.278669	-5.28506	1.25664e-07	4.25861e-06
ENSG00000184005.9	ST6GALNAC3	156.877	1.16243	0.219946	5.28509	1.25646e-07	4.25861e-06
ENSG00000128438.6	TBC1D27	51.8967	1.6554	0.313327	5.28329	1.26886e-07	4.27765e-06
ENSG00000136367.12	ZFHX2	209.534	1.22598	0.232196	5.27991	1.29247e-07	4.34905e-06
ENSG00000214413.3	BBIP1	371.875	0.817616	0.154932	5.27726	1.31128e-07	4.40407e-06
ENSG00000250920.1	RP11-297P16.4	10.7896	-2.11369	0.400583	-5.27652	1.31661e-07	4.41371e-06
ENSG00000154237.8	LRRK1	63.2834	-1.47329	0.279379	-5.27345	1.33886e-07	4.47186e-06
ENSG00000152256.9	PDK1	3969.08	1.2097	0.229395	5.27343	1.33894e-07	4.47186e-06
ENSG00000156103.11	MMP16	465.758	1.58181	0.3001	5.27095	1.35718e-07	4.52435e-06
ENSG00000137941.12	TTLL7	268.703	1.12545	0.213847	5.2629	1.41804e-07	4.71847e-06
ENSG00000138135.5	CH25H	48.8119	1.97	0.374456	5.26098	1.43289e-07	4.75905e-06
ENSG00000017483.10	SLC38A5	1271.61	-1.10431	0.209977	-5.2592	1.44687e-07	4.79659e-06
ENSG00000103460.12	TOX3	180.593	1.43175	0.272353	5.25697	1.46451e-07	4.84613e-06
ENSG00000087077.7	TRIP6	1914.33	-0.604838	0.115347	-5.24366	1.57421e-07	5.19953e-06
ENSG00000146250.5	PRSS35	469.245	-1.43138	0.273146	-5.24036	1.60264e-07	5.28372e-06
ENSG00000145012.8	LPP	1938.02	-0.846642	0.161574	-5.23996	1.60614e-07	5.28553e-06
ENSG00000173250.2	GPR151	137.826	1.70718	0.326269	5.23243	1.67295e-07	5.49529e-06
ENSG00000008323.11	PLEKHG6	207.31	-0.952395	0.182195	-5.22735	1.71961e-07	5.63824e-06
ENSG00000140848.12	CPNE2	612.412	0.803594	0.153779	5.22565	1.73544e-07	5.67975e-06
ENSG00000144655.10	CSRNP1	518.416	-0.8455	0.161856	-5.22376	1.75321e-07	5.72748e-06
ENSG00000113721.9	PDGFRB	261.89	1.34938	0.258441	5.22123	1.77738e-07	5.79587e-06
ENSG00000107282.5	APBA1	59.8786	1.4986	0.287167	5.21857	1.80311e-07	5.8691e-06
ENSG00000115419.8	GLS	3192.63	0.515055	0.0989291	5.20631	1.92635e-07	6.2589e-06
ENSG00000075340.18	ADD2	902.461	0.867438	0.166625	5.20592	1.93037e-07	6.26062e-06
ENSG00000128591.11	FLNC	767.432	-1.36088	0.261549	-5.20315	1.95941e-07	6.33308e-06
ENSG00000080298.11	RFX3	365.042	1.03412	0.19875	5.20311	1.95978e-07	6.33308e-06
ENSG00000187720.10	THSD4	169.596	1.30393	0.250856	5.19792	2.01532e-07	6.50084e-06
ENSG00000170703.11	TTLL6	40.0806	2.03583	0.391788	5.19627	2.0333e-07	6.54709e-06
ENSG00000143878.8	RHOB	595.532	-0.780054	0.150196	-5.19359	2.06278e-07	6.63008e-06
ENSG00000147231.9	CXorf57	121.979	1.11513	0.214752	5.19266	2.0731e-07	6.64584e-06
ENSG00000180613.6	GSX2	12.6002	2.08488	0.401519	5.19248	2.07509e-07	6.64584e-06
ENSG00000173320.5	STOX2	276.117	1.08596	0.209419	5.18557	2.1535e-07	6.88469e-06
ENSG00000081138.9	CDH7	21.0749	1.94427	0.375159	5.18253	2.18901e-07	6.98576e-06
ENSG00000170381.8	SEMA3E	3730.64	0.549023	0.105992	5.17986	2.2205e-07	7.07366e-06
ENSG00000227107.1	AC096574.5	129.097	-1.77627	0.342995	-5.17871	2.23422e-07	7.10475e-06
ENSG00000146151.8	HMGCLL1	39.6094	1.80523	0.34884	5.17495	2.27968e-07	7.23647e-06
ENSG00000124920.9	MYRF	280.245	-0.952806	0.184367	-5.16799	2.3662e-07	7.49784e-06
ENSG00000100078.3	PLA2G3	102.652	1.39988	0.270916	5.16722	2.37604e-07	7.51574e-06
ENSG00000171435.9	KSR2	78.4567	1.44204	0.279294	5.16314	2.42846e-07	7.66802e-06
ENSG00000198125.8	MB	32.4373	1.80051	0.348949	5.15982	2.47181e-07	7.79121e-06
ENSG00000146950.8	SHROOM2	384.457	-0.930622	0.180504	-5.1557	2.52691e-07	7.95091e-06
ENSG00000136504.7	KAT7	2340.44	0.949622	0.184273	5.15334	2.55884e-07	8.03726e-06
ENSG00000107798.13	LIPA	1364.54	0.687441	0.133416	5.15261	2.56889e-07	8.04067e-06
ENSG00000185652.7	NTF3	47.0432	1.63634	0.317565	5.15277	2.56661e-07	8.04067e-06
ENSG00000106366.7	SERPINE1	45.4149	-1.80966	0.351542	-5.14779	2.63571e-07	8.23544e-06
ENSG00000153993.9	SEMA3D	357.076	0.968897	0.188249	5.14688	2.64858e-07	8.26127e-06
ENSG00000162426.10	SLC45A1	17.0862	1.97844	0.384913	5.13998	2.74769e-07	8.55553e-06
ENSG00000014257.11	ACPP	76.4487	-1.46262	0.284715	-5.13715	2.78932e-07	8.6701e-06
ENSG00000163017.9	ACTG2	62.4982	-1.36446	0.265698	-5.1354	2.81545e-07	8.70604e-06
ENSG00000137094.10	DNAJB5	701.077	0.764158	0.148795	5.13563	2.81199e-07	8.70604e-06
ENSG00000144285.11	SCN1A	9.5025	2.07423	0.403889	5.13565	2.81171e-07	8.70604e-06
ENSG00000149179.9	C11orf49	544.661	0.679295	0.13243	5.12948	2.90549e-07	8.96901e-06
ENSG00000213949.4	ITGA1	121.404	1.5771	0.307572	5.1276	2.93457e-07	9.0432e-06
ENSG00000125520.9	SLC2A4RG	453.837	-0.69917	0.136737	-5.11326	3.16644e-07	9.741e-06
ENSG00000171219.8	CDC42BPG	182.04	-1.03845	0.203316	-5.10755	3.2636e-07	1.00227e-05
ENSG00000155966.9	AFF2	58.8815	1.46049	0.286027	5.10614	3.28814e-07	1.00808e-05
ENSG00000156689.2	GLYATL2	19.3289	2.01997	0.39572	5.10454	3.31597e-07	1.01488e-05
ENSG00000166452.7	AKIP1	436.176	-0.846423	0.165938	-5.10084	3.38146e-07	1.03316e-05
ENSG00000188848.11	BEND4	589	0.888965	0.174327	5.0994	3.40734e-07	1.0393e-05
ENSG00000255509.2	RP11-445F12.1	732.881	0.769103	0.150937	5.09554	3.47748e-07	1.05889e-05
ENSG00000100292.12	HMOX1	50.6694	-1.39978	0.275069	-5.08882	3.60295e-07	1.09524e-05
ENSG00000078549.10	ADCYAP1R1	112.37	1.43762	0.282823	5.08311	3.71311e-07	1.12681e-05
ENSG00000169992.5	NLGN2	2463.15	0.900726	0.177248	5.08174	3.73993e-07	1.13304e-05
ENSG00000069424.10	KCNAB2	177.82	1.26926	0.249943	5.07819	3.81056e-07	1.15249e-05
ENSG00000169692.8	AGPAT2	302.361	-0.864083	0.170184	-5.07735	3.82738e-07	1.15562e-05
ENSG00000100146.12	SOX10	251.079	-0.93103	0.183504	-5.07362	3.90326e-07	1.17655e-05
ENSG00000172667.6	ZMAT3	215.192	-0.942998	0.185926	-5.0719	3.9386e-07	1.18521e-05
ENSG00000095370.15	SH2D3C	77.3748	1.54979	0.305631	5.07079	3.96173e-07	1.19018e-05
ENSG00000175793.10	SFN	20.8824	-1.86636	0.368463	-5.06526	4.07852e-07	1.22322e-05
ENSG00000119139.12	TJP2	609.375	-0.672192	0.132814	-5.06117	4.16688e-07	1.24763e-05
ENSG00000158246.7	FAM46B	249.241	-0.953314	0.188402	-5.05999	4.19274e-07	1.2512e-05
ENSG00000169174.9	PCSK9	1593.69	-1.11225	0.219803	-5.06021	4.18796e-07	1.2512e-05
ENSG00000140044.8	JDP2	103.078	-1.2869	0.25437	-5.05917	4.21088e-07	1.25452e-05
ENSG00000067191.11	CACNB1	214.751	1.17718	0.232858	5.05535	4.29594e-07	1.27774e-05
ENSG00000125746.10	EML2	442.229	0.942448	0.186458	5.05449	4.31536e-07	1.28139e-05
ENSG00000164305.13	CASP3	1673.65	-0.722242	0.142905	-5.05401	4.32634e-07	1.28253e-05
ENSG00000255434.1	CTD-2530H12.8	9.59382	2.04404	0.404624	5.05171	4.37883e-07	1.2942e-05
ENSG00000162413.12	KLHL21	344.567	-1.04678	0.207216	-5.05165	4.38016e-07	1.2942e-05
ENSG00000145536.11	ADAMTS16	402.737	1.44526	0.286365	5.0469	4.4903e-07	1.32456e-05
ENSG00000111669.10	TPI1	15155.4	0.963724	0.191237	5.03941	4.6697e-07	1.37522e-05
ENSG00000135838.9	NPL	101.12	-1.15736	0.229976	-5.03254	4.84028e-07	1.42312e-05
ENSG00000087128.5	TMPRSS11E	301.083	0.814462	0.161914	5.03022	4.89923e-07	1.4381e-05
ENSG00000169862.14	CTNND2	183.444	1.56704	0.311728	5.02697	4.98301e-07	1.4603e-05
ENSG00000017373.11	SRCIN1	81.565	1.66875	0.332005	5.02627	5.00121e-07	1.46324e-05
ENSG00000133985.2	TTC9	1397.46	1.09501	0.217904	5.02519	5.02933e-07	1.46907e-05
ENSG00000116774.7	OLFML3	124.309	-1.41227	0.281153	-5.02314	5.08336e-07	1.48244e-05
ENSG00000164591.9	MYOZ3	439.579	0.865098	0.172385	5.0184	5.21027e-07	1.51699e-05
ENSG00000176788.7	BASP1	1854.72	0.532285	0.106124	5.0157	5.28395e-07	1.53594e-05
ENSG00000163171.6	CDC42EP3	1147.97	-0.779801	0.15555	-5.0132	5.35322e-07	1.55356e-05
ENSG00000168830.6	HTR1E	61.2939	1.34509	0.26871	5.00576	5.56429e-07	1.61221e-05
ENSG00000123360.7	PDE1B	44.8931	1.60038	0.319919	5.00243	5.6611e-07	1.63761e-05
ENSG00000160789.15	LMNA	474.809	-0.894392	0.17889	-4.99968	5.7425e-07	1.65848e-05
ENSG00000137968.12	SLC44A5	458.077	1.09551	0.219139	4.99917	5.75783e-07	1.66024e-05
ENSG00000007237.14	GAS7	549.016	-0.780686	0.15622	-4.99735	5.81243e-07	1.67329e-05
ENSG00000248322.1	RP4-559A3.6	131.747	-1.1852	0.237209	-4.99643	5.84024e-07	1.6786e-05
ENSG00000116898.7	MRPS15	1044.38	-0.663585	0.132897	-4.99323	5.93763e-07	1.70386e-05
ENSG00000184363.5	PKP3	232.548	-1.16885	0.234226	-4.99027	6.02959e-07	1.72749e-05
ENSG00000204618.4	RNF39	16.5769	1.98987	0.399062	4.98639	6.15191e-07	1.75972e-05
ENSG00000151914.13	DST	3851.35	0.804028	0.161272	4.98554	6.17884e-07	1.76461e-05
ENSG00000198910.8	L1CAM	2038.75	0.801372	0.160869	4.98151	6.30908e-07	1.79894e-05
ENSG00000198794.7	SCAMP5	750.747	1.0638	0.213657	4.979	6.3915e-07	1.81955e-05
ENSG00000136167.9	LCP1	117.405	-1.66574	0.334762	-4.9759	6.4945e-07	1.84594e-05
ENSG00000150551.10	LYPD1	878.33	0.904283	0.182135	4.96491	6.87343e-07	1.94747e-05
ENSG00000140479.12	PCSK6	70.5747	-1.28644	0.2591	-4.96504	6.86867e-07	1.94747e-05
ENSG00000103067.7	ESRP2	822.799	-0.800419	0.161257	-4.96362	6.919e-07	1.95729e-05
ENSG00000196368.4	NUDT11	513.429	0.678832	0.136793	4.96247	6.96012e-07	1.96582e-05
ENSG00000184697.6	CLDN6	7019.68	-0.537858	0.108484	-4.95796	7.12358e-07	2.00883e-05
ENSG00000226711.2	FAM66C	23.0117	1.80033	0.36328	4.95577	7.20455e-07	2.02847e-05
ENSG00000131037.10	EPS8L1	122.521	-1.24175	0.250591	-4.95527	7.22281e-07	2.03043e-05
ENSG00000126353.3	CCR7	33.3652	-1.58632	0.32035	-4.95182	7.35221e-07	2.06357e-05
ENSG00000158747.9	NBL1	375.795	-0.76758	0.155195	-4.94591	7.57879e-07	2.12384e-05
ENSG00000140092.10	FBLN5	276.283	1.1835	0.239389	4.94385	7.65948e-07	2.1431e-05
ENSG00000198089.10	SFI1	270.566	1.20348	0.24372	4.93797	7.89407e-07	2.2053e-05
ENSG00000114315.3	HES1	326.67	0.904694	0.183346	4.93436	8.04135e-07	2.24295e-05
ENSG00000160803.7	UBQLN4	1428.07	-0.629463	0.127577	-4.93401	8.05603e-07	2.24355e-05
ENSG00000116852.10	KIF21B	138.399	1.12831	0.228708	4.93341	8.08058e-07	2.2469e-05
ENSG00000160888.6	IER2	657.357	-0.737144	0.149473	-4.93161	8.15526e-07	2.26416e-05
ENSG00000130707.13	ASS1	403.069	-1.26266	0.256081	-4.93069	8.19377e-07	2.27133e-05
ENSG00000117519.11	CNN3	5077.32	-0.62662	0.127141	-4.92856	8.28392e-07	2.29278e-05
ENSG00000144229.7	THSD7B	201.464	1.08921	0.221173	4.92468	8.44983e-07	2.33509e-05
ENSG00000158710.10	TAGLN2	4362.68	-1.17777	0.239188	-4.92406	8.47665e-07	2.3389e-05
ENSG00000103647.8	CORO2B	40.2826	1.63922	0.333031	4.92211	8.56166e-07	2.35873e-05
ENSG00000108509.16	CAMTA2	199.892	-0.827301	0.16821	-4.91826	8.73156e-07	2.40185e-05
ENSG00000091136.9	LAMB1	2783.77	-0.723674	0.14718	-4.91692	8.79153e-07	2.41464e-05
ENSG00000118407.10	FILIP1	11.2891	-1.98308	0.403526	-4.91437	8.90677e-07	2.43598e-05
ENSG00000174307.5	PHLDA3	242.42	-1.15231	0.234481	-4.9143	8.90998e-07	2.43598e-05
ENSG00000163449.6	TMEM169	42.6058	1.42523	0.28999	4.91475	8.88963e-07	2.43598e-05
ENSG00000204472.8	AIF1	26.3671	1.79561	0.36558	4.91168	9.02998e-07	2.46503e-05
ENSG00000184905.4	TCEAL2	184.44	1.14048	0.232337	4.90873	9.16672e-07	2.49856e-05
ENSG00000064666.10	CNN2	10993.5	-0.710811	0.14496	-4.90351	9.41404e-07	2.56208e-05
ENSG00000072274.8	TFRC	7950.47	0.710784	0.144986	4.90243	9.4657e-07	2.57223e-05
ENSG00000196132.7	MYT1	307.552	0.825719	0.168543	4.89916	9.62479e-07	2.61151e-05
ENSG00000125430.4	HS3ST3B1	273.651	0.946652	0.193259	4.89837	9.66344e-07	2.61803e-05
ENSG00000166596.10	WDR16	15.4119	1.93531	0.395565	4.89252	9.95546e-07	2.69308e-05
ENSG00000236287.3	ZBED5	1488.79	0.615414	0.125822	4.89113	1.00258e-06	2.70802e-05
ENSG00000166073.4	GPR176	1266.08	1.11105	0.227803	4.87724	1.07579e-06	2.90139e-05
ENSG00000165388.8	ZNF488	30.6557	-1.76736	0.362681	-4.87303	1.09898e-06	2.95949e-05
ENSG00000166348.13	USP54	1394.44	-0.57571	0.118184	-4.87129	1.10872e-06	2.98126e-05
ENSG00000163840.5	DTX3L	76.5072	-1.23568	0.253723	-4.87021	1.1148e-06	2.99312e-05
ENSG00000100767.11	PAPLN	64.9858	-1.39233	0.286266	-4.86377	1.15173e-06	3.08763e-05
ENSG00000102265.7	TIMP1	1005.39	0.720723	0.148192	4.86346	1.15353e-06	3.08785e-05
ENSG00000138772.8	ANXA3	1257.67	-1.14726	0.236112	-4.85898	1.1799e-06	3.14903e-05
ENSG00000198795.6	ZNF521	870.625	0.796999	0.164017	4.85925	1.17834e-06	3.14903e-05
ENSG00000169855.15	ROBO1	2639.62	1.0023	0.20648	4.8542	1.20876e-06	3.22126e-05
ENSG00000126733.16	DACH2	34.5132	1.4643	0.301904	4.8502	1.23336e-06	3.28195e-05
ENSG00000184014.3	DENND5A	2432.14	-0.481353	0.0992908	-4.84792	1.24766e-06	3.31507e-05
ENSG00000061918.8	GUCY1B3	83.059	1.2467	0.257387	4.84369	1.27449e-06	3.38136e-05
ENSG00000127603.19	MACF1	3504.27	-0.655032	0.135347	-4.83963	1.30079e-06	3.44605e-05
ENSG00000131831.13	RAI2	194.592	1.47923	0.305699	4.83884	1.30598e-06	3.45159e-05
ENSG00000079308.12	TNS1	85.0946	1.26994	0.262453	4.83873	1.30673e-06	3.45159e-05
ENSG00000108828.11	VAT1	6400.97	-0.489516	0.10124	-4.83522	1.32996e-06	3.50776e-05
ENSG00000077150.13	NFKB2	253.21	-0.924594	0.191357	-4.83177	1.35324e-06	3.56392e-05
ENSG00000138271.4	GPR87	7.73031	-1.94876	0.403606	-4.82838	1.37647e-06	3.61981e-05
ENSG00000138496.12	PARP9	52.0481	-1.25053	0.259276	-4.82317	1.41295e-06	3.71028e-05
ENSG00000108947.4	EFNB3	672.812	0.721365	0.149578	4.82267	1.41649e-06	3.71414e-05
ENSG00000166974.8	MAPRE2	608.273	0.755502	0.156783	4.81877	1.44446e-06	3.78195e-05
ENSG00000071205.7	ARHGAP10	132.902	-1.23153	0.255881	-4.81292	1.48739e-06	3.88869e-05
ENSG00000169684.9	CHRNA5	182.985	0.906908	0.188501	4.81116	1.50053e-06	3.91733e-05
ENSG00000104967.6	NOVA2	304.173	1.9405	0.403409	4.81026	1.50731e-06	3.92361e-05
ENSG00000105254.7	TBCB	1348.03	0.497224	0.103366	4.81031	1.50694e-06	3.92361e-05
ENSG00000155304.4	HSPA13	1831.41	0.517932	0.107728	4.80777	1.5262e-06	3.96702e-05
ENSG00000254470.2	AP5B1	110.75	-0.950791	0.1981	-4.79956	1.59018e-06	4.12733e-05
ENSG00000185518.7	SV2B	107.855	1.07915	0.225112	4.79383	1.63627e-06	4.24084e-05
ENSG00000114529.8	C3orf52	162.866	-1.24773	0.260482	-4.7901	1.66701e-06	4.31426e-05
ENSG00000171017.6	LRRC8E	35.541	-1.44696	0.302286	-4.78672	1.69533e-06	4.38122e-05
ENSG00000112290.8	WASF1	1606.77	0.478114	0.0999192	4.78501	1.70981e-06	4.41229e-05
ENSG00000011201.6	KAL1	879.539	-0.762649	0.159409	-4.78423	1.71648e-06	4.42314e-05
ENSG00000073350.9	LLGL2	656.633	-0.995647	0.208205	-4.78205	1.73518e-06	4.46491e-05
ENSG00000227051.4	C14orf132	976.125	0.796163	0.166711	4.77571	1.79073e-06	4.60126e-05
ENSG00000266010.1	GATA6-AS1	1321.21	0.674228	0.141297	4.77172	1.82657e-06	4.68662e-05
ENSG00000163814.3	CDCP1	132.224	-0.984236	0.206376	-4.76915	1.85003e-06	4.74004e-05
ENSG00000213424.4	KRT222	22.1469	1.73885	0.364707	4.76779	1.86262e-06	4.76549e-05
ENSG00000174521.7	TTC9B	13.7222	1.92173	0.403913	4.75778	1.95735e-06	5.00072e-05
ENSG00000170190.11	SLC16A5	1650.36	0.587595	0.123525	4.75691	1.96581e-06	5.0152e-05
ENSG00000163596.12	ICA1L	167.167	0.887795	0.186849	4.7514	2.02012e-06	5.14643e-05
ENSG00000198363.11	ASPH	1302.01	0.806671	0.169823	4.75006	2.03354e-06	5.17326e-05
ENSG00000120324.4	PCDHB10	59.9502	1.43777	0.302796	4.74832	2.0511e-06	5.21056e-05
ENSG00000187583.6	PLEKHN1	22.8248	-1.60992	0.339225	-4.74587	2.07613e-06	5.26668e-05
ENSG00000180347.9	CCDC129	214.817	-1.02296	0.215708	-4.74235	2.11249e-06	5.35135e-05
ENSG00000138448.7	ITGAV	7106.36	-0.723092	0.152608	-4.73822	2.15603e-06	5.45394e-05
ENSG00000187244.6	BCAM	201.23	-1.06629	0.225294	-4.7329	2.21332e-06	5.59098e-05
ENSG00000119715.10	ESRRB	37.7786	1.64723	0.348077	4.73237	2.21917e-06	5.59786e-05
ENSG00000175538.6	KCNE3	91.0885	-1.67455	0.354367	-4.72548	2.29569e-06	5.78275e-05
ENSG00000120318.11	ARAP3	683.419	0.828568	0.175568	4.71937	2.36582e-06	5.94271e-05
ENSG00000170464.5	DNAJC18	477.03	0.906697	0.192116	4.71951	2.36408e-06	5.94271e-05
ENSG00000138411.6	HECW2	231.867	1.08878	0.230751	4.71844	2.37659e-06	5.96142e-05
ENSG00000242686.2	RP11-1191J2.2	21.1397	1.73866	0.368832	4.71397	2.42939e-06	6.08535e-05
ENSG00000004399.8	PLXND1	414.118	-0.759386	0.161219	-4.71027	2.47393e-06	6.17966e-05
ENSG00000177570.9	SAMD12	353.388	0.803854	0.170659	4.7103	2.47354e-06	6.17966e-05
ENSG00000118965.10	WDR35	795.272	0.652778	0.138602	4.70972	2.48061e-06	6.18773e-05
ENSG00000196576.10	PLXNB2	2023.05	-0.558245	0.11859	-4.70735	2.50952e-06	6.25114e-05
ENSG00000161243.4	FBXO27	188.533	0.901067	0.191451	4.70651	2.51989e-06	6.26826e-05
ENSG00000164929.12	BAALC	29.6366	1.60663	0.34215	4.69569	2.65714e-06	6.60052e-05
ENSG00000177707.6	PVRL3	210.107	-0.925163	0.197224	-4.69092	2.71983e-06	6.74692e-05
ENSG00000111640.10	GAPDH	55372.6	0.695073	0.148218	4.68954	2.73822e-06	6.78314e-05
ENSG00000170017.8	ALCAM	1232.69	-1.05607	0.225411	-4.6851	2.79829e-06	6.92239e-05
ENSG00000128656.9	CHN1	373.09	0.69077	0.147648	4.67851	2.88974e-06	7.13877e-05
ENSG00000130522.4	JUND	1217.38	-0.731277	0.156338	-4.67754	2.90343e-06	7.16272e-05
ENSG00000143375.10	CGN	938.901	-0.905789	0.193661	-4.67719	2.90835e-06	7.165e-05
ENSG00000167723.10	TRPV3	179.912	0.886032	0.189868	4.66658	3.06252e-06	7.53448e-05
ENSG00000166341.6	DCHS1	1990.28	0.534467	0.114568	4.66506	3.08531e-06	7.58015e-05
ENSG00000184117.7	NIPSNAP1	3197.37	0.641801	0.137633	4.66314	3.11423e-06	7.64072e-05
ENSG00000186335.4	SLC36A2	142.049	1.34794	0.289299	4.65933	3.17242e-06	7.77287e-05
ENSG00000197324.4	LRP10	1660.8	-0.669874	0.143791	-4.65866	3.18277e-06	7.78759e-05
ENSG00000076685.14	NT5C2	2073.77	-0.615468	0.13213	-4.65804	3.19241e-06	7.80053e-05
ENSG00000240505.4	TNFRSF13B	56.7835	1.292	0.277549	4.65502	3.23947e-06	7.90475e-05
ENSG00000198832.6	SELM	87.5135	1.16501	0.250459	4.6515	3.29524e-06	8.0299e-05
ENSG00000157890.13	MEGF11	37.5152	1.49037	0.320488	4.65031	3.31443e-06	8.06571e-05
ENSG00000148926.5	ADM	313.565	-1.46013	0.314154	-4.64781	3.35482e-06	8.15293e-05
ENSG00000128872.5	TMOD2	104.389	1.0491	0.225773	4.6467	3.37288e-06	8.18575e-05
ENSG00000187189.9	TSPYL4	1508.37	0.522364	0.112431	4.64608	3.383e-06	8.19921e-05
ENSG00000140937.9	CDH11	62.7967	1.42218	0.306226	4.64422	3.41366e-06	8.25638e-05
ENSG00000204386.6	NEU1	1225.21	-0.594475	0.128007	-4.64409	3.4158e-06	8.25638e-05
ENSG00000082269.12	FAM135A	566.162	0.657959	0.141778	4.64078	3.47089e-06	8.37825e-05
ENSG00000154096.9	THY1	1235.71	1.6967	0.365954	4.63638	3.54559e-06	8.54705e-05
ENSG00000132361.12	CLUH	771.803	-0.683017	0.147344	-4.63554	3.56011e-06	8.57056e-05
ENSG00000149256.10	TENM4	1952.96	0.918024	0.198196	4.63191	3.62314e-06	8.7106e-05
ENSG00000133069.10	TMCC2	168.539	0.901201	0.194748	4.62754	3.7004e-06	8.88443e-05
ENSG00000203879.7	GDI1	4452.28	0.520498	0.112511	4.62619	3.72456e-06	8.93047e-05
ENSG00000184009.5	ACTG1	86423.1	-0.490831	0.106123	-4.62513	3.74356e-06	8.96405e-05
ENSG00000159239.7	C2orf81	59.4959	1.46484	0.316928	4.62201	3.80043e-06	9.08808e-05
ENSG00000179477.5	ALOX12B	19.1015	1.76029	0.38103	4.61982	3.84067e-06	9.17209e-05
ENSG00000129946.6	SHC2	1626.47	-0.568669	0.123115	-4.619	3.85592e-06	9.19627e-05
ENSG00000082014.12	SMARCD3	1938.17	0.548135	0.118707	4.61754	3.88321e-06	9.24906e-05
ENSG00000111266.4	DUSP16	310.37	-0.947455	0.205218	-4.61683	3.89643e-06	9.26824e-05
ENSG00000115365.7	LANCL1	1523.34	0.662664	0.143706	4.61124	4.00279e-06	9.50861e-05
ENSG00000151067.16	CACNA1C	66.8078	1.4273	0.309716	4.60842	4.05737e-06	9.62553e-05
ENSG00000148468.12	FAM171A1	801.593	-0.615555	0.133668	-4.60509	4.12289e-06	9.76804e-05
ENSG00000205730.5	ITPRIPL2	335.929	-1.01824	0.221172	-4.60386	4.14738e-06	9.8131e-05
ENSG00000132130.7	LHX1	3982.75	0.980574	0.213257	4.59808	4.26402e-06	0.000100758
ENSG00000164483.12	SAMD3	1167.12	0.722992	0.157292	4.5965	4.29652e-06	0.000101392
ENSG00000130787.9	HIP1R	216.929	-0.714844	0.155531	-4.59617	4.30334e-06	0.00010142
ENSG00000087245.8	MMP2	1149.66	0.748743	0.162969	4.59439	4.34017e-06	0.000102154
ENSG00000101439.4	CST3	498.311	-0.619904	0.135073	-4.58939	4.44544e-06	0.000104494
ENSG00000123643.8	SLC36A1	1222.38	0.543839	0.118514	4.58881	4.45782e-06	0.000104648
ENSG00000163932.9	PRKCD	220.47	-0.802662	0.174937	-4.58829	4.46901e-06	0.000104773
ENSG00000235162.4	C12orf75	436.103	0.683119	0.148986	4.58513	4.53701e-06	0.000106229
ENSG00000186047.9	DLEU7	7.71565	1.84923	0.403852	4.57897	4.67265e-06	0.000109262
ENSG00000204352.2	C9orf129	42.8939	1.39457	0.305194	4.56944	4.89028e-06	0.000114202
ENSG00000137831.10	UACA	739.384	-0.846386	0.185429	-4.56447	5.00752e-06	0.000116788
ENSG00000231290.1	APCDD1L-AS1	68.6626	1.69534	0.371627	4.56194	5.06839e-06	0.000118054
ENSG00000145431.6	PDGFC	133.301	-0.926064	0.203027	-4.56127	5.0844e-06	0.000118273
ENSG00000253507.1	CTD-2501M5.1	2042.09	-0.999912	0.219411	-4.55725	5.18273e-06	0.000120133
ENSG00000159921.10	GNE	249.184	0.782215	0.171644	4.55718	5.18444e-06	0.000120133
ENSG00000135596.13	MICAL1	1351.58	0.901286	0.197758	4.55753	5.17598e-06	0.000120133
ENSG00000172020.8	GAP43	73.5256	1.53272	0.336374	4.5566	5.1989e-06	0.000120313
ENSG00000172380.5	GNG12	249.846	-0.957655	0.21026	-4.55463	5.2479e-06	0.00012129
ENSG00000162458.8	FBLIM1	1922.25	-0.683562	0.150111	-4.55371	5.27071e-06	0.00012166
ENSG00000173535.9	TNFRSF10C	56.6664	-1.35952	0.298602	-4.55296	5.28965e-06	0.000121941
ENSG00000144893.8	MED12L	263.218	0.840725	0.184761	4.55034	5.3559e-06	0.000123151
ENSG00000137801.9	THBS1	422.439	-1.12436	0.247085	-4.55048	5.35231e-06	0.000123151
ENSG00000175229.6	GAL3ST3	140.177	1.11252	0.244586	4.54857	5.40108e-06	0.000124031
ENSG00000138686.5	BBS7	418.411	0.623373	0.137112	4.54644	5.45605e-06	0.000124974
ENSG00000185269.7	NOTUM	266.695	-1.44625	0.318095	-4.54661	5.45163e-06	0.000124974
ENSG00000144857.10	BOC	217.809	1.24445	0.273843	4.54437	5.50987e-06	0.000125725
ENSG00000137312.10	FLOT1	2644.22	0.500487	0.110131	4.54446	5.50762e-06	0.000125725
ENSG00000261116.1	RP3-523K23.2	37.7559	-1.36183	0.299673	-4.5444	5.50913e-06	0.000125725
ENSG00000159348.8	CYB5R1	356.341	-1.03276	0.227281	-4.54398	5.52023e-06	0.000125801
ENSG00000026508.12	CD44	38.8746	-1.49249	0.328677	-4.54092	5.60102e-06	0.00012748
ENSG00000174021.6	GNG5	1600.46	-0.49173	0.10836	-4.53793	5.68082e-06	0.000129132
ENSG00000125675.13	GRIA3	136.858	1.51217	0.333418	4.53535	5.75088e-06	0.00013056
ENSG00000197993.3	KEL	225.862	-0.789476	0.174181	-4.5325	5.82887e-06	0.000132163
ENSG00000085063.10	CD59	1532.29	-0.572776	0.126395	-4.53165	5.85252e-06	0.000132531
ENSG00000176204.9	LRRTM4	222.47	0.790624	0.174537	4.52985	5.90269e-06	0.000133499
ENSG00000204789.3	ZNF204P	350.875	-0.925943	0.204569	-4.52631	6.00216e-06	0.000135578
ENSG00000250722.1	SEPP1	1546.23	-0.629405	0.139074	-4.52568	6.02028e-06	0.000135816
ENSG00000269113.3	TRABD2B	465.28	0.845995	0.186992	4.52423	6.06144e-06	0.000136573
ENSG00000136630.11	HLX	36.0228	-1.57845	0.348929	-4.52371	6.07647e-06	0.00013674
ENSG00000188158.10	NHS	329.383	1.08349	0.23954	4.52321	6.09086e-06	0.000136892
ENSG00000096093.10	EFHC1	445.098	0.703408	0.155544	4.52224	6.11883e-06	0.000137348
ENSG00000150510.11	FAM124A	2003.8	0.640719	0.14173	4.52069	6.1637e-06	0.000138183
ENSG00000124762.9	CDKN1A	74.484	-1.5423	0.341212	-4.52007	6.18199e-06	0.000138247
ENSG00000106069.16	CHN2	128.472	1.17346	0.259599	4.5203	6.1753e-06	0.000138247
ENSG00000172985.8	SH3RF3	93.2801	1.14047	0.252373	4.51899	6.21344e-06	0.000138649
ENSG00000107742.8	SPOCK2	67.9845	1.64083	0.363102	4.51893	6.21544e-06	0.000138649
ENSG00000198286.5	CARD11	376.666	1.00451	0.222859	4.5074	6.56263e-06	0.000146212
ENSG00000132386.6	SERPINF1	249.203	-0.917432	0.203729	-4.5032	6.69369e-06	0.000148947
ENSG00000013561.13	RNF14	556.682	-0.68189	0.151548	-4.49949	6.81167e-06	0.000151385
ENSG00000121210.11	KIAA0922	152.034	-1.30255	0.289579	-4.49808	6.85689e-06	0.000152201
ENSG00000113163.11	COL4A3BP	2380.69	0.488355	0.108594	4.49708	6.88929e-06	0.000152542
ENSG00000136866.9	ZFP37	111.269	1.01839	0.226445	4.49729	6.88267e-06	0.000152542
ENSG00000128596.12	CCDC136	252.527	1.24916	0.277987	4.49361	7.0027e-06	0.000154862
ENSG00000125821.7	DTD1	672.354	0.666843	0.148677	4.48517	7.28551e-06	0.000160918
ENSG00000005108.11	THSD7A	187.628	0.883249	0.196955	4.48452	7.30788e-06	0.000161214
ENSG00000152229.14	PSTPIP2	351.602	-1.26149	0.281379	-4.48326	7.35118e-06	0.00016197
ENSG00000125730.12	C3	755.634	0.959671	0.214176	4.48075	7.43818e-06	0.000163686
ENSG00000076604.10	TRAF4	1931.09	-0.661638	0.147693	-4.47982	7.47069e-06	0.0001642
ENSG00000139364.6	TMEM132B	399.695	0.990918	0.221266	4.47839	7.52064e-06	0.000165095
ENSG00000170899.6	GSTA4	253.234	0.875746	0.195704	4.47484	7.64692e-06	0.000167662
ENSG00000106631.4	MYL7	1593.67	-1.04604	0.23382	-4.47371	7.6873e-06	0.000168341
ENSG00000070778.8	PTPN21	648.252	-0.627873	0.140374	-4.47287	7.71769e-06	0.000168801
ENSG00000174721.9	FGFBP3	710.813	1.19558	0.26759	4.46796	7.89674e-06	0.000172507
ENSG00000186377.6	CYP4X1	79.0568	1.40177	0.313854	4.46633	7.95742e-06	0.000173621
ENSG00000141098.8	GFOD2	468.7	0.62181	0.139231	4.46603	7.96837e-06	0.000173648
ENSG00000175414.6	ARL10	1245.36	0.686982	0.15387	4.46469	8.01853e-06	0.000174529
ENSG00000198715.7	C1orf85	938.955	-0.744194	0.166714	-4.46389	8.04851e-06	0.00017497
ENSG00000131187.5	F12	83.4434	1.39295	0.312584	4.45624	8.34092e-06	0.000180888
ENSG00000111728.6	ST8SIA1	209.307	0.887418	0.199132	4.45644	8.33329e-06	0.000180888
ENSG00000167106.7	FAM102A	569.737	-0.588838	0.132252	-4.45239	8.49188e-06	0.000183717
ENSG00000151778.6	SERP2	29.3654	1.45054	0.325782	4.45249	8.48808e-06	0.000183717
ENSG00000167657.7	DAPK3	1210.78	-0.745648	0.1677	-4.44633	8.73492e-06	0.000188748
ENSG00000222041.6	LINC00152	41.0035	-1.28464	0.289041	-4.4445	8.80981e-06	0.000190137
ENSG00000078804.8	TP53INP2	421.66	-0.663152	0.149232	-4.44378	8.83936e-06	0.000190546
ENSG00000123411.10	IKZF4	286.855	0.668957	0.150658	4.44024	8.98594e-06	0.000193473
ENSG00000164465.14	DCBLD1	371.918	-0.946343	0.213161	-4.43957	9.01384e-06	0.000193841
ENSG00000162433.10	AK4	6018.65	0.703663	0.158532	4.43861	9.05429e-06	0.000194245
ENSG00000164733.16	CTSB	2399.62	-0.549482	0.123791	-4.43879	9.04647e-06	0.000194245
ENSG00000103489.7	XYLT1	582.575	1.02524	0.231004	4.43818	9.0721e-06	0.000194394
ENSG00000166900.10	STX3	3023.87	-0.507746	0.114416	-4.43771	9.09193e-06	0.000194587
ENSG00000188130.9	MAPK12	470.236	-0.593538	0.13417	-4.42377	9.6995e-06	0.000207343
ENSG00000182704.6	TSKU	3039.11	-0.489221	0.110601	-4.42329	9.72096e-06	0.000207554
ENSG00000114948.8	ADAM23	509.949	1.30666	0.295469	4.42233	9.76407e-06	0.000208227
ENSG00000108091.10	CCDC6	555.638	-0.655541	0.148254	-4.42175	9.79033e-06	0.000208539
ENSG00000182197.6	EXT1	989.767	-0.670071	0.151554	-4.42133	9.80938e-06	0.000208697
ENSG00000011523.9	CEP68	708.62	0.647676	0.146506	4.42081	9.8332e-06	0.000208841
ENSG00000111218.7	PRMT8	19.2905	1.67609	0.379147	4.42067	9.83945e-06	0.000208841
ENSG00000164764.10	SBSPON	10.3871	-1.75284	0.396753	-4.41797	9.96335e-06	0.000211221
ENSG00000124191.13	TOX2	96.6647	1.3535	0.306421	4.41713	1.00019e-05	0.000211788
ENSG00000154553.9	PDLIM3	226.442	-1.18291	0.267854	-4.41625	1.00427e-05	0.000212252
ENSG00000137078.4	SIT1	8.85146	1.7839	0.403948	4.41615	1.00475e-05	0.000212252
ENSG00000183049.8	CAMK1D	475.046	0.862115	0.195287	4.4146	1.01196e-05	0.000213524
ENSG00000104522.11	TSTA3	978.26	-0.486278	0.110195	-4.41289	1.02e-05	0.000214967
ENSG00000175175.4	PPM1E	68.0988	1.11194	0.252097	4.41077	1.03004e-05	0.000216829
ENSG00000188643.6	S100A16	1235.75	-1.0042	0.227774	-4.40875	1.03971e-05	0.000218606
ENSG00000048545.9	GUCA1A	77.249	1.59271	0.361347	4.40771	1.0447e-05	0.0002194
ENSG00000119408.12	NEK6	301.498	-0.675065	0.153177	-4.4071	1.04764e-05	0.000219502
ENSG00000233721.1	RP11-205K6.1	13.9473	1.74633	0.396245	4.4072	1.04718e-05	0.000219502
ENSG00000134121.5	CHL1	474.43	1.1015	0.249955	4.40679	1.04914e-05	0.000219561
ENSG00000146426.13	TIAM2	292.104	0.69185	0.157127	4.40313	1.06698e-05	0.000223033
ENSG00000137710.10	RDX	2921.03	-0.718701	0.163244	-4.40261	1.06958e-05	0.00022318
ENSG00000163071.6	SPATA18	93.8205	-1.08504	0.246462	-4.40249	1.07017e-05	0.00022318
ENSG00000135926.8	TMBIM1	577.065	-0.712153	0.161917	-4.39826	1.09123e-05	0.000227309
ENSG00000165409.11	TSHR	82.0115	1.39119	0.316419	4.39666	1.09929e-05	0.000228721
ENSG00000187867.4	PALM3	94.9862	1.42772	0.324803	4.39566	1.10434e-05	0.000229506
ENSG00000147003.5	TMEM27	98.2131	-1.4768	0.336036	-4.39475	1.10899e-05	0.000230206
ENSG00000167553.10	TUBA1C	7593.81	-0.762372	0.173526	-4.39341	1.11588e-05	0.000231369
ENSG00000072163.14	LIMS2	164.085	-1.0548	0.240183	-4.39164	1.125e-05	0.00023299
ENSG00000173559.8	NABP1	36.5947	-1.27613	0.29074	-4.38924	1.13746e-05	0.000234757
ENSG00000147465.7	STAR	29.1899	1.61236	0.367335	4.38934	1.13694e-05	0.000234757
ENSG00000122691.8	TWIST1	15.3507	-1.65917	0.377985	-4.38951	1.13605e-05	0.000234757
ENSG00000113083.8	LOX	1358.09	1.14354	0.260882	4.38335	1.16869e-05	0.000240924
ENSG00000183696.9	UPP1	652.278	-0.707114	0.161432	-4.38025	1.18544e-05	0.000244098
ENSG00000170743.12	SYT9	53.4452	1.57322	0.359667	4.3741	1.21932e-05	0.000250785
ENSG00000206538.3	VGLL3	37.8852	-1.43584	0.328321	-4.37329	1.22389e-05	0.000251436
ENSG00000114353.12	GNAI2	4984.13	0.493585	0.112906	4.37165	1.23313e-05	0.000253045
ENSG00000173918.10	C1QTNF1	162.782	1.18418	0.27096	4.3703	1.24078e-05	0.000254324
ENSG00000049130.9	KITLG	265.29	-1.38847	0.317777	-4.36932	1.24633e-05	0.000255171
ENSG00000205542.6	TMSB4X	11412.5	-0.487582	0.111679	-4.36593	1.26584e-05	0.000258869
ENSG00000166676.10	TVP23A	106.905	1.41194	0.32342	4.36564	1.26751e-05	0.000258915
ENSG00000197982.12	C1orf122	467.614	-0.67877	0.155497	-4.36517	1.27022e-05	0.000259174
ENSG00000082212.7	ME2	5759.46	0.448353	0.102732	4.36432	1.27519e-05	0.000259893
ENSG00000065054.9	SLC9A3R2	115.543	-1.04863	0.240394	-4.36214	1.28795e-05	0.000262195
ENSG00000074047.16	GLI2	432.676	1.07941	0.247611	4.35931	1.30474e-05	0.000265313
ENSG00000007384.11	RHBDF1	856.776	-0.691341	0.158837	-4.35253	1.34576e-05	0.000273344
ENSG00000176153.10	GPX2	15.068	1.72292	0.396173	4.34891	1.36813e-05	0.000277259
ENSG00000158352.11	SHROOM4	943.793	0.487394	0.112071	4.34897	1.36778e-05	0.000277259
ENSG00000140743.3	CDR2	288.685	-0.755606	0.173763	-4.34848	1.37086e-05	0.000277499
ENSG00000187164.13	KIAA1598	1006.76	-0.52027	0.119711	-4.34606	1.38605e-05	0.000280258
ENSG00000157873.13	TNFRSF14	22.386	-1.69999	0.391229	-4.34525	1.39114e-05	0.00028097
ENSG00000224050.1	RP1-90G24.6	146.176	0.800005	0.184328	4.34013	1.42401e-05	0.000287284
ENSG00000129474.11	AJUBA	748.503	-0.755591	0.174182	-4.33793	1.43829e-05	0.00028984
ENSG00000120675.4	DNAJC15	713.397	-1.06958	0.246648	-4.33648	1.4478e-05	0.000291429
ENSG00000162496.4	DHRS3	19.3503	-1.60304	0.369876	-4.33398	1.46436e-05	0.000294431
ENSG00000111846.11	GCNT2	987.718	0.723961	0.167093	4.33269	1.47296e-05	0.000295829
ENSG00000187608.5	ISG15	365.265	-0.785598	0.181401	-4.33073	1.48616e-05	0.000298146
ENSG00000183833.12	MAATS1	25.9073	1.65177	0.381567	4.32893	1.49836e-05	0.000300258
ENSG00000133106.10	EPSTI1	1415.28	-0.696745	0.160979	-4.32817	1.50354e-05	0.000300959
ENSG00000115758.8	ODC1	3125.49	-0.601321	0.13895	-4.3276	1.50744e-05	0.000301404
ENSG00000128045.5	RASL11B	564.154	-0.688025	0.158996	-4.3273	1.50946e-05	0.000301471
ENSG00000116106.7	EPHA4	1763.15	0.591991	0.136841	4.32613	1.51751e-05	0.000302743
ENSG00000168913.6	ENHO	108.789	1.14187	0.26423	4.32149	1.54977e-05	0.000308835
ENSG00000068137.10	PLEKHH3	116.265	-0.952466	0.2206	-4.31761	1.57728e-05	0.000313621
ENSG00000132698.9	RAB25	1635.9	-0.715525	0.165718	-4.31774	1.57636e-05	0.000313621
ENSG00000162687.12	KCNT2	199.866	0.914736	0.211907	4.31668	1.58396e-05	0.000313854
ENSG00000168490.9	PHYHIP	14.8207	1.68931	0.391364	4.31647	1.58545e-05	0.000313854
ENSG00000141622.9	RNF165	181.457	1.4064	0.325768	4.31718	1.58033e-05	0.000313854
ENSG00000118785.9	SPP1	38.1627	1.38677	0.321271	4.3165	1.58519e-05	0.000313854
ENSG00000168843.9	FSTL5	23.9226	-1.63479	0.378888	-4.31471	1.59811e-05	0.000316001
ENSG00000254587.1	RP11-360K13.1	56.5968	-1.27569	0.295678	-4.31448	1.59983e-05	0.000316001
ENSG00000196569.7	LAMA2	153.184	1.22263	0.283442	4.31352	1.60677e-05	0.000317023
ENSG00000104213.8	PDGFRL	126.844	1.28469	0.298065	4.3101	1.6318e-05	0.000321608
ENSG00000213445.4	SIPA1	184.961	-1.1078	0.257127	-4.30836	1.64472e-05	0.0003238
ENSG00000072195.10	SPEG	287.145	1.10064	0.255509	4.30764	1.65008e-05	0.000324497
ENSG00000168938.5	PPIC	287.311	-0.862078	0.200197	-4.30615	1.66119e-05	0.000326325
ENSG00000150967.13	ABCB9	55.9495	1.16864	0.271646	4.30208	1.69202e-05	0.000332016
ENSG00000138685.8	FGF2	312.407	0.954635	0.222135	4.29755	1.727e-05	0.000338511
ENSG00000005469.7	CROT	168.444	-0.796835	0.185537	-4.29476	1.74885e-05	0.000342419
ENSG00000107816.13	LZTS2	1036.88	-0.506282	0.117995	-4.2907	1.7811e-05	0.000347975
ENSG00000145604.11	SKP2	1256.04	-0.885779	0.206431	-4.29093	1.77928e-05	0.000347975
ENSG00000135686.8	KLHL36	623.816	-0.599802	0.139834	-4.28938	1.79174e-05	0.000349671
ENSG00000143768.7	LEFTY2	31135.2	-0.981968	0.229038	-4.28736	1.8081e-05	0.000352482
ENSG00000171314.8	PGAM1	3792.86	0.677762	0.158213	4.28385	1.83687e-05	0.000357701
ENSG00000071246.6	VASH1	600.805	0.609811	0.142429	4.28151	1.85632e-05	0.000361097
ENSG00000124249.5	KCNK15	33.8988	1.63116	0.381004	4.28121	1.85877e-05	0.000361182
ENSG00000134443.5	GRP	38.1221	1.49808	0.350299	4.27659	1.89781e-05	0.000368367
ENSG00000171004.13	HS6ST2	639.077	0.9969	0.233179	4.27525	1.90922e-05	0.000370182
ENSG00000058063.11	ATP11B	787.069	-0.746234	0.17456	-4.27495	1.91182e-05	0.000370285
ENSG00000116337.11	AMPD2	455.796	0.584969	0.136943	4.27163	1.94051e-05	0.000375438
ENSG00000175567.4	UCP2	597.27	-0.683595	0.16011	-4.26953	1.95888e-05	0.000378582
ENSG00000272016.1	RP11-215G15.5	133.3	-1.21178	0.28388	-4.26863	1.96681e-05	0.000379707
ENSG00000145362.12	ANK2	2572.64	0.878255	0.205822	4.26706	1.98065e-05	0.000381968
ENSG00000017797.7	RALBP1	1326.29	-0.434897	0.101925	-4.26681	1.98288e-05	0.000381986
ENSG00000175077.5	RTP1	69.6532	-1.62312	0.380801	-4.26238	2.02257e-05	0.000389214
ENSG00000197961.7	ZNF121	1023.65	-0.661907	0.155327	-4.26138	2.03167e-05	0.000390547
ENSG00000110046.8	ATG2A	325.595	-0.77677	0.182293	-4.2611	2.03421e-05	0.000390616
ENSG00000137460.4	FHDC1	228.506	-1.17394	0.275629	-4.25915	2.05203e-05	0.000393617
ENSG00000163069.8	SGCB	1745.63	0.59095	0.138788	4.25793	2.06324e-05	0.000395344
ENSG00000183087.10	GAS6	630.977	-0.684544	0.160891	-4.2547	2.09331e-05	0.000400678
ENSG00000076067.7	RBMS2	291.078	-0.844028	0.198442	-4.25328	2.1066e-05	0.000402792
ENSG00000155657.19	TTN	2423.68	-1.02882	0.241991	-4.25149	2.12353e-05	0.000405597
ENSG00000160323.14	ADAMTS13	234.767	0.847045	0.199329	4.24948	2.14263e-05	0.00040881
ENSG00000183114.6	FAM43B	12.032	1.67762	0.394966	4.2475	2.16166e-05	0.000412003
ENSG00000085552.12	IGSF9	141.766	1.15821	0.272712	4.247	2.16652e-05	0.000412491
ENSG00000154734.10	ADAMTS1	529.601	-0.72478	0.170681	-4.2464	2.17231e-05	0.000413153
ENSG00000128165.7	ADM2	113.019	-1.22451	0.288612	-4.24278	2.20769e-05	0.000418994
ENSG00000181444.8	ZNF467	33.927	-1.34785	0.317666	-4.24297	2.20579e-05	0.000418994
ENSG00000181215.8	C4orf50	38.2957	1.43826	0.339026	4.24232	2.21218e-05	0.000419403
ENSG00000173153.9	ESRRA	432.296	-0.684257	0.161318	-4.24166	2.21877e-05	0.000420208
ENSG00000185046.14	ANKS1B	772.563	0.84599	0.19948	4.24098	2.2255e-05	0.000421038
ENSG00000253348.1	MIR4454	85.2994	-1.26265	0.297775	-4.24029	2.23229e-05	0.000421877
ENSG00000146648.11	EGFR	61.2615	-1.03303	0.243691	-4.23908	2.24433e-05	0.000423706
ENSG00000126950.7	TMEM35	31.8173	1.33993	0.316113	4.23876	2.24757e-05	0.000423871
ENSG00000069849.6	ATP1B3	2245.73	-0.587086	0.138641	-4.23458	2.28974e-05	0.000431371
ENSG00000182175.9	RGMA	1666.31	0.853635	0.201659	4.23306	2.30529e-05	0.000433697
ENSG00000162065.7	TBC1D24	198.176	-0.737429	0.174213	-4.2329	2.30692e-05	0.000433697
ENSG00000188674.6	C2orf80	16.0497	1.65006	0.389996	4.23097	2.32686e-05	0.000436986
ENSG00000182158.10	CREB3L2	827.419	-0.695764	0.164467	-4.23041	2.3327e-05	0.000437625
ENSG00000125629.10	INSIG2	485.327	0.987723	0.233651	4.22734	2.36475e-05	0.000443175
ENSG00000226887.3	ERVMER34-1	108.478	-1.01441	0.239986	-4.22697	2.36855e-05	0.000443423
ENSG00000079931.10	MOXD1	115.175	1.44325	0.341742	4.22323	2.40828e-05	0.00045039
ENSG00000168077.9	SCARA3	109.651	1.18394	0.280572	4.21973	2.44593e-05	0.000456957
ENSG00000154265.11	ABCA5	288.396	1.12233	0.266367	4.21348	2.51461e-05	0.000469299
ENSG00000150594.5	ADRA2A	58.1486	1.1557	0.274414	4.21153	2.53651e-05	0.000472893
ENSG00000134532.11	SOX5	268.603	1.01874	0.242007	4.20956	2.55871e-05	0.000476537
ENSG00000134686.12	PHC2	644.476	-0.713446	0.169627	-4.20596	2.59979e-05	0.000483684
ENSG00000066468.16	FGFR2	1544.57	0.604522	0.143747	4.20545	2.60559e-05	0.000484262
ENSG00000180287.12	PLD5	200.795	1.32559	0.315426	4.20253	2.63943e-05	0.000490043
ENSG00000143369.10	ECM1	61.6035	-1.11333	0.265151	-4.19888	2.68241e-05	0.000497509
ENSG00000131094.3	C1QL1	39.5859	1.2345	0.294147	4.19689	2.70605e-05	0.00049931
ENSG00000105605.3	CACNG7	658.758	1.68364	0.401147	4.19706	2.70404e-05	0.00049931
ENSG00000155970.7	MICU3	300.862	0.735506	0.175211	4.19782	2.69497e-05	0.00049931
ENSG00000152217.12	SETBP1	533.397	0.662987	0.157958	4.19725	2.7018e-05	0.00049931
ENSG00000070731.5	ST6GALNAC2	623.481	-0.981648	0.233876	-4.19731	2.70109e-05	0.00049931
ENSG00000171206.9	TRIM8	286.118	-0.764093	0.18218	-4.19416	2.73888e-05	0.00050485
ENSG00000101040.15	ZMYND8	1624.92	0.587732	0.14016	4.1933	2.74931e-05	0.000506251
ENSG00000058600.11	POLR3E	701.805	-0.51923	0.123865	-4.19191	2.76612e-05	0.000508824
ENSG00000182500.7	ORAI1	298.568	-0.689244	0.164674	-4.1855	2.84533e-05	0.000522859
ENSG00000067955.9	CBFB	974.345	-0.57356	0.13718	-4.18106	2.90154e-05	0.000532641
ENSG00000163686.9	ABHD6	433.816	0.930914	0.222778	4.17866	2.93231e-05	0.000537739
ENSG00000124313.8	IQSEC2	131.692	0.838025	0.200664	4.17627	2.96334e-05	0.000542875
ENSG00000133124.10	IRS4	81.5861	1.11019	0.265884	4.17546	2.97378e-05	0.000544232
ENSG00000143797.7	MBOAT2	948.137	0.664215	0.159181	4.17271	3.00995e-05	0.00055029
ENSG00000092445.7	TYRO3	2051.98	-0.557911	0.133734	-4.17181	3.02184e-05	0.000551901
ENSG00000139178.6	C1RL	327.826	0.944521	0.226514	4.16982	3.04837e-05	0.00055618
ENSG00000145703.11	IQGAP2	640.178	-0.933344	0.223857	-4.16937	3.05436e-05	0.000556707
ENSG00000204619.3	PPP1R11	756.707	0.570301	0.136791	4.16914	3.05754e-05	0.00055672
ENSG00000105357.11	MYH14	140.274	-0.931142	0.223424	-4.16759	3.07834e-05	0.000559939
ENSG00000162337.7	LRP5	677.086	-0.622586	0.149396	-4.16735	3.08158e-05	0.00055996
ENSG00000170891.6	CYTL1	21.5549	1.53178	0.367654	4.16636	3.09497e-05	0.000561825
ENSG00000185761.6	ADAMTSL5	37.1757	-1.24393	0.298719	-4.16422	3.12423e-05	0.000566562
ENSG00000197905.4	TEAD4	307.054	-0.756166	0.181709	-4.1614	3.16302e-05	0.000573018
ENSG00000130643.4	CALY	22.8161	1.49006	0.358151	4.16042	3.17669e-05	0.000574913
ENSG00000145692.10	BHMT	8.78503	1.67933	0.403957	4.15721	3.22155e-05	0.000581272
ENSG00000270010.1	CTD-2132N18.4	10.4409	1.67363	0.402576	4.15731	3.22019e-05	0.000581272
ENSG00000117592.8	PRDX6	4796.9	-0.483145	0.116211	-4.15748	3.21778e-05	0.000581272
ENSG00000131788.11	PIAS3	678.181	0.743122	0.178849	4.15501	3.25269e-05	0.000586301
ENSG00000141934.5	PPAP2C	483.025	-0.693915	0.167074	-4.15333	3.27675e-05	0.000589454
ENSG00000152154.6	TMEM178A	29.9007	1.37126	0.330154	4.15338	3.27604e-05	0.000589454
ENSG00000248596.2	RP11-844P9.2	378.67	0.688623	0.165881	4.15131	3.30577e-05	0.000594078
ENSG00000204767.3	FAM196B	16.9808	1.52435	0.367532	4.14753	3.36077e-05	0.000603358
ENSG00000105379.5	ETFB	500.221	0.656222	0.158252	4.14668	3.37335e-05	0.00060501
ENSG00000141506.9	PIK3R5	369.37	0.730074	0.176142	4.14481	3.40101e-05	0.000609362
ENSG00000008517.12	IL32	11.9942	-1.59167	0.384078	-4.14414	3.41091e-05	0.000610526
ENSG00000146701.7	MDH2	1804.74	-0.497259	0.12008	-4.14106	3.45709e-05	0.000618174
ENSG00000157657.10	ZNF618	688.319	-0.5916	0.142873	-4.14072	3.46212e-05	0.000618458
ENSG00000169836.4	TACR3	25.6204	1.43716	0.347156	4.13982	3.47583e-05	0.000620288
ENSG00000167775.6	CD320	716.469	-0.794335	0.191978	-4.13762	3.50922e-05	0.000625405
ENSG00000100228.8	RAB36	93.1599	1.35003	0.326293	4.13748	3.51147e-05	0.000625405
ENSG00000083307.6	GRHL2	50.2078	-1.46696	0.354701	-4.13577	3.53771e-05	0.000629453
ENSG00000172500.8	FIBP	993.979	0.522085	0.126273	4.13457	3.55617e-05	0.00063211
ENSG00000170629.10	DPY19L2P2	48.3081	1.29322	0.31293	4.13262	3.58657e-05	0.000636882
ENSG00000158458.15	NRG2	64.7992	1.44857	0.350624	4.13141	3.60549e-05	0.000639609
ENSG00000179059.5	ZFP42	350.766	-1.64069	0.397176	-4.13088	3.61372e-05	0.000640436
ENSG00000152822.9	GRM1	47.9164	1.28906	0.312201	4.12895	3.64422e-05	0.000645204
ENSG00000141582.10	CBX4	103.003	-0.883064	0.213885	-4.12869	3.64837e-05	0.000645301
ENSG00000152076.14	CCDC74B	91.7145	1.311	0.317705	4.12648	3.68362e-05	0.000650894
ENSG00000142669.9	SH3BGRL3	1844.95	0.481217	0.116647	4.12539	3.70104e-05	0.000653328
ENSG00000100311.12	PDGFB	279.148	-1.2183	0.295671	-4.12046	3.78121e-05	0.000666823
ENSG00000103154.5	NECAB2	59.063	1.43761	0.349025	4.11893	3.80632e-05	0.000670592
ENSG00000172889.11	EGFL7	385.464	-0.850281	0.206454	-4.11851	3.81333e-05	0.000671169
ENSG00000185043.6	CIB1	336.185	-0.623191	0.151462	-4.11449	3.88033e-05	0.000682188
ENSG00000116586.7	LAMTOR2	520.413	-0.521977	0.126873	-4.11417	3.88568e-05	0.000682188
ENSG00000166402.4	TUB	353.491	0.690241	0.167775	4.11408	3.88735e-05	0.000682188
ENSG00000197930.8	ERO1L	1820.24	0.866926	0.210741	4.1137	3.89371e-05	0.000682636
ENSG00000178773.10	CPNE7	32.1305	1.36561	0.332005	4.11322	3.90172e-05	0.000682777
ENSG00000158715.5	SLC45A3	144.809	-1.00179	0.243556	-4.1132	3.90213e-05	0.000682777
ENSG00000119888.6	EPCAM	5667.02	-0.721756	0.175485	-4.11293	3.90675e-05	0.00068292
ENSG00000113578.13	FGF1	28.3605	1.39	0.338161	4.11048	3.94843e-05	0.000689533
ENSG00000189212.8	DPY19L2P1	49.4171	1.16551	0.283621	4.10941	3.96676e-05	0.00069206
ENSG00000110799.9	VWF	4079.29	0.709776	0.172804	4.1074	4.00142e-05	0.000697429
ENSG00000139767.4	SRRM4	54.4738	1.15743	0.281813	4.10709	4.00672e-05	0.000697675
ENSG00000166484.15	MAPK7	1739.64	0.571194	0.13911	4.10606	4.02457e-05	0.000700104
ENSG00000042781.8	USH2A	64.3706	-1.19711	0.291724	-4.10356	4.06837e-05	0.000707037
ENSG00000186648.10	LRRC16B	142.212	1.11283	0.271235	4.10281	4.08155e-05	0.000707272
ENSG00000104611.7	SH2D4A	102.825	-1.24915	0.304457	-4.10287	4.08056e-05	0.000707272
ENSG00000104067.12	TJP1	3618.17	-0.54661	0.133219	-4.1031	4.07655e-05	0.000707272
ENSG00000115457.5	IGFBP2	7120.92	1.04774	0.255521	4.10041	4.12414e-05	0.000713273
ENSG00000184012.7	TMPRSS2	55.3246	-1.13791	0.277499	-4.1006	4.12083e-05	0.000713273
ENSG00000163898.5	LIPH	18.3378	-1.57614	0.384467	-4.09954	4.13971e-05	0.000714589
ENSG00000130413.11	STK33	359.229	0.738671	0.180178	4.09968	4.13722e-05	0.000714589
ENSG00000197217.8	ENTPD4	2153.37	-0.688003	0.167933	-4.09689	4.18739e-05	0.000722123
ENSG00000102924.7	CBLN1	105.867	1.11746	0.272809	4.09613	4.20123e-05	0.000723814
ENSG00000135074.11	ADAM19	6985.27	-0.796513	0.194479	-4.09563	4.21022e-05	0.000724668
ENSG00000204347.3	BTBD17	9.14904	1.64353	0.401458	4.09389	4.24189e-05	0.000729418
ENSG00000206432.4	TMEM200C	187.345	1.03033	0.251693	4.09358	4.24755e-05	0.000729691
ENSG00000102290.17	PCDH11X	184.065	0.776269	0.189648	4.09321	4.25449e-05	0.000730185
ENSG00000136160.10	EDNRB	216.018	-1.08639	0.265438	-4.09282	4.26164e-05	0.000730712
ENSG00000204385.6	SLC44A4	33.7902	1.61845	0.395835	4.0887	4.33796e-05	0.000743088
ENSG00000183876.8	ARSI	169.414	-1.39442	0.34147	-4.08358	4.4347e-05	0.000758211
ENSG00000166847.5	DCTN5	1766.24	-0.444934	0.108954	-4.08369	4.43268e-05	0.000758211
ENSG00000172270.14	BSG	8306.51	-0.415456	0.101768	-4.0824	4.45728e-05	0.000761346
ENSG00000150471.11	LPHN3	300.378	0.705039	0.17279	4.08032	4.4974e-05	0.000766739
ENSG00000100139.9	MICALL1	593.766	-0.753981	0.184785	-4.08032	4.4974e-05	0.000766739
ENSG00000198384.7	TPTE2P3	7.27357	1.64493	0.403581	4.07582	4.58517e-05	0.000780959
ENSG00000102898.7	NUTF2	2101.89	-0.469589	0.11523	-4.07522	4.59715e-05	0.000782256
ENSG00000161681.11	SHANK1	24.4975	1.4474	0.355242	4.07441	4.61315e-05	0.000784236
ENSG00000101335.5	MYL9	6446.69	-0.782443	0.192184	-4.07132	4.67474e-05	0.000792452
ENSG00000102144.9	PGK1	18825.5	0.994607	0.244286	4.07148	4.6715e-05	0.000792452
ENSG00000152689.13	RASGRP3	16.1809	-1.64194	0.403271	-4.07155	4.67008e-05	0.000792452
ENSG00000197457.5	STMN3	461.84	-0.598943	0.147191	-4.06914	4.71862e-05	0.000799135
ENSG00000115221.6	ITGB6	16.5336	-1.6391	0.403099	-4.06625	4.77763e-05	0.000808365
ENSG00000132563.11	REEP2	583.322	1.15684	0.284633	4.0643	4.81759e-05	0.000814359
ENSG00000170522.5	ELOVL6	1232.81	0.619191	0.152437	4.06195	4.86638e-05	0.000821831
ENSG00000111641.6	NOP2	810.721	-0.464908	0.114545	-4.05875	4.9336e-05	0.000832399
ENSG00000071794.11	HLTF	2238.68	0.688619	0.169739	4.05692	4.97246e-05	0.000838167
ENSG00000125850.6	OVOL2	125.62	0.978067	0.241401	4.05162	5.0864e-05	0.000855766
ENSG00000255234.1	RP11-727A23.10	60.2643	-1.28914	0.318166	-4.05177	5.08319e-05	0.000855766
ENSG00000167771.5	RCOR2	1690.5	0.947018	0.233854	4.0496	5.13043e-05	0.000862364
ENSG00000151388.6	ADAMTS12	1794.36	0.851514	0.21039	4.04732	5.18071e-05	0.00087
ENSG00000138131.3	LOXL4	364.154	-1.62805	0.402281	-4.04705	5.18667e-05	0.000870186
ENSG00000168615.7	ADAM9	568.841	-0.661204	0.163425	-4.04592	5.21172e-05	0.000871985
ENSG00000150667.6	FSIP1	19.7087	1.45677	0.360021	4.04634	5.20245e-05	0.000871985
ENSG00000170949.13	ZNF160	1405.16	0.656959	0.162376	4.04591	5.21198e-05	0.000871985
ENSG00000015479.13	MATR3	12135.1	0.40935	0.101207	4.04468	5.23935e-05	0.000874933
ENSG00000120162.9	MOB3B	58.1982	-1.06263	0.26271	-4.04488	5.2349e-05	0.000874933
ENSG00000108797.7	CNTNAP1	539.124	1.10559	0.273814	4.03773	5.39698e-05	0.000900417
ENSG00000167528.8	ZNF641	215.698	-0.664794	0.164799	-4.03397	5.48419e-05	0.000914117
ENSG00000113805.8	CNTN3	157.054	1.21428	0.301056	4.03339	5.49785e-05	0.000915542
ENSG00000006071.7	ABCC8	8.77175	1.6296	0.404097	4.0327	5.51404e-05	0.000917388
ENSG00000121207.7	LRAT	1078.62	0.949917	0.235608	4.03177	5.53579e-05	0.000920153
ENSG00000166407.9	LMO1	22.5488	1.49161	0.370303	4.02809	5.62327e-05	0.000933828
ENSG00000145335.11	SNCA	141.743	1.17937	0.292966	4.02562	5.68245e-05	0.000942783
ENSG00000154153.9	FAM134B	92.2465	1.30247	0.323599	4.02495	5.69874e-05	0.000943994
ENSG00000249978.1	TRGV7	6.86261	1.61155	0.400396	4.02489	5.70028e-05	0.000943994
ENSG00000054793.9	ATP9A	668.324	-0.641019	0.159298	-4.02403	5.72098e-05	0.000946548
ENSG00000122042.9	UBL3	2502.33	0.773194	0.192217	4.02251	5.75819e-05	0.000951825
ENSG00000175183.5	CSRP2	393.852	0.873657	0.217206	4.02224	5.76466e-05	0.000952018
ENSG00000134755.10	DSC2	1910.32	-0.608801	0.151395	-4.02129	5.78814e-05	0.000955016
ENSG00000153933.5	DGKE	139.632	0.735772	0.18301	4.02038	5.81033e-05	0.000957797
ENSG00000162889.6	MAPKAPK2	1546.74	-0.486068	0.120924	-4.01961	5.82945e-05	0.000960065
ENSG00000092820.13	EZR	3565.09	-0.566329	0.141048	-4.01515	5.94074e-05	0.000977497
ENSG00000110195.7	FOLR1	37.5308	-1.21738	0.303215	-4.0149	5.94699e-05	0.000977628
ENSG00000143107.4	FNDC7	7.34443	1.60127	0.399604	4.00715	6.14568e-05	0.00100937
ENSG00000082438.11	COBLL1	426.953	-1.05966	0.264571	-4.00522	6.19601e-05	0.0010167
ENSG00000054965.6	FAM168A	1041.93	0.45976	0.114977	3.99872	6.36855e-05	0.00104406
ENSG00000249321.1	OR5H5P	19.8077	-1.59814	0.399805	-3.99731	6.40658e-05	0.00104933
ENSG00000187240.9	DYNC2H1	1022.1	0.630508	0.157755	3.99674	6.42206e-05	0.00105091
ENSG00000120885.15	CLU	258.295	1.03756	0.259645	3.99608	6.43995e-05	0.00105192
ENSG00000174951.6	FUT1	158.668	0.810571	0.202839	3.99613	6.43857e-05	0.00105192
ENSG00000136040.4	PLXNC1	20.2454	1.41035	0.353013	3.99519	6.46419e-05	0.00105492
ENSG00000197106.6	SLC6A17	17.6111	1.44326	0.361489	3.99255	6.53657e-05	0.00106576
ENSG00000152952.7	PLOD2	7776.58	1.02155	0.256091	3.98899	6.63551e-05	0.00108091
ENSG00000136153.15	LMO7	210.454	-1.17749	0.295219	-3.98853	6.64832e-05	0.0010819
ENSG00000183496.5	MEX3B	423.655	0.824315	0.206681	3.98834	6.65369e-05	0.0010819
ENSG00000183307.3	CECR6	397.273	-0.752963	0.188809	-3.98796	6.66452e-05	0.00108268
ENSG00000131725.9	WDR44	4356.28	0.398474	0.0999424	3.98704	6.69033e-05	0.00108589
ENSG00000116761.7	CTH	186.508	-1.00085	0.251081	-3.98615	6.7153e-05	0.00108896
ENSG00000136541.10	ERMN	137.201	-0.914499	0.229529	-3.98424	6.76962e-05	0.00109678
ENSG00000130589.12	HELZ2	307.272	-0.669537	0.168063	-3.98383	6.78123e-05	0.00109767
ENSG00000100918.8	REC8	643.985	0.636787	0.159854	3.98355	6.78943e-05	0.001098
ENSG00000111678.6	C12orf57	884.536	0.698727	0.175459	3.98229	6.82545e-05	0.00110283
ENSG00000090013.5	BLVRB	212.487	-0.858865	0.215707	-3.98164	6.84426e-05	0.00110488
ENSG00000118513.14	MYB	79.0233	0.940716	0.236356	3.98008	6.88917e-05	0.00111013
ENSG00000262877.3	RP11-1055B8.4	140.179	0.82655	0.207665	3.98021	6.88547e-05	0.00111013
ENSG00000070961.10	ATP2B1	1962.72	-0.664436	0.166982	-3.97909	6.91804e-05	0.00111378
ENSG00000165966.10	PDZRN4	311.102	1.05355	0.264819	3.97839	6.93822e-05	0.00111603
ENSG00000100504.12	PYGL	1308.18	-0.582503	0.146447	-3.97758	6.96211e-05	0.00111887
ENSG00000069482.6	GAL	613.815	-0.848587	0.213388	-3.97672	6.98709e-05	0.00112188
ENSG00000168143.8	FAM83B	68.8475	-1.15513	0.290621	-3.97471	7.04653e-05	0.00113041
ENSG00000197535.10	MYO5A	735.412	0.751988	0.189221	3.97413	7.06375e-05	0.00113216
ENSG00000198833.6	UBE2J1	809.184	-0.576806	0.145154	-3.97375	7.0751e-05	0.00113296
ENSG00000254233.1	RP11-242J7.1	8.09393	-1.58936	0.400179	-3.97162	7.13869e-05	0.00114127
ENSG00000139722.2	VPS37B	526.455	-0.544614	0.137128	-3.97158	7.13968e-05	0.00114127
ENSG00000176049.11	JAKMIP2	404.807	1.60118	0.403219	3.97099	7.15753e-05	0.0011431
ENSG00000189367.10	KIAA0408	6.07816	1.59021	0.400502	3.97055	7.17061e-05	0.00114396
ENSG00000124006.10	OBSL1	2575.6	0.758605	0.191066	3.97039	7.17566e-05	0.00114396
ENSG00000149485.12	FADS1	2683.01	0.537335	0.13536	3.96968	7.19696e-05	0.00114634
ENSG00000211584.9	SLC48A1	123.666	-0.867141	0.218589	-3.96699	7.27852e-05	0.0011583
ENSG00000074696.8	PTPLAD1	3949.37	-0.426357	0.107512	-3.96566	7.31934e-05	0.00116376
ENSG00000101220.13	C20orf27	700.743	0.546655	0.137872	3.96496	7.34097e-05	0.00116617
ENSG00000183508.4	FAM46C	29.5686	-1.33517	0.337084	-3.96093	7.46571e-05	0.00118493
ENSG00000085662.9	AKR1B1	3301.54	0.424331	0.107176	3.95921	7.51981e-05	0.00119246
ENSG00000169918.5	OTUD7A	98.1301	-1.09759	0.277308	-3.95801	7.55755e-05	0.00119739
ENSG00000175161.9	CADM2	277.122	0.8406	0.212509	3.9556	7.63431e-05	0.00120848
ENSG00000180914.6	OXTR	618.642	0.778784	0.19706	3.95201	7.74965e-05	0.00122566
ENSG00000044459.10	CNTLN	329.514	0.652671	0.165311	3.94815	7.87588e-05	0.00124453
ENSG00000084764.6	MAPRE3	132.741	1.10746	0.280607	3.94667	7.92458e-05	0.00125112
ENSG00000162543.5	UBXN10	108.897	0.901736	0.228605	3.94452	7.99612e-05	0.00126131
ENSG00000126016.9	AMOT	643.626	0.695407	0.176388	3.94248	8.06438e-05	0.00127095
ENSG00000101911.8	PRPS2	105.038	-0.976624	0.247761	-3.94179	8.08747e-05	0.00127347
ENSG00000170043.7	TRAPPC1	1441.68	0.407693	0.103506	3.93883	8.18789e-05	0.00128816
ENSG00000119900.7	OGFRL1	229.243	-0.800403	0.203248	-3.93805	8.21451e-05	0.00129121
ENSG00000167972.9	ABCA3	329.637	1.01251	0.257366	3.93412	8.35019e-05	0.00131139
ENSG00000176928.4	GCNT4	31.4381	-1.26752	0.322398	-3.93156	8.43976e-05	0.00132335
ENSG00000153208.12	MERTK	1394.66	-0.47661	0.121228	-3.93152	8.44113e-05	0.00132335
ENSG00000156463.13	SH3RF2	11.9481	-1.54136	0.392077	-3.93128	8.44944e-05	0.0013235
ENSG00000174482.6	LINGO2	83.3244	1.41229	0.359269	3.931	8.45948e-05	0.00132392
ENSG00000104881.10	PPP1R13L	414.234	-0.581076	0.147843	-3.93036	8.48199e-05	0.00132628
ENSG00000176946.7	THAP4	670.17	-0.501927	0.127848	-3.92598	8.63756e-05	0.00134943
ENSG00000160710.11	ADAR	5330.37	-0.631115	0.160814	-3.9245	8.69115e-05	0.00135662
ENSG00000100351.12	GRAP2	51.4458	1.10892	0.282771	3.92163	8.79536e-05	0.00137169
ENSG00000104765.10	BNIP3L	2684.73	1.03326	0.2635	3.9213	8.80712e-05	0.00137233
ENSG00000186654.16	PRR5	162.153	-0.691533	0.176381	-3.92067	8.83034e-05	0.00137476
ENSG00000054598.5	FOXC1	207.844	0.753617	0.192256	3.91986	8.86022e-05	0.00137821
ENSG00000204653.5	ASPDH	6.63612	1.56261	0.398984	3.91648	8.98504e-05	0.00139634
ENSG00000180817.7	PPA1	1334.05	-0.555163	0.141757	-3.91629	8.9923e-05	0.00139634
ENSG00000135452.5	TSPAN31	490.211	0.579359	0.147965	3.91552	9.02102e-05	0.00139958
ENSG00000067369.9	TP53BP1	3929.82	0.418295	0.106898	3.91304	9.11413e-05	0.00141281
ENSG00000112237.8	CCNC	2027.48	-0.430787	0.11013	-3.91162	9.16804e-05	0.00141994
ENSG00000124942.9	AHNAK	2531.06	-1.00447	0.256858	-3.91062	9.20601e-05	0.00142459
ENSG00000185950.7	IRS2	678.278	0.484705	0.123961	3.91015	9.2239e-05	0.00142613
ENSG00000105928.9	DFNA5	160.638	1.01271	0.259084	3.9088	9.27573e-05	0.0014329
ENSG00000170545.12	SMAGP	223.876	-0.876984	0.224421	-3.90777	9.31521e-05	0.00143776
ENSG00000103249.13	CLCN7	1188.84	-0.424282	0.108686	-3.90375	9.47153e-05	0.00146064
ENSG00000170412.12	GPRC5C	763.623	-0.802017	0.205482	-3.90309	9.49724e-05	0.00146209
ENSG00000188677.10	PARVB	182.806	-0.70552	0.180757	-3.90314	9.4951e-05	0.00146209
ENSG00000134508.8	CABLES1	281.314	-0.743785	0.190659	-3.90112	9.57468e-05	0.00147274
ENSG00000189350.8	FAM179A	92.1011	1.23567	0.31699	3.89812	9.69421e-05	0.00148956
ENSG00000160113.5	NR2F6	820.539	-0.501585	0.128679	-3.89796	9.70061e-05	0.00148956
ENSG00000054983.12	GALC	1068.84	0.521134	0.133719	3.89724	9.72951e-05	0.00149272
ENSG00000186469.4	GNG2	1039.8	0.576567	0.148033	3.89484	9.8262e-05	0.00150626
ENSG00000213889.6	PPM1N	77.9963	1.15592	0.296821	3.89432	9.84726e-05	0.0015082
ENSG00000128536.11	CDHR3	353.255	0.786729	0.202052	3.89369	9.87292e-05	0.00151071
ENSG00000144191.7	CNGA3	40.402	1.25935	0.323449	3.89351	9.88045e-05	0.00151071
ENSG00000150540.9	HNMT	113.118	-1.03067	0.264743	-3.8931	9.89718e-05	0.00151197
ENSG00000152778.7	IFIT5	175.367	0.669506	0.172075	3.89078	9.9923e-05	0.00152521
ENSG00000206503.7	HLA-A	2532.71	0.477048	0.122622	3.89039	0.000100084	0.00152637
ENSG00000185803.4	SLC52A2	678.771	-0.554395	0.142631	-3.88692	0.000101525	0.00154703
ENSG00000154146.8	NRGN	15.5133	1.49498	0.384663	3.88647	0.000101712	0.00154856
ENSG00000110880.6	CORO1C	2528.06	-0.653548	0.16818	-3.88599	0.000101912	0.00154944
ENSG00000102699.5	PARP4	1162.07	-0.522721	0.134517	-3.88592	0.000101943	0.00154944
ENSG00000232629.4	HLA-DQB2	9.43997	1.5663	0.403097	3.88568	0.000102045	0.00154969
ENSG00000007062.7	PROM1	218.444	-0.839408	0.216059	-3.88508	0.000102295	0.00155216
ENSG00000065989.11	PDE4A	53.5953	-1.11872	0.287981	-3.88468	0.000102463	0.00155341
ENSG00000204301.5	NOTCH4	41.3522	1.13599	0.292463	3.88422	0.000102659	0.00155374
ENSG00000141040.10	ZNF287	142.233	0.754124	0.194145	3.88434	0.000102608	0.00155374
ENSG00000164983.6	TMEM65	478.627	0.543748	0.140059	3.88228	0.000103483	0.00156489
ENSG00000146592.12	CREB5	20.6297	-1.42872	0.368203	-3.88025	0.000104347	0.00157664
ENSG00000105329.5	TGFB1	1303.68	-0.589143	0.151889	-3.87877	0.000104986	0.00158495
ENSG00000075891.17	PAX2	14.5879	-1.46063	0.376614	-3.87832	0.000105179	0.00158653
ENSG00000171988.13	JMJD1C	2913.79	-0.425927	0.109844	-3.87755	0.000105515	0.00159026
ENSG00000183722.7	LHFP	42.3877	-1.31017	0.337949	-3.87682	0.000105829	0.00159366
ENSG00000185201.12	IFITM2	537.939	0.734625	0.189564	3.87534	0.000106477	0.00160206
ENSG00000107736.15	CDH23	75.0688	1.07501	0.277453	3.87458	0.000106808	0.00160571
ENSG00000178764.6	ZHX2	888.518	-0.461092	0.119013	-3.87431	0.000106925	0.00160612
ENSG00000155816.15	FMN2	965.266	0.888092	0.229329	3.87257	0.000107692	0.00161629
ENSG00000257474.1	RP11-359M6.1	31.6125	-1.42993	0.369417	-3.87077	0.00010849	0.0016269
ENSG00000254122.1	PCDHGB7	291.658	0.741603	0.191645	3.86966	0.000108986	0.00163297
ENSG00000111671.5	SPSB2	186.64	-0.769728	0.199042	-3.86716	0.000110108	0.0016484
ENSG00000172935.8	MRGPRF	43.1213	-1.23362	0.319073	-3.86626	0.000110518	0.00165317
ENSG00000070193.4	FGF10	63.7188	1.10653	0.286543	3.86164	0.000112628	0.00168332
ENSG00000126790.7	L3HYPDH	329.045	-0.669117	0.173299	-3.86106	0.000112898	0.00168594
ENSG00000143811.12	PYCR2	1620.11	0.446069	0.115566	3.85985	0.000113459	0.00169291
ENSG00000178878.8	APOLD1	97.1343	0.889464	0.230636	3.85657	0.000114987	0.00171287
ENSG00000145936.4	KCNMB1	23.8715	1.43329	0.371643	3.85662	0.000114967	0.00171287
ENSG00000197712.7	FAM114A1	228.542	-0.633283	0.164244	-3.85575	0.000115378	0.00171515
ENSG00000181350.7	FAM211A	64.9175	1.06378	0.275909	3.85555	0.000115468	0.00171515
ENSG00000255364.1	RP11-94A24.1	13.3874	1.51002	0.391627	3.85576	0.000115369	0.00171515
ENSG00000111252.6	SH2B3	217.421	-0.750575	0.194679	-3.85544	0.000115523	0.00171515
ENSG00000179818.9	PCBP1-AS1	372.354	0.580552	0.150681	3.85287	0.000116744	0.00173184
ENSG00000006453.9	BAIAP2L1	520.768	-0.619259	0.160799	-3.85115	0.000117565	0.00174259
ENSG00000122335.9	SERAC1	937.218	-0.828368	0.215112	-3.85086	0.000117705	0.00174322
ENSG00000058668.10	ATP2B4	3366.09	0.60821	0.15804	3.84846	0.000118865	0.00175654
ENSG00000155366.12	RHOC	1108.34	-0.46056	0.119666	-3.8487	0.000118746	0.00175654
ENSG00000112130.12	RNF8	1298.33	-0.511297	0.13286	-3.84839	0.000118898	0.00175654
ENSG00000257743.4	RP11-1220K2.2	24.3361	1.37623	0.357726	3.84717	0.000119491	0.00176384
ENSG00000074317.6	SNCB	49.1198	1.34347	0.34931	3.84608	0.000120022	0.00177023
ENSG00000170525.14	PFKFB3	1789.6	0.972416	0.252871	3.8455	0.000120309	0.00177299
ENSG00000143382.9	ADAMTSL4	80.6835	-1.02327	0.266145	-3.84478	0.000120661	0.00177527
ENSG00000186312.6	CA5BP1	251.798	-0.75444	0.196218	-3.84491	0.000120596	0.00177527
ENSG00000163001.7	CCDC104	805.076	0.580144	0.150923	3.84397	0.00012106	0.00177968
ENSG00000114805.12	PLCH1	180.637	0.697079	0.181362	3.84358	0.000121252	0.00178105
ENSG00000099822.2	HCN2	17.444	-1.46817	0.382071	-3.84267	0.000121704	0.00178621
ENSG00000116663.6	FBXO6	46.4002	-1.05547	0.274899	-3.8395	0.000123285	0.00180592
ENSG00000187098.10	MITF	19.6836	-1.35623	0.353231	-3.83951	0.000123278	0.00180592
ENSG00000203727.3	SAMD5	201.836	1.26	0.328179	3.83937	0.000123348	0.00180592
ENSG00000010030.9	ETV7	67.1358	1.10948	0.289129	3.83733	0.000124382	0.00181666
ENSG00000235447.2	RP1-279N11.1	16.8256	1.41839	0.369623	3.83739	0.000124349	0.00181666
ENSG00000165424.6	ZCCHC24	177.45	-0.66192	0.172495	-3.83732	0.000124386	0.00181666
ENSG00000168785.3	TSPAN5	428.164	0.663652	0.173021	3.83567	0.000125223	0.0018274
ENSG00000167468.12	GPX4	2841.43	-0.43819	0.114316	-3.83316	0.000126506	0.00184462
ENSG00000103811.11	CTSH	166.037	-0.679682	0.177398	-3.83139	0.000127422	0.00185647
ENSG00000101460.8	MAP1LC3A	208.71	-0.700177	0.1828	-3.83029	0.000127994	0.00186329
ENSG00000185100.6	ADSSL1	91.2838	0.892843	0.233144	3.82958	0.00012836	0.0018671
ENSG00000179168.10	GGN	15.85	1.47437	0.385034	3.82919	0.000128567	0.0018686
ENSG00000169242.7	EFNA1	14.8552	-1.46273	0.382359	-3.82555	0.000130482	0.0018949
ENSG00000074370.13	ATP2A3	46.4273	1.13131	0.296023	3.8217	0.000132537	0.00192207
ENSG00000103855.13	CD276	984.962	-0.513025	0.134265	-3.821	0.000132914	0.00192207
ENSG00000115866.6	DARS	2550.99	0.632237	0.165437	3.82161	0.000132581	0.00192207
ENSG00000185721.7	DRG1	1346.03	-0.41676	0.109068	-3.8211	0.000132859	0.00192207
ENSG00000091129.15	NRCAM	273.686	0.989897	0.259078	3.82084	0.000132996	0.00192207
ENSG00000122545.13	SEPT7	4239.79	0.390082	0.102086	3.8211	0.000132856	0.00192207
ENSG00000126391.9	FRMD8	414.238	-0.566118	0.148243	-3.81885	0.000134076	0.00193611
ENSG00000168004.5	HRASLS5	361.745	0.657626	0.172244	3.81799	0.000134544	0.00194131
ENSG00000087088.15	BAX	1515.24	-0.474093	0.124192	-3.81742	0.000134853	0.00194421
ENSG00000138172.6	CALHM2	8.49716	1.53252	0.401538	3.81662	0.000135291	0.00194895
ENSG00000213777.5	CTD-2224J9.8	29.6517	1.32333	0.346819	3.81562	0.000135841	0.0019553
ENSG00000197586.8	ENTPD6	1250.3	-0.49974	0.130996	-3.81492	0.00013623	0.00195933
ENSG00000035141.3	FAM136A	1483.09	-0.428548	0.11247	-3.81034	0.000138777	0.00199437
ENSG00000178078.7	STAP2	36.3455	-1.23833	0.325086	-3.80924	0.000139394	0.00200163
ENSG00000090861.11	AARS	2188.74	-0.499144	0.131072	-3.80815	0.000140008	0.00200884
ENSG00000101849.11	TBL1X	465.938	-0.800211	0.210231	-3.80634	0.00014104	0.00202202
ENSG00000203772.6	SPRN	46.6842	1.47208	0.387014	3.80369	0.000142558	0.00204215
ENSG00000163462.13	TRIM46	383.392	1.49488	0.39319	3.80194	0.00014357	0.00205501
ENSG00000062282.10	DGAT2	337.489	0.865401	0.2277	3.80062	0.000144334	0.0020643
ENSG00000116983.8	HPCAL4	11.0833	1.53456	0.40384	3.79991	0.00014475	0.0020686
ENSG00000163501.6	IHH	14.2149	-1.45323	0.382498	-3.7993	0.000145105	0.00207201
ENSG00000183831.6	ANKRD45	27.4279	1.34865	0.355036	3.79862	0.000145501	0.00207603
ENSG00000105612.4	DNASE2	528.152	-0.526872	0.138757	-3.79708	0.000146408	0.0020873
ENSG00000115310.13	RTN4	6277.02	0.408417	0.107577	3.79651	0.000146747	0.00209048
ENSG00000113282.9	CLINT1	2960.52	0.510188	0.13443	3.79519	0.00014753	0.00209996
ENSG00000139278.5	GLIPR1	30.6782	-1.30017	0.342679	-3.79412	0.000148168	0.00210592
ENSG00000119655.4	NPC2	3217	-0.445495	0.117418	-3.79409	0.000148183	0.00210592
ENSG00000103494.8	RPGRIP1L	284.408	0.577268	0.152289	3.7906	0.000150281	0.00213404
ENSG00000175832.8	ETV4	1156.52	0.541132	0.142812	3.78911	0.000151188	0.00214522
ENSG00000205002.3	AARD	17.1234	1.38378	0.365642	3.78453	0.000153997	0.0021822
ENSG00000125977.6	EIF2S2	2561.76	-0.391573	0.103468	-3.78447	0.000154038	0.0021822
ENSG00000096060.10	FKBP5	1124.53	-0.859276	0.227065	-3.78427	0.000154161	0.00218222
ENSG00000030582.12	GRN	3216.43	-0.433977	0.114746	-3.78207	0.000155532	0.00219989
ENSG00000073464.7	CLCN4	323.615	0.96969	0.256471	3.7809	0.000156264	0.00220677
ENSG00000142279.8	WTIP	472.617	-0.572955	0.151532	-3.78109	0.000156144	0.00220677
ENSG00000235979.4	AC004448.5	382.739	0.785499	0.207808	3.77993	0.000156871	0.00221359
ENSG00000107968.5	MAP3K8	215.286	-0.672608	0.178015	-3.77837	0.00015786	0.0022258
ENSG00000123358.15	NR4A1	368.644	-0.594191	0.157279	-3.77794	0.000158132	0.00222788
ENSG00000100345.16	MYH9	9386.48	-0.758877	0.200885	-3.77766	0.000158306	0.00222858
ENSG00000106683.10	LIMK1	1192.37	-0.404734	0.107154	-3.77712	0.00015865	0.00223168
ENSG00000213753.6	RPL23AP79	391.385	0.514183	0.136155	3.77646	0.000159074	0.00223588
ENSG00000196542.4	SPTSSB	24.6354	1.28475	0.340379	3.77446	0.000160353	0.0022521
ENSG00000132718.7	SYT11	2579.74	1.49211	0.395357	3.77408	0.000160597	0.00225377
ENSG00000162909.13	CAPN2	1457.22	-0.512216	0.135758	-3.773	0.000161294	0.00226177
ENSG00000132613.10	MTSS1L	375.09	-0.520003	0.13783	-3.7728	0.000161428	0.00226189
ENSG00000138083.3	SIX3	234.342	1.14002	0.302212	3.77226	0.000161773	0.00226494
ENSG00000267106.1	C19orf82	132.043	0.74524	0.19759	3.77165	0.00016217	0.00226873
ENSG00000197702.7	PARVA	897.79	-0.726006	0.192524	-3.771	0.000162596	0.00227293
ENSG00000205885.3	C1RL-AS1	59.2583	1.10183	0.292206	3.77073	0.000162769	0.00227357
ENSG00000076351.8	SLC46A1	212.354	-0.913772	0.242423	-3.76934	0.000163682	0.00228454
ENSG00000267279.1	RP11-879F14.2	20.5436	-1.39916	0.371256	-3.76872	0.000164085	0.00228839
ENSG00000185630.14	PBX1	1445.52	0.584566	0.155122	3.76844	0.00016427	0.00228918
ENSG00000138613.9	APH1B	645.281	0.778603	0.20666	3.76756	0.000164851	0.00229372
ENSG00000182621.12	PLCB1	402.027	0.794773	0.210942	3.76773	0.000164739	0.00229372
ENSG00000166908.13	PIP4K2C	1114.43	-0.497516	0.13208	-3.76679	0.00016536	0.00229902
ENSG00000060762.14	MPC1	82.2337	-0.874118	0.232074	-3.76654	0.000165526	0.00229954
ENSG00000151693.5	ASAP2	158.38	0.684115	0.181657	3.76596	0.000165908	0.00229996
ENSG00000089177.13	KIF16B	415.773	-0.89798	0.23845	-3.76591	0.000165941	0.00229996
ENSG00000163531.11	NFASC	2140.51	0.55362	0.146997	3.76619	0.000165757	0.00229996
ENSG00000186174.8	BCL9L	1475.78	-0.665546	0.17674	-3.76568	0.000166093	0.00230029
ENSG00000131242.11	RAB11FIP4	583.016	-0.544785	0.144767	-3.76319	0.00016776	0.00232158
ENSG00000185909.10	KLHDC8B	531.962	0.801135	0.213104	3.75936	0.000170351	0.00235562
ENSG00000146350.9	TBC1D32	221.914	0.734166	0.195318	3.75881	0.00017072	0.00235891
ENSG00000158764.6	ITLN2	347.029	0.941319	0.25061	3.7561	0.000172579	0.00238258
ENSG00000101608.8	MYL12A	4845.33	-0.610608	0.162572	-3.75593	0.000172699	0.00238258
ENSG00000163762.2	TM4SF18	34.1654	-1.40336	0.373746	-3.75485	0.000173445	0.00239103
ENSG00000124302.8	CHST8	84.3079	1.22827	0.327242	3.75341	0.000174447	0.002403
ENSG00000225626.2	C9orf135-AS1	96.9803	0.944203	0.251599	3.75281	0.000174866	0.00240693
ENSG00000108278.7	ZNHIT3	731.812	-0.486547	0.12971	-3.75105	0.000176096	0.002422
ENSG00000249631.1	RP11-281P23.2	7.35083	-1.5124	0.403598	-3.7473	0.000178751	0.00245663
ENSG00000110436.7	SLC1A2	199.039	1.02649	0.274376	3.74118	0.000183155	0.0025133
ENSG00000160606.6	TLCD1	124.19	-0.71017	0.189824	-3.74119	0.00018315	0.0025133
ENSG00000145632.10	PLK2	521.389	-0.899567	0.240466	-3.74093	0.000183341	0.00251393
ENSG00000214193.5	SH3D21	340.566	1.10181	0.294548	3.74067	0.000183529	0.00251458
ENSG00000011009.6	LYPLA2	1528.94	-0.457748	0.122407	-3.73955	0.000184351	0.00252392
ENSG00000130396.16	MLLT4	4884.48	-0.429797	0.114951	-3.73897	0.000184777	0.00252783
ENSG00000157978.7	LDLRAP1	178.496	-0.743815	0.199217	-3.73368	0.0001887	0.00257952
ENSG00000050030.9	KIAA2022	172.517	0.716199	0.19196	3.73097	0.000190742	0.00260545
ENSG00000174059.12	CD34	60.3046	1.21132	0.324738	3.73015	0.000191364	0.00261195
ENSG00000128335.9	APOL2	11.4275	-1.46021	0.391606	-3.72878	0.000192406	0.00262418
ENSG00000021355.8	SERPINB1	507.086	-0.66946	0.179739	-3.72463	0.000195601	0.00266574
ENSG00000108679.8	LGALS3BP	306.991	-0.711569	0.191121	-3.72314	0.00019676	0.00267949
ENSG00000139629.11	GALNT6	191.143	-0.933499	0.25084	-3.72149	0.000198054	0.00269507
ENSG00000143850.8	PLEKHA6	300.977	1.16534	0.313199	3.72077	0.000198614	0.00270064
ENSG00000130038.5	EFCAB4B	40.8121	1.13647	0.305525	3.71972	0.000199442	0.00270985
ENSG00000166329.2	AC007431.1	26.1455	1.38961	0.373893	3.71659	0.000201928	0.00273948
ENSG00000143801.12	PSEN2	269.219	-0.636409	0.171227	-3.71675	0.000201801	0.00273948
ENSG00000113966.5	ARL6	160.596	0.69371	0.186748	3.71469	0.000203457	0.00275813
ENSG00000139197.6	PEX5	858.322	0.51686	0.139174	3.71377	0.000204198	0.00276607
ENSG00000095752.2	IL11	70.4808	-1.14227	0.307623	-3.71322	0.000204637	0.00276785
ENSG00000169026.8	MFSD7	57.7045	-1.21691	0.327709	-3.71339	0.000204501	0.00276785
ENSG00000073910.15	FRY	255.552	1.15728	0.311694	3.71286	0.000204927	0.00276968
ENSG00000124212.5	PTGIS	484.576	1.10767	0.298408	3.71193	0.000205685	0.00277783
ENSG00000119630.9	PGF	23.7935	1.4414	0.388352	3.71159	0.000205959	0.00277944
ENSG00000149654.5	CDH22	94.0664	1.03994	0.280265	3.71057	0.000206791	0.00278721
ENSG00000147655.6	RSPO2	6.76256	1.4684	0.395742	3.71051	0.000206846	0.00278721
ENSG00000143502.10	SUSD4	92.0842	1.1694	0.315179	3.71027	0.000207038	0.00278771
ENSG00000165996.9	PTPLA	355.3	-0.865401	0.233325	-3.70899	0.00020809	0.00279976
ENSG00000177731.11	FLII	3109.01	-0.435966	0.117559	-3.70849	0.000208496	0.00280313
ENSG00000135540.7	NHSL1	190.813	-0.826847	0.22298	-3.70816	0.000208769	0.0028047
ENSG00000112137.12	PHACTR1	324.87	0.724695	0.195471	3.70743	0.000209374	0.00281073
ENSG00000158769.13	F11R	2251.17	-0.421025	0.113583	-3.70674	0.000209942	0.00281624
ENSG00000110719.5	TCIRG1	335.613	-0.799027	0.215572	-3.70655	0.0002101	0.00281625
ENSG00000118777.6	ABCG2	48.3233	-1.13979	0.307548	-3.70605	0.000210521	0.00281978
ENSG00000169972.7	PUSL1	199.645	-0.767808	0.207241	-3.7049	0.000211475	0.00283045
ENSG00000018236.10	CNTN1	1209.24	1.47545	0.398293	3.70444	0.000211854	0.00283341
ENSG00000144369.8	FAM171B	155.151	0.955335	0.25802	3.70257	0.000213431	0.00285024
ENSG00000065717.10	TLE2	979.591	-0.738965	0.199579	-3.70261	0.000213392	0.00285024
ENSG00000119698.7	PPP4R4	33.458	1.28857	0.348208	3.70058	0.000215107	0.0028705
ENSG00000272619.1	RP11-563K23.1	11.3606	1.48772	0.402052	3.70031	0.000215336	0.00287141
ENSG00000112414.10	GPR126	75.5646	-0.934237	0.252549	-3.69923	0.000216254	0.00288105
ENSG00000272908.1	RP11-121A8.1	7.97879	1.49212	0.403392	3.69895	0.000216497	0.00288105
ENSG00000127990.11	SGCE	483.591	0.846544	0.228864	3.69889	0.000216541	0.00288105
ENSG00000176399.3	DMRTA1	159.976	-0.685075	0.185262	-3.69787	0.000217413	0.00288623
ENSG00000123572.12	NRK	25.5774	-1.33363	0.360648	-3.69787	0.000217412	0.00288623
ENSG00000164761.4	TNFRSF11B	238.762	-0.794535	0.214847	-3.69815	0.000217177	0.00288623
ENSG00000130477.10	UNC13A	360.092	-0.680364	0.18406	-3.69641	0.000218667	0.00290074
ENSG00000171603.12	CLSTN1	2698.28	0.446112	0.120742	3.69477	0.000220087	0.00291741
ENSG00000178150.4	ZNF114	267.538	-0.855659	0.231646	-3.69382	0.000220907	0.00292612
ENSG00000143819.8	EPHX1	1954.08	-0.73888	0.200143	-3.69177	0.0002227	0.00294769
ENSG00000117122.9	MFAP2	939.937	-0.497776	0.134876	-3.69062	0.000223712	0.00295672
ENSG00000188803.10	SHISA6	181.397	1.04681	0.283629	3.69078	0.00022357	0.00295672
ENSG00000115548.12	KDM3A	2305.07	0.864077	0.234242	3.68882	0.000225294	0.00297544
ENSG00000163935.9	SFMBT1	175.151	-0.687805	0.186484	-3.68828	0.000225776	0.00297961
ENSG00000130489.8	SCO2	206.835	-0.612208	0.166011	-3.68775	0.000226246	0.00298361
ENSG00000182866.12	LCK	56.7884	1.25321	0.339923	3.68676	0.000227127	0.00299094
ENSG00000160194.13	NDUFV3	405.731	-0.642046	0.17415	-3.68674	0.000227145	0.00299094
ENSG00000182670.9	TTC3	4570.79	-0.548819	0.14887	-3.68656	0.000227302	0.00299094
ENSG00000052344.11	PRSS8	1006.98	-0.614816	0.166829	-3.68531	0.000228429	0.00300357
ENSG00000121769.3	FABP3	181.42	0.963092	0.261374	3.68473	0.000228949	0.003006
ENSG00000135862.5	LAMC1	1950.72	-0.606917	0.164704	-3.6849	0.000228796	0.003006
ENSG00000176463.9	SLCO3A1	358.061	0.864797	0.234792	3.68324	0.000230285	0.00302134
ENSG00000111249.9	CUX2	329.433	0.540829	0.146958	3.68016	0.000233089	0.00305588
ENSG00000117013.10	KCNQ4	35.4241	1.44494	0.392692	3.67957	0.000233628	0.00306072
ENSG00000259605.3	AC074212.5	24.1479	-1.23619	0.335992	-3.67923	0.000233941	0.00306086
ENSG00000261409.1	RP6-24A23.7	97.1083	0.822143	0.223458	3.67919	0.00023398	0.00306086
ENSG00000166801.11	FAM111A	235.245	0.726084	0.197493	3.6765	0.000236455	0.00308972
ENSG00000075426.7	FOSL2	202.562	-0.801765	0.218083	-3.67642	0.000236531	0.00308972
ENSG00000179242.11	CDH4	103.493	1.0764	0.293011	3.67358	0.000239172	0.00312195
ENSG00000175265.13	GOLGA8A	1277.67	0.700757	0.190872	3.67134	0.000241282	0.0031472
ENSG00000182326.10	C1S	52.4275	1.21967	0.332254	3.6709	0.000241699	0.00315034
ENSG00000113328.14	CCNG1	17471.1	-0.321164	0.0875289	-3.66923	0.000243278	0.00316633
ENSG00000067992.8	PDK3	310.879	0.790616	0.215462	3.66939	0.000243127	0.00316633
ENSG00000009780.11	FAM76A	203.22	0.599638	0.163455	3.66851	0.000243969	0.00317301
ENSG00000198648.6	STK39	579.219	0.569437	0.155315	3.66634	0.000246047	0.00319771
ENSG00000143418.15	CERS2	2948.16	-0.559412	0.15262	-3.66539	0.000246958	0.00320603
ENSG00000106397.7	PLOD3	684.372	-0.55444	0.151275	-3.66512	0.000247223	0.00320603
ENSG00000109917.6	ZNF259	775.525	-0.477855	0.130373	-3.66529	0.00024706	0.00320603
ENSG00000182489.7	XKRX	14.6411	1.37566	0.375468	3.66384	0.000248462	0.00321977
ENSG00000119314.11	PTBP3	2357.45	-0.522149	0.142537	-3.66326	0.000249024	0.00322472
ENSG00000185847.3	RP1-46F2.2	27.3349	-1.24639	0.340339	-3.66219	0.000250072	0.00323596
ENSG00000051128.14	HOMER3	128.965	-0.739212	0.201886	-3.66153	0.000250711	0.00324189
ENSG00000163453.7	IGFBP7	12.2702	-1.47324	0.402631	-3.65902	0.000253178	0.00326756
ENSG00000137261.9	KIAA0319	30.3562	1.19501	0.326572	3.65926	0.000252946	0.00326756
ENSG00000112379.8	KIAA1244	2387.65	0.775562	0.211962	3.65896	0.000253243	0.00326756
ENSG00000125872.7	LRRN4	49.0121	1.25337	0.34275	3.6568	0.000255388	0.00329288
ENSG00000164989.11	CCDC171	139.349	0.936482	0.256238	3.65474	0.000257445	0.00331462
ENSG00000112406.4	HECA	102.449	-0.830769	0.227303	-3.65489	0.000257291	0.00331462
ENSG00000157927.12	RADIL	488.165	0.604029	0.165323	3.65363	0.000258563	0.00332664
ENSG00000154917.6	RAB6B	266.741	1.12454	0.308087	3.65007	0.000262174	0.00337067
ENSG00000206579.7	XKR4	23.8047	-1.22983	0.337043	-3.64888	0.000263387	0.00338384
ENSG00000218739.5	AC007390.5	396.246	-0.485136	0.13297	-3.64846	0.000263821	0.003387
ENSG00000243232.3	PCDHAC2	66.7661	-1.20352	0.329912	-3.64799	0.000264299	0.0033907
ENSG00000231295.1	RP4-797C5.2	310.827	-0.984663	0.27001	-3.64677	0.000265556	0.00340439
ENSG00000124535.11	WRNIP1	942.887	0.480585	0.131813	3.64595	0.000266407	0.00341286
ENSG00000156466.8	GDF6	71.5137	1.13814	0.312197	3.64558	0.000266794	0.00341539
ENSG00000165359.10	DDX26B	931.805	0.925627	0.253987	3.64439	0.000268025	0.00342869
ENSG00000115884.6	SDC1	146.395	-0.656695	0.180323	-3.64177	0.000270769	0.00346133
ENSG00000180304.10	OAZ2	1646.73	0.647295	0.17781	3.64037	0.000272244	0.00347771
ENSG00000103415.7	HMOX2	354.767	-0.590721	0.162361	-3.63833	0.000274413	0.00350292
ENSG00000139725.3	RHOF	207.422	-0.737564	0.202799	-3.63693	0.000275909	0.0035195
ENSG00000130751.5	NPAS1	733.842	0.850306	0.233872	3.63577	0.000277156	0.0035329
ENSG00000173442.7	EHBP1L1	143.517	-0.833947	0.229418	-3.63506	0.000277919	0.00354011
ENSG00000185591.5	SP1	2980.56	0.344235	0.0947867	3.63168	0.000281583	0.00358423
ENSG00000162951.6	LRRTM1	23.8253	1.27053	0.349871	3.63144	0.000281846	0.00358505
ENSG00000184634.11	MED12	374.024	-1.07923	0.297217	-3.63112	0.000282192	0.0035869
ENSG00000197081.8	IGF2R	5929.3	-0.553115	0.152365	-3.63019	0.000283213	0.00359478
ENSG00000008294.16	SPAG9	1682.09	-0.430678	0.118637	-3.63021	0.000283194	0.00359478
ENSG00000106538.5	RARRES2	163.008	0.88571	0.244064	3.629	0.000284519	0.00360625
ENSG00000060709.9	RIMBP2	182.348	0.851705	0.234686	3.62912	0.000284388	0.00360625
ENSG00000138434.12	SSFA2	325.666	-0.635268	0.175096	-3.62811	0.000285505	0.00361619
ENSG00000112218.7	GPR63	216.323	0.592002	0.163246	3.62644	0.000287353	0.00363447
ENSG00000105355.4	PLIN3	1174.56	-0.504173	0.139022	-3.62658	0.000287204	0.00363447
ENSG00000131584.14	ACAP3	391.701	-0.592842	0.163505	-3.62583	0.000288032	0.00364049
ENSG00000140859.11	KIFC3	919.318	-0.759707	0.20958	-3.6249	0.000289073	0.00365107
ENSG00000272168.1	CASC15	595.851	0.502007	0.138526	3.62393	0.000290162	0.00366225
ENSG00000161048.7	NAPEPLD	174.997	0.694136	0.191653	3.62184	0.000292515	0.00368936
ENSG00000113732.4	ATP6V0E1	1253.85	-0.402784	0.111229	-3.62122	0.000293216	0.00369303
ENSG00000100968.9	NFATC4	490.796	0.724161	0.199977	3.62122	0.000293218	0.00369303
ENSG00000211445.7	GPX3	1097.26	-0.656056	0.181267	-3.61929	0.000295412	0.00371766
ENSG00000184408.5	KCND2	38.1712	1.17853	0.325638	3.61914	0.000295589	0.00371766
ENSG00000185339.4	TCN2	1088.98	-0.521502	0.144182	-3.61697	0.00029807	0.00374623
ENSG00000168003.12	SLC3A2	5726.25	-0.452915	0.125231	-3.61664	0.000298454	0.00374844
ENSG00000269834.1	CTD-3018O17.3	9.83836	-1.42037	0.392761	-3.61636	0.000298773	0.00374982
ENSG00000078043.11	PIAS2	633.219	0.684214	0.189233	3.61572	0.000299512	0.00375647
ENSG00000229920.2	RPS4XP5	5.89048	-1.38695	0.38365	-3.61514	0.000300187	0.0037623
ENSG00000183010.12	PYCR1	888.942	-0.489254	0.135378	-3.61398	0.000301532	0.00377652
ENSG00000100065.10	CARD10	184.981	-0.63191	0.175047	-3.60994	0.000306272	0.00383116
ENSG00000175197.6	DDIT3	189.075	-0.700835	0.194143	-3.60989	0.000306322	0.00383116
ENSG00000100218.7	RTDR1	14.4817	1.43252	0.396933	3.60898	0.000307401	0.00384197
ENSG00000021826.10	CPS1	451.345	0.678504	0.188056	3.60799	0.000308573	0.00385393
ENSG00000155592.11	ZKSCAN2	948.676	0.455949	0.126389	3.60752	0.00030914	0.00385834
ENSG00000204815.4	TTC25	50.7331	1.0193	0.282654	3.60617	0.000310747	0.0038757
ENSG00000168672.3	FAM84B	4550.98	-0.461763	0.128064	-3.60574	0.00031127	0.00387683
ENSG00000260276.1	RP11-77H9.2	34.8357	1.12142	0.311005	3.6058	0.000311194	0.00387683
ENSG00000172725.9	CORO1B	1912.43	-0.437703	0.121482	-3.60304	0.000314521	0.00391459
ENSG00000104825.12	NFKBIB	268.217	-0.642131	0.178287	-3.60167	0.000316183	0.00392983
ENSG00000141424.8	SLC39A6	1702.99	0.446598	0.123996	3.60171	0.000316131	0.00392983
ENSG00000174485.10	DENND4A	172.856	-0.618469	0.171733	-3.60134	0.000316576	0.00393199
ENSG00000186350.8	RXRA	805.141	-0.505948	0.1405	-3.60106	0.00031692	0.00393354
ENSG00000103404.10	USP31	407.952	-0.57307	0.159199	-3.59971	0.000318573	0.00395132
ENSG00000160447.6	PKN3	772.072	-0.58215	0.161738	-3.59934	0.000319029	0.00395424
ENSG00000176953.6	NFATC2IP	1279.06	0.512732	0.142466	3.59897	0.000319479	0.00395709
ENSG00000104660.13	LEPROTL1	1959.12	0.413314	0.114875	3.59794	0.000320744	0.00396905
ENSG00000079277.15	MKNK1	226.729	-0.638831	0.17756	-3.59783	0.000320888	0.00396905
ENSG00000110002.11	VWA5A	603.251	-0.481265	0.133779	-3.59747	0.000321331	0.0039718
ENSG00000198892.6	SHISA4	49.385	1.11778	0.31079	3.59659	0.00032242	0.00398251
ENSG00000197256.6	KANK2	444.602	-0.550559	0.153292	-3.59157	0.000328687	0.00405712
ENSG00000157404.11	KIT	6730.86	0.523323	0.145797	3.5894	0.000331435	0.00408823
ENSG00000231918.1	AC007682.1	186.689	-0.718145	0.200138	-3.58826	0.000332898	0.00409771
ENSG00000198604.6	BAZ1A	799.869	-0.672124	0.187306	-3.58838	0.000332743	0.00409771
ENSG00000165644.6	COMTD1	71.7848	-1.0392	0.289624	-3.58811	0.000333083	0.00409771
ENSG00000116717.7	GADD45A	681.894	-0.690954	0.192569	-3.58808	0.000333117	0.00409771
ENSG00000152969.12	JAKMIP1	434.085	0.713581	0.198914	3.58739	0.000334009	0.00410586
ENSG00000106571.8	GLI3	208.197	-0.771126	0.215068	-3.5855	0.000336435	0.00413285
ENSG00000153551.9	CMTM7	388.39	0.96241	0.268531	3.58398	0.000338404	0.00415419
ENSG00000109066.9	TMEM104	453.317	-0.492012	0.137297	-3.58357	0.000338936	0.00415634
ENSG00000161149.7	TUBA3FP	29.0111	1.15604	0.322601	3.58348	0.000339043	0.00415634
ENSG00000088367.16	EPB41L1	453.747	0.837625	0.233778	3.58299	0.000339678	0.00416128
ENSG00000005700.10	IBTK	1305.13	-0.416657	0.116301	-3.58257	0.000340235	0.00416527
ENSG00000148908.10	RGS10	60.8642	0.979885	0.273556	3.58203	0.00034093	0.00417093
ENSG00000089091.12	DZANK1	332.841	0.549052	0.153336	3.58072	0.000342648	0.00418909
ENSG00000107263.14	RAPGEF1	1463.91	-0.401993	0.112292	-3.57989	0.000343743	0.00419961
ENSG00000248383.3	PCDHAC1	40.7738	-1.19827	0.334746	-3.57965	0.000344053	0.00420053
ENSG00000072201.9	LNX1	28.7523	-1.27461	0.356369	-3.57667	0.000348005	0.0042459
ENSG00000260196.1	RP1-239B22.5	9.07438	1.44088	0.403055	3.5749	0.000350357	0.00427169
ENSG00000146094.9	DOK3	107.4	0.996852	0.278937	3.57376	0.000351897	0.00428755
ENSG00000074054.13	CLASP1	2177.4	0.427307	0.119597	3.57288	0.000353075	0.00429899
ENSG00000138604.5	GLCE	842.234	0.465192	0.130208	3.57269	0.000353333	0.00429921
ENSG00000109084.9	TMEM97	2063	0.378432	0.105992	3.57038	0.000356464	0.00433436
ENSG00000133710.11	SPINK5	240.488	-0.980074	0.274535	-3.56994	0.000357061	0.00433868
ENSG00000242802.2	AP5Z1	544.516	-0.46319	0.129755	-3.56974	0.00035734	0.00433913
ENSG00000132535.14	DLG4	684.828	0.70374	0.197177	3.56908	0.000358243	0.00434551
ENSG00000106591.3	MRPL32	1400.7	-0.357878	0.100274	-3.569	0.00035835	0.00434551
ENSG00000135127.7	CCDC64	215.914	-0.687822	0.192745	-3.56856	0.000358952	0.00434987
ENSG00000102109.7	PCSK1N	74.3977	1.15456	0.323873	3.56486	0.000364054	0.00440575
ENSG00000133401.11	PDZD2	152.741	0.664354	0.186359	3.56491	0.000363981	0.00440575
ENSG00000168283.9	BMI1	225.16	-0.60421	0.169526	-3.56411	0.000365094	0.00441275
ENSG00000104267.5	CA2	981.544	0.598038	0.167796	3.56409	0.000365125	0.00441275
ENSG00000149925.12	ALDOA	15206.7	0.746209	0.209382	3.56386	0.000365439	0.00441357
ENSG00000178209.10	PLEC	1822.97	-0.5383	0.151073	-3.56319	0.000366381	0.00442197
ENSG00000106524.4	ANKMY2	504.053	-0.60392	0.169529	-3.56234	0.000367569	0.00443332
ENSG00000081479.8	LRP2	19.6889	-1.34954	0.378886	-3.56188	0.000368214	0.00443812
ENSG00000255103.1	KIAA0754	582.599	-0.622088	0.174707	-3.56076	0.000369782	0.00445403
ENSG00000221955.6	SLC12A8	285.397	0.588863	0.165397	3.56031	0.000370423	0.00445875
ENSG00000204054.7	LINC00963	34.7699	-1.04275	0.293068	-3.55805	0.000373614	0.00449415
ENSG00000101224.13	CDC25B	526.792	0.64848	0.182285	3.55751	0.000374392	0.00450048
ENSG00000154928.12	EPHB1	82.6305	0.967608	0.272089	3.55621	0.000376237	0.00451963
ENSG00000143473.7	KCNH1	13.4804	1.41214	0.39728	3.55452	0.000378667	0.00454578
ENSG00000162571.9	TTLL10	6.07528	1.4194	0.399504	3.55291	0.000380989	0.00457059
ENSG00000157224.11	CLDN12	1210.36	0.417726	0.117591	3.55236	0.000381796	0.00457415
ENSG00000189337.11	KAZN	198.899	0.811675	0.228486	3.5524	0.000381731	0.00457415
ENSG00000104290.6	FZD3	584.072	0.495863	0.139609	3.55181	0.000382598	0.0045807
ENSG00000267750.1	AC003102.3	106.669	0.977524	0.27547	3.54856	0.000387339	0.00463437
ENSG00000111912.14	NCOA7	181.844	0.682559	0.192402	3.54757	0.000388809	0.00464576
ENSG00000088970.11	PLK1S1	393.052	0.630407	0.177697	3.54766	0.000388677	0.00464576
ENSG00000101844.13	ATG4A	142.098	-0.778945	0.219583	-3.54739	0.000389068	0.00464577
ENSG00000196937.6	FAM3C	1094.19	-0.816164	0.230137	-3.54642	0.000390506	0.00465983
ENSG00000169508.6	GPR183	196.431	-1.39795	0.394412	-3.54438	0.000393541	0.0046898
ENSG00000160685.9	ZBTB7B	218.654	-0.804126	0.226872	-3.5444	0.000393507	0.0046898
ENSG00000165716.5	FAM69B	516.936	0.560391	0.158129	3.54389	0.000394264	0.0046953
ENSG00000196352.9	CD55	179.844	-0.700056	0.197552	-3.54366	0.000394615	0.00469636
ENSG00000141401.7	IMPA2	447.062	0.507104	0.143179	3.54175	0.000397478	0.0047273
ENSG00000228784.3	LINC00954	7.83864	1.42832	0.403413	3.54058	0.000399243	0.0047442
ENSG00000132429.5	POPDC3	34.6011	-1.18105	0.333587	-3.54046	0.000399428	0.0047442
ENSG00000116990.9	MYCL	892.068	0.503906	0.142404	3.53858	0.000402292	0.00477505
ENSG00000083444.12	PLOD1	1226.36	-0.422595	0.119494	-3.53653	0.000405414	0.00480892
ENSG00000117410.9	ATP6V0B	1241.74	-0.512968	0.145175	-3.53344	0.000410192	0.00485918
ENSG00000130881.9	LRP3	286.107	-0.579415	0.163976	-3.53354	0.00041004	0.00485918
ENSG00000089250.14	NOS1	112.289	0.953818	0.269961	3.53317	0.000410604	0.00486084
ENSG00000165417.7	GTF2A1	1684.82	0.476647	0.134953	3.53193	0.000412532	0.00487964
ENSG00000242265.1	PEG10	6649.43	0.88581	0.25081	3.5318	0.000412735	0.00487964
ENSG00000230453.5	ANKRD18B	25.7832	1.19541	0.338627	3.53017	0.000415287	0.00490657
ENSG00000133789.10	SWAP70	1126.72	-0.509972	0.14457	-3.52751	0.00041949	0.00495296
ENSG00000177614.5	PGBD5	103.153	0.932825	0.264458	3.52731	0.000419803	0.00495339
ENSG00000169604.15	ANTXR1	1476.68	0.55314	0.156835	3.52689	0.000420478	0.0049581
ENSG00000242082.1	RP1-90G24.10	157.148	0.687467	0.194938	3.5266	0.000420934	0.00496022
ENSG00000165379.9	LRFN5	17.7174	-1.33721	0.37924	-3.52602	0.000421848	0.00496772
ENSG00000068793.13	CYFIP1	2806.44	-0.392126	0.11127	-3.52408	0.00042495	0.00500097
ENSG00000066629.12	EML1	413.107	0.621717	0.176438	3.52371	0.000425544	0.00500468
ENSG00000116729.9	WLS	2198.3	-0.60698	0.172383	-3.52111	0.000429739	0.00505071
ENSG00000197587.6	DMBX1	21.3794	-1.20082	0.34108	-3.52063	0.000430529	0.00505668
ENSG00000007516.9	BAIAP3	392.214	-0.753671	0.214135	-3.5196	0.000432195	0.00507292
ENSG00000198673.6	FAM19A2	164.45	1.09112	0.310157	3.51797	0.000434866	0.00510092
ENSG00000241168.1	RP11-10O22.1	17.6608	-1.31139	0.372798	-3.51769	0.000435323	0.00510295
ENSG00000130303.8	BST2	1099.95	0.814661	0.231607	3.51743	0.000435745	0.00510456
ENSG00000134762.12	DSC3	25.8921	1.23002	0.349715	3.51722	0.000436089	0.00510526
ENSG00000183742.8	MACC1	20.5978	-1.35055	0.384006	-3.51701	0.00043644	0.00510604
ENSG00000156299.8	TIAM1	1082.45	0.675826	0.192183	3.51658	0.000437144	0.00511094
ENSG00000123342.11	MMP19	45.7036	-1.06633	0.303271	-3.51609	0.000437956	0.0051171
ENSG00000075043.13	KCNQ2	267.381	0.867228	0.246748	3.51463	0.000440364	0.00513853
ENSG00000138311.11	ZNF365	15.914	1.38519	0.394113	3.5147	0.000440257	0.00513853
ENSG00000133636.6	NTS	60.0151	-1.14098	0.324921	-3.51158	0.000445455	0.00519456
ENSG00000159176.9	CSRP1	226.702	-0.861243	0.245338	-3.51043	0.00044738	0.00521362
ENSG00000172663.4	TMEM134	529.121	0.471044	0.134197	3.5101	0.000447942	0.00521678
ENSG00000091844.3	RGS17	71.6504	0.836988	0.238524	3.50904	0.000449732	0.00523423
ENSG00000114854.3	TNNC1	161.853	-1.02301	0.291557	-3.5088	0.00045014	0.00523558
ENSG00000188477.8	AC003003.5	43.5607	1.23113	0.350966	3.50783	0.000451769	0.00524433
ENSG00000100908.9	EMC9	375.699	0.5954	0.16973	3.50793	0.000451616	0.00524433
ENSG00000261452.1	RP11-509E16.1	43.593	1.04534	0.297995	3.50792	0.000451622	0.00524433
ENSG00000112343.8	TRIM38	64.2632	-0.9882	0.28182	-3.50649	0.000454053	0.00526743
ENSG00000154856.8	APCDD1	601.925	0.617705	0.176185	3.50599	0.000454904	0.00527389
ENSG00000145391.9	SETD7	1928.76	-0.80891	0.230736	-3.50578	0.000455275	0.00527478
ENSG00000069966.14	GNB5	320.33	0.499601	0.1426	3.5035	0.000459187	0.00531667
ENSG00000149260.10	CAPN5	381.612	0.668293	0.190935	3.50011	0.000465073	0.00537928
ENSG00000171604.7	CXXC5	359.937	-0.958766	0.27393	-3.50004	0.000465195	0.00537928
ENSG00000101445.5	PPP1R16B	2392.18	-0.453944	0.129757	-3.49841	0.000468039	0.00540868
ENSG00000112851.10	ERBB2IP	1113.45	-0.417315	0.119316	-3.49757	0.000469516	0.00542226
ENSG00000123685.4	BATF3	190.887	0.915423	0.261774	3.497	0.000470513	0.00542679
ENSG00000099256.14	PRTFDC1	212.582	0.673495	0.192584	3.49714	0.000470271	0.00542679
ENSG00000178814.11	OPLAH	394.922	-0.53294	0.152428	-3.49635	0.000471673	0.00543666
ENSG00000106605.6	BLVRA	198.908	-0.627484	0.179488	-3.49598	0.000472331	0.00544076
ENSG00000107938.13	C10orf137	898.597	0.520758	0.14906	3.49361	0.000476541	0.00548238
ENSG00000229221.1	HNRNPA1P66	14.3902	-1.36961	0.392033	-3.4936	0.000476556	0.00548238
ENSG00000180626.9	ZNF594	289.262	0.526846	0.150822	3.49315	0.000477352	0.00548802
ENSG00000010803.12	SCMH1	274.691	-0.817265	0.233976	-3.49295	0.000477723	0.00548876
ENSG00000225377.1	RP5-1103G7.4	35.7334	1.0226	0.292808	3.4924	0.000478694	0.0054964
ENSG00000175985.8	PLEKHD1	15.7692	1.30729	0.374397	3.49174	0.000479889	0.0055066
ENSG00000144589.16	STK11IP	302.6	0.586052	0.16786	3.49133	0.000480629	0.00551156
ENSG00000154127.5	UBASH3B	56.6436	-0.93855	0.268894	-3.49041	0.00048228	0.00552696
ENSG00000230992.2	FAM201B	33.1347	1.14294	0.327683	3.48796	0.000486729	0.00557438
ENSG00000174851.10	YIF1A	462.753	-0.544298	0.156087	-3.48715	0.000488198	0.00558764
ENSG00000164096.10	C4orf3	2460.12	0.856971	0.245797	3.4865	0.00048938	0.0055976
ENSG00000237923.1	XXbac-BPG27H4.8	13.0286	-1.36464	0.391532	-3.48539	0.000491417	0.00561731
ENSG00000147050.10	KDM6A	3603.45	-0.680929	0.195394	-3.4849	0.000492327	0.00562413
ENSG00000115112.7	TFCP2L1	20.4723	-1.2018	0.344921	-3.48428	0.000493459	0.00563348
ENSG00000166963.8	MAP1A	58.9313	1.1669	0.334978	3.48352	0.000494871	0.005646
ENSG00000184344.3	GDF3	314.017	-1.3454	0.38646	-3.48135	0.000498892	0.00568826
ENSG00000112893.5	MAN2A1	1620.75	-0.655565	0.188359	-3.4804	0.000500668	0.00570488
ENSG00000100599.11	RIN3	28.1538	-1.10628	0.317884	-3.48014	0.000501152	0.00570677
ENSG00000154359.8	LONRF1	1514.03	-0.383433	0.110301	-3.47623	0.000508512	0.0057869
ENSG00000114023.11	FAM162A	1110.67	0.979	0.281743	3.47479	0.000511247	0.00581434
ENSG00000075945.8	KIFAP3	392.452	0.580872	0.167201	3.4741	0.000512574	0.00582574
ENSG00000090975.8	PITPNM2	121.072	-0.736524	0.212085	-3.47278	0.000515099	0.00585073
ENSG00000171823.6	FBXL14	175.319	0.686936	0.197895	3.47121	0.000518112	0.00587751
ENSG00000148680.11	HTR7	131.058	-0.917238	0.264241	-3.47122	0.000518095	0.00587751
ENSG00000125378.11	BMP4	391.953	0.860234	0.247857	3.47068	0.00051914	0.00588544
ENSG00000164687.6	FABP5	181.898	0.640644	0.184639	3.46972	0.00052101	0.00589547
ENSG00000177963.8	RIC8A	1563.21	-0.399433	0.115115	-3.46986	0.000520736	0.00589547
ENSG00000168234.8	TTC39C	240.909	0.706148	0.203506	3.4699	0.000520644	0.00589547
ENSG00000072041.12	SLC6A15	223.657	0.839021	0.241926	3.4681	0.00052416	0.00592737
ENSG00000125648.10	SLC25A23	654.372	-0.505872	0.145875	-3.46784	0.00052466	0.00592928
ENSG00000099984.6	GSTT2	176.275	-0.95228	0.274726	-3.46629	0.000527701	0.0059599
ENSG00000105197.6	TIMM50	936.809	-0.407746	0.117647	-3.46585	0.000528551	0.00596574
ENSG00000118503.10	TNFAIP3	82.278	-0.844907	0.243822	-3.46526	0.000529727	0.00597526
ENSG00000149577.11	SIDT2	499.249	-0.543203	0.156789	-3.46454	0.000531138	0.00598532
ENSG00000151445.11	VIPAS39	479.662	-0.454233	0.131112	-3.46447	0.000531287	0.00598532
ENSG00000111412.4	C12orf49	2364.23	-0.475748	0.137332	-3.46421	0.000531782	0.00598714
ENSG00000132824.9	SERINC3	3533.27	-0.42401	0.122427	-3.46337	0.000533448	0.00600213
ENSG00000172572.6	PDE3A	11.301	1.38779	0.400829	3.46231	0.000535567	0.00602219
ENSG00000187699.6	C2orf88	55.3254	-0.90292	0.260973	-3.45982	0.000540531	0.0060742
ENSG00000007402.7	CACNA2D2	771.329	0.545543	0.157791	3.45738	0.000545454	0.00612568
ENSG00000181449.2	SOX2	184.036	-1.06692	0.308652	-3.45671	0.000546811	0.00613708
ENSG00000198208.7	RPS6KL1	113.346	-0.692791	0.200454	-3.45611	0.00054804	0.00614703
ENSG00000160932.6	LY6E	4273.14	-0.47891	0.138628	-3.45464	0.000551034	0.00617675
ENSG00000115307.12	AUP1	1109.99	-0.422618	0.122351	-3.45414	0.000552054	0.00618431
ENSG00000177150.8	FAM210A	702.538	0.581755	0.168438	3.45382	0.000552708	0.00618778
ENSG00000149257.9	SERPINH1	5449.79	-0.406286	0.117668	-3.45281	0.000554771	0.00620699
ENSG00000151491.8	EPS8	162.113	-0.694928	0.201373	-3.45095	0.000558626	0.00624623
ENSG00000168269.7	FOXI1	156.595	0.959019	0.278121	3.44821	0.00056432	0.00630597
ENSG00000168140.4	VASN	98.1057	-0.799384	0.231889	-3.44728	0.000566268	0.00632379
ENSG00000109534.12	GAR1	333.58	-0.577109	0.167512	-3.44519	0.000570668	0.00636146
ENSG00000257219.1	RP11-54A9.1	10.4756	-1.3879	0.402853	-3.44517	0.000570705	0.00636146
ENSG00000129925.6	TMEM8A	1750.52	-0.383392	0.111283	-3.4452	0.00057064	0.00636146
ENSG00000002746.10	HECW1	440.942	1.38258	0.401373	3.44462	0.000571858	0.00637035
ENSG00000174032.12	SLC25A30	245.135	-0.565149	0.164076	-3.44444	0.000572247	0.00637073
ENSG00000143590.9	EFNA3	289.087	0.785829	0.228231	3.44313	0.000575025	0.0063939
ENSG00000171928.9	TVP23B	344.73	-0.563629	0.163697	-3.44312	0.000575041	0.0063939
ENSG00000139405.11	C12orf52	355.617	-0.499689	0.145161	-3.4423	0.000576783	0.0064093
ENSG00000162069.10	CCDC64B	46.9315	-1.192	0.346358	-3.44151	0.000578481	0.00642418
ENSG00000259937.1	RP11-438D14.2	18.8282	1.33678	0.38852	3.4407	0.000580206	0.00643935
ENSG00000234127.4	TRIM26	551.251	-0.463048	0.134592	-3.44039	0.000580874	0.00644277
ENSG00000063180.4	CA11	898.754	0.779221	0.22659	3.43891	0.000584063	0.00647414
ENSG00000103653.12	CSK	713.518	-0.487141	0.141705	-3.4377	0.000586669	0.00649902
ENSG00000149970.10	CNKSR2	92.4257	0.994502	0.28931	3.43749	0.000587132	0.00650013
ENSG00000065308.4	TRAM2	1376.6	-0.714989	0.208008	-3.43732	0.000587505	0.00650025
ENSG00000159352.11	PSMD4	1897.92	-0.468785	0.136404	-3.43674	0.000588754	0.00651005
ENSG00000185272.9	RBM11	92.8774	0.833368	0.242509	3.43644	0.000589416	0.00651336
ENSG00000044524.6	EPHA3	99.2202	1.26304	0.36757	3.4362	0.000589942	0.00651515
ENSG00000168758.6	SEMA4C	1819.12	-0.384662	0.112003	-3.43439	0.000593882	0.00655463
ENSG00000136631.8	VPS45	419.254	-0.558909	0.16275	-3.43417	0.000594372	0.006556
ENSG00000065665.16	SEC61A2	529.528	0.49021	0.142917	3.43004	0.000603482	0.0066524
ENSG00000100600.10	LGMN	948.445	-0.422632	0.123242	-3.4293	0.000605146	0.00666664
ENSG00000072786.8	STK10	199.133	0.570404	0.166438	3.42712	0.000610009	0.00671609
ENSG00000180901.6	KCTD2	1379.7	0.355678	0.103794	3.42676	0.00061082	0.00672089
ENSG00000188760.6	TMEM198	52.1559	-0.867281	0.253107	-3.42654	0.000611332	0.00672241
ENSG00000135144.3	DTX1	75.337	1.11583	0.325765	3.42527	0.000614192	0.00674971
ENSG00000122203.10	KIAA1191	4024.25	0.369367	0.107884	3.42375	0.000617624	0.00678328
ENSG00000166986.8	MARS	2946.26	-0.53237	0.155566	-3.42214	0.000621299	0.00681946
ENSG00000079215.9	SLC1A3	41.073	-1.10833	0.32392	-3.42161	0.000622523	0.00682872
ENSG00000227300.8	KRT16P2	14.8143	1.33649	0.390702	3.42074	0.000624519	0.00684642
ENSG00000080823.17	MOK	838.258	0.609448	0.178184	3.42033	0.000625463	0.00685259
ENSG00000156500.10	FAM122C	1061.97	-0.36604	0.107026	-3.42011	0.000625967	0.00685392
ENSG00000155096.9	AZIN1	3481.84	-0.397776	0.116317	-3.41975	0.000626788	0.00685475
ENSG00000135248.11	FAM71F1	90.4601	-1.01417	0.296579	-3.41958	0.00062719	0.00685475
ENSG00000116661.9	FBXO2	650.232	0.499843	0.14617	3.41959	0.000627148	0.00685475
ENSG00000248890.1	HHIP-AS1	33.4547	1.12353	0.328646	3.41866	0.000629298	0.00687361
ENSG00000004478.5	FKBP4	1378.73	-0.680877	0.199205	-3.41798	0.000630884	0.00688673
ENSG00000054179.7	ENTPD2	43.9317	-1.08385	0.317386	-3.41494	0.000637964	0.00695978
ENSG00000165300.6	SLITRK5	69.9525	1.0507	0.307761	3.41401	0.000640137	0.00697925
ENSG00000163508.8	EOMES	12425.3	0.442936	0.129754	3.41366	0.000640959	0.00698396
ENSG00000105649.5	RAB3A	85.9317	0.868726	0.254573	3.41248	0.000643748	0.0070101
ENSG00000166863.7	TAC3	11.4838	1.34177	0.393252	3.41199	0.00064491	0.00701848
ENSG00000179603.13	GRM8	93.5983	1.11496	0.326873	3.41098	0.000647287	0.00704008
ENSG00000183580.8	FBXL7	362.365	0.510047	0.149616	3.40905	0.000651903	0.00708598
ENSG00000197070.9	ARRDC1	279.324	-0.530496	0.155653	-3.4082	0.000653933	0.00710375
ENSG00000197442.8	MAP3K5	51.4969	-1.19874	0.351852	-3.40694	0.000656958	0.00713229
ENSG00000176771.11	NCKAP5	19.0131	1.2858	0.377523	3.40589	0.000659499	0.00715121
ENSG00000075651.11	PLD1	119.326	-0.72783	0.213696	-3.40592	0.000659423	0.00715121
ENSG00000158856.13	DMTN	610.123	0.686926	0.201733	3.40513	0.000661324	0.00716668
ENSG00000008516.12	MMP25	192.361	0.763453	0.224275	3.4041	0.000663835	0.00718954
ENSG00000118508.4	RAB32	272.775	0.533617	0.156783	3.40353	0.000665203	0.00720001
ENSG00000086717.14	PPEF1	10.3164	1.37253	0.403887	3.39829	0.000678074	0.0073349
ENSG00000165443.7	PHYHIPL	24.6556	1.13425	0.33387	3.39728	0.000680599	0.00735777
ENSG00000154639.14	CXADR	2398.24	-0.449973	0.132461	-3.39701	0.000681255	0.00736043
ENSG00000170373.4	CST1	685.993	-1.3319	0.39222	-3.39581	0.000684268	0.00738853
ENSG00000008056.8	SYN1	97.2045	0.725533	0.213681	3.3954	0.000685277	0.00739497
ENSG00000111052.3	LIN7A	570.852	0.778328	0.229495	3.39148	0.000695161	0.00749712
ENSG00000167414.4	GNG8	5.82053	1.36609	0.402871	3.39089	0.000696673	0.00750891
ENSG00000248544.2	CTB-47B11.3	7.0088	-1.35976	0.401044	-3.39055	0.000697526	0.00751359
ENSG00000146021.10	KLHL3	160.188	1.02855	0.303431	3.38972	0.000699637	0.00753181
ENSG00000188112.4	C6orf132	186.29	-0.775663	0.228974	-3.38755	0.000705187	0.007587
ENSG00000187068.2	C3orf70	61.2397	0.894713	0.264152	3.38711	0.000706329	0.00759266
ENSG00000130055.9	GDPD2	11.989	1.36341	0.402541	3.38702	0.00070656	0.00759266
ENSG00000071073.8	MGAT4A	224.556	-0.740348	0.218597	-3.38681	0.000707094	0.00759385
ENSG00000182504.6	CEP97	248.229	0.644392	0.19029	3.38637	0.000708247	0.00760168
ENSG00000189369.7	GSPT2	770.901	0.413227	0.122043	3.38592	0.000709389	0.00760938
ENSG00000181284.2	TMEM102	61.7086	-1.06021	0.313157	-3.38555	0.000710354	0.00761518
ENSG00000143641.8	GALNT2	1590.56	-0.460875	0.136163	-3.38474	0.000712459	0.00763319
ENSG00000160223.12	ICOSLG	910.589	-0.703813	0.207989	-3.38389	0.000714665	0.00765224
ENSG00000075151.15	EIF4G3	3315.95	0.348903	0.103155	3.38231	0.00071878	0.00769172
ENSG00000138443.11	ABI2	2220.04	0.425096	0.125767	3.38004	0.000724762	0.00775111
ENSG00000100077.10	ADRBK2	495.59	0.55055	0.162924	3.37919	0.00072701	0.00776126
ENSG00000166987.10	MBD6	1100.52	-0.418792	0.123931	-3.37923	0.000726881	0.00776126
ENSG00000118946.7	PCDH17	118.183	1.21112	0.358382	3.3794	0.000726436	0.00776126
ENSG00000163528.8	CHCHD4	309.045	-0.500932	0.148261	-3.37873	0.000728226	0.00776962
ENSG00000152804.6	HHEX	2057.94	0.674787	0.199729	3.37852	0.000728767	0.00777077
ENSG00000113657.8	DPYSL3	5434.34	0.64413	0.190718	3.3774	0.000731734	0.00779764
ENSG00000010438.12	PRSS3	11.0636	1.35407	0.400938	3.37725	0.000732156	0.00779764
ENSG00000182636.4	NDN	895.047	0.378624	0.112147	3.37614	0.000735107	0.00782442
ENSG00000102312.16	PORCN	816.037	-0.816204	0.241797	-3.37557	0.000736617	0.00783583
ENSG00000163013.7	FBXO41	674.128	0.701486	0.207851	3.37495	0.000738297	0.00784469
ENSG00000105088.4	OLFM2	710.561	-0.741169	0.21961	-3.37494	0.000738323	0.00784469
ENSG00000114853.9	ZBTB47	156.508	-0.596271	0.176689	-3.3747	0.000738964	0.00784685
ENSG00000156395.8	SORCS3	18.9415	1.26741	0.375681	3.37364	0.000741812	0.00787243
ENSG00000118707.5	TGIF2	1189.96	-0.415862	0.123276	-3.37341	0.000742421	0.00787423
ENSG00000111540.11	RAB5B	487.875	-0.459671	0.136305	-3.37237	0.000745235	0.0078994
ENSG00000114446.4	IFT57	504.324	0.503421	0.149339	3.37099	0.000748983	0.00793444
ENSG00000134853.7	PDGFRA	182.611	0.922235	0.27384	3.36778	0.000757754	0.00802262
ENSG00000196182.6	STK40	809.854	-0.60612	0.179995	-3.36744	0.000758705	0.00802795
ENSG00000122958.10	VPS26A	863.113	-0.438401	0.130198	-3.36719	0.000759384	0.0080304
ENSG00000111859.12	NEDD9	724.689	-0.731355	0.217233	-3.36669	0.000760772	0.00804034
ENSG00000184743.8	ATL3	747.135	-0.453184	0.134639	-3.36593	0.000762865	0.00805771
ENSG00000172575.7	RASGRP1	485.743	0.601873	0.178887	3.36454	0.000766701	0.00809346
ENSG00000197380.6	DACT3	50.6064	1.10573	0.328686	3.36409	0.000767975	0.00810214
ENSG00000206052.6	DOK6	23.2418	1.28921	0.383267	3.36374	0.000768946	0.00810761
ENSG00000186088.11	GSAP	25.677	-1.12842	0.335593	-3.36248	0.000772458	0.00813985
ENSG00000145794.12	MEGF10	529.4	0.739644	0.220006	3.36193	0.000773991	0.00815122
ENSG00000128016.4	ZFP36	298.541	-0.654069	0.194597	-3.36116	0.00077617	0.00816937
ENSG00000113621.10	TXNDC15	635.025	0.477417	0.142057	3.36075	0.000777308	0.00817655
ENSG00000253649.1	PRSS51	249.807	0.855002	0.254464	3.36001	0.000779406	0.00819382
ENSG00000083750.8	RRAGB	504.823	-0.479006	0.142602	-3.35904	0.000782127	0.0082176
ENSG00000229259.1	LRRC37A12P	365.81	0.639363	0.190354	3.35881	0.000782789	0.00821975
ENSG00000161905.8	ALOX15	7.61374	1.35477	0.403633	3.35643	0.000789544	0.00828582
ENSG00000211459.2	MT-RNR1	12763.3	0.727727	0.216829	3.35622	0.000790151	0.00828735
ENSG00000100503.19	NIN	153.983	-1.07457	0.320198	-3.35595	0.000790922	0.00829059
ENSG00000100867.10	DHRS2	103.575	0.822625	0.245171	3.35531	0.000792754	0.00830493
ENSG00000176407.13	KCMF1	1057.69	-0.391131	0.116592	-3.35471	0.000794492	0.00831828
ENSG00000185722.12	ANKFY1	1781.74	0.440292	0.131263	3.35427	0.000795754	0.00832663
ENSG00000138794.5	CASP6	205.472	-0.787704	0.234851	-3.35407	0.000796332	0.00832782
ENSG00000186205.8	MARC1	353.616	-0.494627	0.147496	-3.3535	0.000797967	0.00834005
ENSG00000164651.12	SP8	28.1161	-1.35004	0.40272	-3.35229	0.000801462	0.00837171
ENSG00000248360.3	LINC00504	42.0533	-1.24693	0.37205	-3.35151	0.000803726	0.00839047
ENSG00000124733.3	MEA1	764.99	0.499497	0.149064	3.35088	0.000805549	0.00840461
ENSG00000163902.7	RPN1	3723.66	-0.383298	0.114434	-3.3495	0.000809579	0.00844174
ENSG00000255319.1	ENPP7P8	61.2808	0.891755	0.266429	3.34706	0.000816736	0.00851142
ENSG00000144583.4	MARCH4	187.441	0.800439	0.239191	3.34644	0.000818566	0.00852554
ENSG00000184254.12	ALDH1A3	786.503	-0.805929	0.240989	-3.34425	0.000825044	0.00858803
ENSG00000132388.8	UBE2G1	1488.03	-0.387106	0.115801	-3.34284	0.000829255	0.00862685
ENSG00000204264.4	PSMB8	34.6846	1.29719	0.388329	3.34044	0.000836455	0.00869671
ENSG00000113356.6	POLR3G	180.959	-0.626508	0.187578	-3.33999	0.000837801	0.00870566
ENSG00000169330.4	KIAA1024	56.8975	0.874537	0.261863	3.33968	0.000838755	0.00871053
ENSG00000180921.6	FAM83H	2096.79	-0.326392	0.097755	-3.33887	0.000841186	0.00873072
ENSG00000149658.13	YTHDF1	1508.13	-0.391378	0.117252	-3.33792	0.000844079	0.00875567
ENSG00000100376.7	FAM118A	995.293	0.430619	0.129047	3.33692	0.000847137	0.00878232
ENSG00000130545.11	CRB3	331.695	-0.662228	0.198487	-3.33638	0.000848759	0.00878896
ENSG00000169258.6	GPRIN1	102.997	-0.718747	0.215418	-3.33652	0.00084833	0.00878896
ENSG00000164619.4	BMPER	264.886	0.947847	0.284135	3.33591	0.000850222	0.00879903
ENSG00000137486.12	ARRB1	1992.96	-0.512318	0.153612	-3.33514	0.000852565	0.00881819
ENSG00000120913.19	PDLIM2	244.431	0.675318	0.202533	3.33437	0.000854943	0.00883769
ENSG00000140015.15	KCNH5	175.566	1.34291	0.403346	3.32943	0.000870235	0.00899059
ENSG00000225541.1	AC002480.5	127.32	-0.670336	0.201359	-3.32906	0.000871398	0.00899224
ENSG00000214049.6	UCA1	4.89683	-1.2159	0.36522	-3.32922	0.000870902	0.00899224
ENSG00000175920.11	DOK7	36.7892	1.14183	0.343015	3.32881	0.000872165	0.00899499
ENSG00000230445.4	LRRC37A6P	19.7743	1.2469	0.374758	3.32721	0.000877211	0.00904183
ENSG00000075624.9	ACTB	85622.2	-0.47579	0.143126	-3.32427	0.000886507	0.0091324
ENSG00000183760.6	PAPL	4.52529	1.29937	0.390901	3.32404	0.000887244	0.00913474
ENSG00000137962.8	ARHGAP29	1434.07	0.455974	0.137329	3.32031	0.000899184	0.00925236
ENSG00000096070.15	BRPF3	2061.08	0.348436	0.104976	3.31921	0.000902728	0.0092835
ENSG00000214960.5	ISPD	49.2616	-0.994108	0.300064	-3.31299	0.00092304	0.00948695
ENSG00000179820.11	MYADM	4685.64	-0.57676	0.17412	-3.31243	0.000924894	0.00950025
ENSG00000122417.11	ODF2L	716.029	-0.438397	0.132355	-3.31228	0.000925394	0.00950025
ENSG00000259264.1	RP11-60L3.1	27.7002	1.16506	0.351979	3.31002	0.000932882	0.00957165
ENSG00000105281.8	SLC1A5	730.732	-0.578569	0.17484	-3.30913	0.000935855	0.00959666
ENSG00000138463.8	DIRC2	574.632	-0.527294	0.15938	-3.30842	0.000938255	0.00961577
ENSG00000261325.1	AC140542.2	61.412	1.03993	0.314502	3.3066	0.000944367	0.00966919
ENSG00000114107.4	CEP70	2081.37	0.701832	0.212255	3.30654	0.000944546	0.00966919
ENSG00000117984.8	CTSD	2349.08	-0.335502	0.101506	-3.30523	0.000948987	0.00970912
ENSG00000101489.14	CELF4	48.6628	-1.06302	0.321661	-3.3048	0.000950449	0.00971853
ENSG00000149212.6	SESN3	227.067	0.734533	0.222407	3.30265	0.000957767	0.00978778
ENSG00000187446.7	CHP1	1690.81	-0.349321	0.105804	-3.30159	0.000961382	0.00981913
ENSG00000081760.12	AACS	938.822	0.518489	0.157145	3.29942	0.000968856	0.00988983
ENSG00000183098.6	GPC6	2547.25	0.629661	0.190855	3.29916	0.00096974	0.00989322
ENSG00000050165.13	DKK3	1649.36	0.547221	0.165944	3.29762	0.000975067	0.00994192

## Sheet: Stage2_PGT
	GeneName	baseMean	log2FoldChange	lfcSE	stat	pvalue	padj
ENSG00000171533.7	MAP6	932.37	3.64048	0.139923	26.0179	3.11073e-149	5.7113e-145
ENSG00000146216.7	TTBK1	543.351	5.00743	0.199049	25.1567	1.19224e-139	1.09447e-135
ENSG00000162188.5	GNG3	567.748	4.7804	0.191775	24.9271	3.78283e-137	2.31509e-133
ENSG00000152092.11	ASTN1	655.047	4.19004	0.18902	22.1672	7.12074e-109	3.26842e-105
ENSG00000184524.5	CEND1	485.173	5.42277	0.258491	20.9785	1.03015e-97	3.15225e-94
ENSG00000110076.14	NRXN2	271.061	4.60519	0.21951	20.9794	1.0124e-97	3.15225e-94
ENSG00000135472.4	FAIM2	273.182	4.76645	0.232531	20.4981	2.23687e-93	5.86699e-90
ENSG00000116299.12	KIAA1324	1146.58	3.88454	0.195088	19.9117	3.22184e-88	7.39412e-85
ENSG00000136274.8	NACAD	625.692	3.68514	0.191117	19.2822	7.58521e-83	1.54738e-79
ENSG00000115266.7	APC2	270.376	4.20884	0.22032	19.1033	2.37009e-81	4.35149e-78
ENSG00000166922.4	SCG5	1189.48	2.73173	0.146102	18.6973	5.20414e-78	8.68619e-75
ENSG00000087495.12	PHACTR3	225.61	4.65453	0.261619	17.7913	8.25928e-71	1.26367e-67
ENSG00000204065.2	TCEAL5	278.445	3.11248	0.184954	16.8284	1.51144e-63	2.13462e-60
ENSG00000157680.11	DGKI	361.216	3.5957	0.221523	16.2317	3.0091e-59	3.94622e-56
ENSG00000183908.5	LRRC55	138.54	4.12317	0.258092	15.9756	1.89045e-57	2.31391e-54
ENSG00000166448.10	TMEM130	147.18	4.08386	0.26129	15.6296	4.57412e-55	5.2488e-52
ENSG00000128482.11	RNF112	194.592	3.9127	0.257073	15.2202	2.59827e-52	2.80613e-49
ENSG00000091592.11	NLRP1	416.86	2.06193	0.136226	15.1362	9.35151e-52	9.53854e-49
ENSG00000167654.13	ATCAY	266.641	3.16042	0.211491	14.9435	1.71717e-50	1.65933e-47
ENSG00000174871.6	CNIH2	270.599	2.74644	0.190473	14.419	3.92774e-47	3.60567e-44
ENSG00000106772.13	PRUNE2	195.558	2.96	0.209063	14.1584	1.65638e-45	1.44815e-42
ENSG00000078018.15	MAP2	256.231	2.75982	0.19622	14.0649	6.23916e-45	5.20686e-42
ENSG00000176049.11	JAKMIP2	554.943	1.86748	0.135561	13.7759	3.55947e-43	2.84139e-40
ENSG00000015592.12	STMN4	99.6926	3.91392	0.28489	13.7384	5.98049e-43	4.57508e-40
ENSG00000018236.10	CNTN1	438.274	2.38522	0.174909	13.6369	2.41574e-42	1.77412e-39
ENSG00000132932.12	ATP8A2	291.17	2.78533	0.20577	13.5362	9.56683e-42	6.75565e-39
ENSG00000131067.12	GGT7	1490.4	1.40318	0.104193	13.4671	2.44318e-41	1.66136e-38
ENSG00000155980.7	KIF5A	679.157	2.28455	0.171518	13.3196	1.78075e-40	1.16766e-37
ENSG00000022267.12	FHL1	546.143	2.42804	0.184345	13.1712	1.28548e-39	8.13844e-37
ENSG00000050438.12	SLC4A8	1399.93	1.33789	0.102076	13.1068	3.01123e-39	1.84287e-36
ENSG00000263874.1	LINC00672	139.022	3.19828	0.245488	13.0283	8.45226e-39	5.00592e-36
ENSG00000139200.9	PIANP	574.96	2.09218	0.162386	12.884	5.54245e-38	3.17998e-35
ENSG00000198570.5	RD3	107.25	3.38017	0.266659	12.676	8.03074e-37	4.46801e-34
ENSG00000152495.6	CAMK4	224.898	2.25477	0.18379	12.2682	1.34182e-34	7.24582e-32
ENSG00000105270.10	CLIP3	1597.74	1.94653	0.16349	11.9061	1.10063e-32	5.77358e-30
ENSG00000010404.13	IDS	1896.23	1.72336	0.145092	11.8777	1.54559e-32	7.88253e-30
ENSG00000137821.7	LRRC49	567.274	1.58753	0.1337	11.8738	1.62001e-32	8.03876e-30
ENSG00000253230.2	LINC00599	184.193	3.07633	0.262271	11.7296	8.99301e-32	4.34504e-29
ENSG00000135439.7	AGAP2	69.1013	3.09754	0.264612	11.706	1.18787e-31	5.59215e-29
ENSG00000142408.2	CACNG8	644.016	2.01651	0.173152	11.6459	2.40775e-31	1.10516e-28
ENSG00000066032.14	CTNNA2	576.831	2.59714	0.22415	11.5866	4.81611e-31	2.15668e-28
ENSG00000148204.7	CRB2	527.683	2.15005	0.185862	11.568	5.98746e-31	2.55651e-28
ENSG00000155016.13	CYP2U1	677.888	1.62942	0.140836	11.5697	5.87032e-31	2.55651e-28
ENSG00000196338.8	NLGN3	627.88	1.97337	0.173899	11.3478	7.60463e-30	3.1732e-27
ENSG00000135409.6	AMHR2	1096.69	1.66724	0.148033	11.2626	2.0066e-29	8.18693e-27
ENSG00000166780.6	C16orf45	520.888	2.04829	0.182539	11.2211	3.21248e-29	1.2822e-26
ENSG00000102385.8	DRP2	138.247	2.5495	0.228116	11.1763	5.32356e-29	2.07959e-26
ENSG00000205336.7	GPR56	310.385	2.48004	0.222989	11.1218	9.82606e-29	3.75847e-26
ENSG00000004139.9	SARM1	310.374	1.94705	0.175718	11.0805	1.56024e-28	5.84613e-26
ENSG00000166342.14	NETO1	110.33	2.72737	0.246898	11.0465	2.27807e-28	8.36508e-26
ENSG00000139209.11	SLC38A4	88.4114	3.01395	0.273197	11.0322	2.67339e-28	9.62419e-26
ENSG00000189350.8	FAM179A	249.483	1.82494	0.165788	11.0076	3.51044e-28	1.21607e-25
ENSG00000144339.7	TMEFF2	43.8749	3.20326	0.290994	11.008	3.49676e-28	1.21607e-25
ENSG00000103355.8	PRSS33	50.5519	3.15567	0.288013	10.9567	6.17163e-28	2.09836e-25
ENSG00000159784.13	FAM131B	348.07	2.27067	0.207778	10.9284	8.43645e-28	2.81624e-25
ENSG00000077264.10	PAK3	220.312	2.69192	0.246477	10.9216	9.08642e-28	2.97905e-25
ENSG00000119630.9	PGF	578.79	1.54381	0.14196	10.875	1.51674e-27	4.8855e-25
ENSG00000139625.8	MAP3K12	465.904	1.64544	0.151989	10.826	2.5916e-27	8.20375e-25
ENSG00000196189.8	SEMA4A	975.889	1.84271	0.170782	10.7899	3.84289e-27	1.19585e-24
ENSG00000198910.8	L1CAM	407.215	1.79631	0.167102	10.7498	5.93888e-27	1.8173e-24
ENSG00000067715.9	SYT1	711.104	2.31715	0.215689	10.743	6.39507e-27	1.92481e-24
ENSG00000131016.12	AKAP12	2450.89	1.33497	0.127788	10.4468	1.51609e-25	4.48958e-23
ENSG00000169169.10	CPT1C	1334.72	1.75361	0.169313	10.3572	3.87966e-25	1.13064e-22
ENSG00000144229.7	THSD7B	279.905	1.89938	0.183559	10.3475	4.29556e-25	1.23229e-22
ENSG00000125355.11	TMEM255A	110.702	2.41792	0.236205	10.2365	1.36015e-24	3.84189e-22
ENSG00000143603.14	KCNN3	111.819	2.51102	0.24596	10.2091	1.80608e-24	5.02419e-22
ENSG00000182916.7	TCEAL7	210.435	2.61208	0.255901	10.2074	1.83745e-24	5.03515e-22
ENSG00000102230.9	PCYT1B	594.15	1.65653	0.162416	10.1993	1.99637e-24	5.39019e-22
ENSG00000159409.10	CELF3	97.6446	2.66666	0.262104	10.1741	2.58862e-24	6.88798e-22
ENSG00000114948.8	ADAM23	752.458	1.47302	0.148458	9.92213	3.33569e-23	8.74903e-21
ENSG00000139970.12	RTN1	1056.43	2.08999	0.210871	9.9112	3.72131e-23	9.62299e-21
ENSG00000064300.4	NGFR	328.987	2.5418	0.25706	9.88796	4.69491e-23	1.1972e-20
ENSG00000173567.10	GPR113	88.0632	2.30765	0.238137	9.69044	3.31091e-22	8.32715e-20
ENSG00000147724.7	FAM135B	153.723	1.90458	0.197123	9.66191	4.37648e-22	1.08584e-19
ENSG00000182389.14	CACNB4	127.193	2.31661	0.239866	9.65795	4.54883e-22	1.10579e-19
ENSG00000152578.8	GRIA4	41.4917	2.8366	0.293726	9.65731	4.57736e-22	1.10579e-19
ENSG00000001617.7	SEMA3F	1841.23	1.08262	0.112162	9.65233	4.80495e-22	1.1457e-19
ENSG00000163762.2	TM4SF18	113.508	-2.0661	0.214518	-9.63137	5.89373e-22	1.38729e-19
ENSG00000240694.4	PNMA2	292.7	1.90636	0.198765	9.59104	8.71983e-22	2.02653e-19
ENSG00000136267.9	DGKB	166.404	2.00956	0.211397	9.50613	1.97886e-21	4.54149e-19
ENSG00000131711.10	MAP1B	3489.91	1.35191	0.143815	9.40034	5.43855e-21	1.23274e-18
ENSG00000140015.15	KCNH5	74.1026	2.42037	0.25759	9.39622	5.65584e-21	1.26636e-18
ENSG00000133101.5	CCNA1	60.8507	2.71575	0.290147	9.3599	7.98147e-21	1.7468e-18
ENSG00000139220.12	PPFIA2	59.2756	2.48394	0.265385	9.35976	7.99191e-21	1.7468e-18
ENSG00000131409.8	LRRC4B	655.699	1.90449	0.204928	9.29348	1.4933e-20	3.22553e-18
ENSG00000183454.9	GRIN2A	160.188	1.94463	0.210184	9.25204	2.20242e-20	4.7019e-18
ENSG00000167371.12	PRRT2	636.226	1.91866	0.207419	9.25015	2.2418e-20	4.73097e-18
ENSG00000172379.14	ARNT2	774.525	1.44239	0.159015	9.0708	1.18146e-19	2.46495e-17
ENSG00000115318.7	LOXL3	673.791	1.36352	0.15219	8.95934	3.26627e-19	6.73805e-17
ENSG00000125675.13	GRIA3	244.268	1.70752	0.191691	8.9077	5.21018e-19	1.06288e-16
ENSG00000021645.13	NRXN3	730.561	1.00178	0.112672	8.89115	6.04788e-19	1.22021e-16
ENSG00000137872.11	SEMA6D	534.257	1.13071	0.127234	8.88686	6.2859e-19	1.25445e-16
ENSG00000166426.7	CRABP1	668.106	1.87599	0.212658	8.82161	1.12827e-18	2.22742e-16
ENSG00000183853.13	KIRREL	1465.63	0.907825	0.103509	8.77048	1.7791e-18	3.47493e-16
ENSG00000138741.6	TRPC3	85.1984	2.25961	0.257997	8.75827	1.98271e-18	3.83184e-16
ENSG00000145692.10	BHMT	71.0277	2.18979	0.25108	8.72148	2.74599e-18	5.25171e-16
ENSG00000187955.7	COL14A1	271.842	2.06455	0.236783	8.71918	2.80232e-18	5.30419e-16
ENSG00000109991.4	P2RX3	54.3524	2.5012	0.287248	8.70748	3.10712e-18	5.7991e-16
ENSG00000106341.6	PPP1R17	66.0137	2.45906	0.282431	8.70676	3.12697e-18	5.7991e-16
ENSG00000177098.4	SCN4B	43.3368	2.46098	0.283333	8.68582	3.76006e-18	6.90346e-16
ENSG00000011677.8	GABRA3	105.937	1.98799	0.229345	8.66812	4.39322e-18	7.98609e-16
ENSG00000008853.12	RHOBTB2	538.46	1.16637	0.134622	8.66405	4.55308e-18	8.19555e-16
ENSG00000149926.9	FAM57B	269.257	2.11958	0.244995	8.65153	5.08115e-18	9.05728e-16
ENSG00000137868.14	STRA6	1022.4	1.14306	0.132554	8.62333	6.50369e-18	1.14815e-15
ENSG00000151967.14	SCHIP1	63.8634	2.11403	0.245186	8.62216	6.57003e-18	1.14882e-15
ENSG00000170703.11	TTLL6	102.18	2.30521	0.267451	8.61916	6.74452e-18	1.1682e-15
ENSG00000157851.12	DPYSL5	539.313	1.85651	0.215836	8.60147	7.87015e-18	1.35043e-15
ENSG00000169403.7	PTAFR	85.6777	2.13657	0.248502	8.5978	8.12591e-18	1.3814e-15
ENSG00000255994.1	CCDC177	74.1607	2.41896	0.281911	8.58057	9.44025e-18	1.59012e-15
ENSG00000113721.9	PDGFRB	419.768	1.40193	0.164019	8.54735	1.25943e-17	2.1021e-15
ENSG00000255618.1	RP11-357K6.1	26.0164	2.52901	0.302739	8.35377	6.61183e-17	1.09363e-14
ENSG00000137726.11	FXYD6	2339.37	0.98135	0.118252	8.29878	1.0519e-16	1.72437e-14
ENSG00000172260.9	NEGR1	116.16	1.9862	0.240876	8.24574	1.64135e-16	2.66682e-14
ENSG00000105737.5	GRIK5	1121.36	1.24357	0.1513	8.21924	2.04803e-16	3.29841e-14
ENSG00000078053.12	AMPH	87.6892	1.81537	0.225041	8.06682	7.2153e-16	1.15194e-13
ENSG00000172318.4	B3GALT1	686.807	0.975383	0.122333	7.97315	1.54682e-15	2.44824e-13
ENSG00000170464.5	DNAJC18	600.696	0.914301	0.115047	7.94719	1.90783e-15	2.96846e-13
ENSG00000173083.10	HPSE	143.162	1.6047	0.201919	7.94725	1.90696e-15	2.96846e-13
ENSG00000161082.8	CELF5	350.404	1.63086	0.205256	7.9455	1.93414e-15	2.98411e-13
ENSG00000167552.9	TUBA1A	4990.92	1.10913	0.139762	7.93584	2.09072e-15	3.19881e-13
ENSG00000175513.5	TSGA10IP	114.709	1.97448	0.249128	7.92557	2.27108e-15	3.44603e-13
ENSG00000137078.4	SIT1	43.435	2.29142	0.290995	7.87445	3.4225e-15	5.15059e-13
ENSG00000003987.9	MTMR7	231.327	1.26829	0.161752	7.84095	4.47143e-15	6.67443e-13
ENSG00000115468.7	EFHD1	259.535	-1.68365	0.214984	-7.83151	4.82059e-15	7.13759e-13
ENSG00000173210.15	ABLIM3	65.453	2.10109	0.268957	7.81196	5.63043e-15	8.26997e-13
ENSG00000121904.13	CSMD2	130.667	1.77415	0.227843	7.78675	6.87551e-15	1.00186e-12
ENSG00000095370.15	SH2D3C	43.2558	2.25359	0.289946	7.77242	7.69999e-15	1.11316e-12
ENSG00000185269.7	NOTUM	283.033	-1.93065	0.248536	-7.76807	7.9689e-15	1.14304e-12
ENSG00000267909.1	CCDC177	55.6369	2.25103	0.292509	7.69558	1.40852e-14	2.00469e-12
ENSG00000106633.11	GCK	85.2737	2.03949	0.266533	7.65193	1.97981e-14	2.79611e-12
ENSG00000144815.10	NXPE3	297.989	1.11184	0.145665	7.63281	2.29687e-14	3.21912e-12
ENSG00000068366.15	ACSL4	1601.48	0.817022	0.107146	7.62532	2.43434e-14	3.38595e-12
ENSG00000135744.7	AGT	74.8501	2.2365	0.293357	7.62382	2.46274e-14	3.3997e-12
ENSG00000164120.9	HPGD	377.962	-1.81145	0.237888	-7.61469	2.64319e-14	3.62157e-12
ENSG00000242686.2	RP11-1191J2.2	119.182	1.81611	0.239483	7.58346	3.36447e-14	4.57568e-12
ENSG00000214944.5	ARHGEF28	154.93	1.43597	0.190434	7.5405	4.68177e-14	6.32039e-12
ENSG00000153253.11	SCN3A	23.0121	2.26668	0.300931	7.53223	4.98826e-14	6.685e-12
ENSG00000188211.4	NCR3LG1	184.319	1.42287	0.189215	7.51985	5.48377e-14	7.29579e-12
ENSG00000105255.6	FSD1	870.763	1.00563	0.133971	7.50634	6.08057e-14	8.0316e-12
ENSG00000166086.8	JAM3	1009.05	1.00465	0.133878	7.50421	6.18003e-14	8.10467e-12
ENSG00000260432.1	RP11-297M9.2	70.5913	1.92839	0.257011	7.50313	6.23129e-14	8.11393e-12
ENSG00000073464.7	CLCN4	210.037	1.34163	0.178902	7.49928	6.41702e-14	8.29694e-12
ENSG00000143107.4	FNDC7	22.7078	2.27386	0.30368	7.48769	7.00953e-14	8.87552e-12
ENSG00000071073.8	MGAT4A	234.86	-1.53977	0.205629	-7.48811	6.98749e-14	8.87552e-12
ENSG00000155961.4	RAB39B	287.425	1.19482	0.15955	7.48866	6.95809e-14	8.87552e-12
ENSG00000149557.8	FEZ1	104.57	1.68065	0.224825	7.47538	7.69823e-14	9.68078e-12
ENSG00000167723.10	TRPV3	318.033	1.18354	0.158925	7.44719	9.53493e-14	1.19089e-11
ENSG00000174640.8	SLCO2A1	1885.73	-1.23365	0.165871	-7.43739	1.02693e-13	1.27394e-11
ENSG00000211448.7	DIO2	106.945	-1.92234	0.258866	-7.426	1.11934e-13	1.37927e-11
ENSG00000184005.9	ST6GALNAC3	532.714	1.11696	0.150872	7.40337	1.32771e-13	1.62512e-11
ENSG00000162426.10	SLC45A1	47.6739	1.90806	0.258312	7.38665	1.50572e-13	1.83079e-11
ENSG00000196090.8	PTPRT	81.2794	1.97858	0.268508	7.3688	1.72169e-13	2.07962e-11
ENSG00000145882.6	PCYOX1L	374.784	1.26067	0.171128	7.36684	1.74725e-13	2.0967e-11
ENSG00000092964.12	DPYSL2	1351.05	0.996692	0.135569	7.35191	1.95396e-13	2.32953e-11
ENSG00000091986.11	CCDC80	415.127	-1.42138	0.194064	-7.32432	2.40115e-13	2.8442e-11
ENSG00000120057.4	SFRP5	635.427	1.47761	0.201768	7.32329	2.41968e-13	2.84778e-11
ENSG00000110436.7	SLC1A2	100.557	1.76056	0.240971	7.30614	2.74928e-13	3.21508e-11
ENSG00000101282.4	RSPO4	365.589	1.06776	0.146296	7.29865	2.90662e-13	3.37756e-11
ENSG00000169432.10	SCN9A	96.008	1.71494	0.235031	7.29667	2.94988e-13	3.40628e-11
ENSG00000137841.7	PLCB2	234.218	1.45576	0.199666	7.29099	3.07681e-13	3.53064e-11
ENSG00000132535.14	DLG4	979.106	1.05014	0.144144	7.2853	3.20954e-13	3.66007e-11
ENSG00000183023.14	SLC8A1	161.918	1.67678	0.230486	7.27497	3.46507e-13	3.92708e-11
ENSG00000147231.9	CXorf57	398.406	1.24209	0.171093	7.25973	3.87877e-13	4.35174e-11
ENSG00000123560.9	PLP1	2847.65	1.32165	0.182059	7.25943	3.88717e-13	4.35174e-11
ENSG00000162745.6	OLFML2B	212.853	1.58109	0.21855	7.23444	4.67449e-13	5.20144e-11
ENSG00000242732.3	RGAG4	393.835	1.22207	0.16967	7.2026	5.9075e-13	6.53383e-11
ENSG00000250510.3	GPR162	347.413	1.02888	0.142884	7.20081	5.9856e-13	6.58058e-11
ENSG00000103187.6	COTL1	803.985	0.921305	0.128018	7.19671	6.16826e-13	6.74102e-11
ENSG00000152910.14	CNTNAP4	1040.64	2.09775	0.291648	7.19274	6.35018e-13	6.89877e-11
ENSG00000084674.9	APOB	3316.7	-0.917442	0.127697	-7.18452	6.74425e-13	7.24119e-11
ENSG00000075461.5	CACNG4	114.923	1.54196	0.214618	7.18469	6.73622e-13	7.24119e-11
ENSG00000003096.9	KLHL13	345.244	1.32563	0.186064	7.12461	1.04375e-12	1.11414e-10
ENSG00000157064.6	NMNAT2	715.906	0.954622	0.134177	7.11466	1.12187e-12	1.19061e-10
ENSG00000185010.9	F8	282.803	1.24239	0.174733	7.11021	1.15867e-12	1.22259e-10
ENSG00000124496.8	TRERF1	286.843	1.4484	0.203793	7.10719	1.18429e-12	1.24249e-10
ENSG00000072832.10	CRMP1	1648.88	1.31585	0.18553	7.09237	1.31839e-12	1.37532e-10
ENSG00000135454.9	B4GALNT1	31.0165	2.07643	0.293009	7.08658	1.37466e-12	1.41791e-10
ENSG00000132563.11	REEP2	600.245	1.0789	0.152233	7.08715	1.36903e-12	1.41791e-10
ENSG00000165169.6	DYNLT3	1015.83	-1.00351	0.141838	-7.07501	1.49433e-12	1.53239e-10
ENSG00000125746.10	EML2	517.116	1.02918	0.145482	7.07427	1.50234e-12	1.53239e-10
ENSG00000271736.1	RP11-85G21.3	104.008	1.84199	0.260441	7.07258	1.52077e-12	1.54261e-10
ENSG00000010319.2	SEMA3G	2601.41	0.845698	0.119635	7.06896	1.56097e-12	1.5747e-10
ENSG00000178568.9	ERBB4	515.057	-1.21324	0.171788	-7.0624	1.63652e-12	1.64189e-10
ENSG00000231389.3	HLA-DPA1	272.132	1.57427	0.223115	7.05587	1.71529e-12	1.71156e-10
ENSG00000161681.11	SHANK1	148.352	1.80111	0.255512	7.04903	1.8017e-12	1.78806e-10
ENSG00000119771.10	KLHL29	101.364	1.66325	0.236052	7.04614	1.83948e-12	1.80603e-10
ENSG00000138311.11	ZNF365	30.151	2.03094	0.288227	7.04633	1.83695e-12	1.80603e-10
ENSG00000144285.11	SCN1A	25.7385	2.1144	0.300247	7.04218	1.89258e-12	1.84828e-10
ENSG00000109339.14	MAPK10	511.705	1.19676	0.170304	7.02718	2.10744e-12	2.04723e-10
ENSG00000072041.12	SLC6A15	125.224	1.64366	0.233942	7.02593	2.12651e-12	2.05488e-10
ENSG00000233056.1	ERVH48-1	503.935	-1.67492	0.238611	-7.01948	2.2269e-12	2.14062e-10
ENSG00000180914.6	OXTR	215.033	1.67003	0.23799	7.01723	2.26311e-12	2.1641e-10
ENSG00000188803.10	SHISA6	200.271	1.81471	0.258666	7.01565	2.28875e-12	2.17728e-10
ENSG00000135480.10	KRT7	63.3892	1.78332	0.256462	6.95355	3.56202e-12	3.37107e-10
ENSG00000113319.7	RASGRF2	126.456	-1.74568	0.251711	-6.93523	4.0555e-12	3.81841e-10
ENSG00000186377.6	CYP4X1	1013.21	0.962619	0.139125	6.91908	4.54572e-12	4.25813e-10
ENSG00000137463.4	MGARP	49.7611	1.93385	0.279952	6.90779	4.92276e-12	4.58792e-10
ENSG00000128266.7	GNAZ	284.885	1.44144	0.209559	6.87847	6.04984e-12	5.60985e-10
ENSG00000169992.5	NLGN2	3102.79	0.781224	0.11369	6.87154	6.35146e-12	5.85994e-10
ENSG00000158458.15	NRG2	190.493	1.44978	0.211043	6.86961	6.43778e-12	5.88048e-10
ENSG00000272796.1	RP1-74M1.3	238.301	1.09203	0.15895	6.87028	6.4077e-12	5.88048e-10
ENSG00000167100.10	SAMD14	492.758	1.17504	0.171105	6.86739	6.53864e-12	5.94304e-10
ENSG00000162374.12	ELAVL4	280.795	1.35136	0.196827	6.86574	6.61461e-12	5.98247e-10
ENSG00000265579.1	RP11-713C5.1	22.0348	2.06066	0.30017	6.86497	6.65057e-12	5.98551e-10
ENSG00000121966.6	CXCR4	2007.51	1.05097	0.15324	6.85835	6.96593e-12	6.23875e-10
ENSG00000154721.10	JAM2	160.015	1.77491	0.258888	6.85589	7.08714e-12	6.3165e-10
ENSG00000163637.7	PRICKLE2	1356.3	0.72593	0.106899	6.7908	1.11516e-11	9.89094e-10
ENSG00000105696.4	TMEM59L	267.697	1.33466	0.196944	6.77685	1.22828e-11	1.08419e-09
ENSG00000006283.13	CACNA1G	179.872	1.52391	0.22552	6.75732	1.40565e-11	1.23482e-09
ENSG00000088340.11	FER1L4	115.093	1.36914	0.20271	6.75419	1.43637e-11	1.25579e-09
ENSG00000183778.13	B3GALT5	265.955	1.01831	0.151046	6.74174	1.56497e-11	1.36174e-09
ENSG00000054598.5	FOXC1	625.491	1.37482	0.204175	6.73354	1.65585e-11	1.43403e-09
ENSG00000234787.3	LINC00458	468.356	-1.54636	0.230098	-6.72044	1.81172e-11	1.56165e-09
ENSG00000163462.13	TRIM46	557.379	1.22321	0.182602	6.69877	2.1018e-11	1.80322e-09
ENSG00000250366.2	LINC00617	1042.86	0.892628	0.133327	6.69503	2.15633e-11	1.8414e-09
ENSG00000140479.12	PCSK6	150.931	-1.22379	0.183199	-6.68011	2.38771e-11	2.02955e-09
ENSG00000204252.8	HLA-DOA	977.917	1.15501	0.173092	6.67279	2.5098e-11	2.1235e-09
ENSG00000196542.4	SPTSSB	149.127	1.3808	0.207132	6.66628	2.62361e-11	2.20961e-09
ENSG00000229557.1	LINC00379	54.5908	-1.95883	0.294171	-6.6588	2.7607e-11	2.31445e-09
ENSG00000070808.11	CAMK2A	23.5735	1.99837	0.300743	6.64478	3.03667e-11	2.53424e-09
ENSG00000177875.3	C12orf68	32.3423	2.00583	0.303074	6.6183	3.63362e-11	3.0187e-09
ENSG00000092758.11	COL9A3	1712.29	-1.11262	0.16814	-6.61722	3.66022e-11	3.0271e-09
ENSG00000124243.13	BCAS4	208.664	1.12483	0.171171	6.5714	4.9846e-11	4.10391e-09
ENSG00000198892.6	SHISA4	142.956	1.18388	0.180181	6.57052	5.01414e-11	4.10981e-09
ENSG00000002746.10	HECW1	40.5737	1.8032	0.27456	6.5676	5.11328e-11	4.17244e-09
ENSG00000186047.9	DLEU7	30.6655	1.9798	0.301666	6.5629	5.27724e-11	4.28717e-09
ENSG00000183145.4	RIPPLY3	1090.32	0.937012	0.142937	6.55541	5.54889e-11	4.488e-09
ENSG00000143126.7	CELSR2	2367.08	0.807897	0.123585	6.53716	6.26976e-11	5.04881e-09
ENSG00000153012.7	LGI2	1827.5	1.0338	0.158271	6.53179	6.49867e-11	5.19873e-09
ENSG00000121068.9	TBX2	49.8206	-1.85866	0.28457	-6.53147	6.51257e-11	5.19873e-09
ENSG00000173559.8	NABP1	133.591	-1.29461	0.198451	-6.5236	6.8638e-11	5.45539e-09
ENSG00000123572.12	NRK	131.119	-1.87355	0.287282	-6.52163	6.95452e-11	5.50367e-09
ENSG00000005379.11	BZRAP1	797.702	0.967202	0.148421	6.5166	7.1921e-11	5.66725e-09
ENSG00000259974.2	LINC00261	7215.76	0.706836	0.108576	6.51008	7.51097e-11	5.89322e-09
ENSG00000005448.12	WDR54	720.209	0.86297	0.132851	6.49575	8.26228e-11	6.45513e-09
ENSG00000138172.6	CALHM2	64.7214	1.8712	0.289612	6.46104	1.03983e-10	8.08953e-09
ENSG00000108950.7	FAM20A	1118.75	-1.16534	0.180617	-6.452	1.10385e-10	8.55135e-09
ENSG00000115232.9	ITGA4	37.3512	1.84673	0.286392	6.44826	1.13145e-10	8.72834e-09
ENSG00000185090.10	MANEAL	245.541	-1.36611	0.212206	-6.43766	1.21327e-10	9.32034e-09
ENSG00000168490.9	PHYHIP	39.0588	1.8344	0.285509	6.425	1.31868e-10	1.00879e-08
ENSG00000104953.14	TLE6	212.07	1.31496	0.205125	6.41051	1.45032e-10	1.10489e-08
ENSG00000100078.3	PLA2G3	78.8847	1.46712	0.229232	6.40014	1.55237e-10	1.17775e-08
ENSG00000152076.14	CCDC74B	367.25	0.952232	0.148832	6.39803	1.57395e-10	1.18921e-08
ENSG00000221946.3	FXYD7	33.7452	1.86191	0.291556	6.38611	1.70164e-10	1.28041e-08
ENSG00000018625.10	ATP1A2	766.508	1.8417	0.288463	6.38453	1.7192e-10	1.28835e-08
ENSG00000145362.12	ANK2	2006.03	0.704274	0.110488	6.37421	1.83911e-10	1.37261e-08
ENSG00000154783.6	FGD5	315.471	1.45827	0.228968	6.36887	1.90424e-10	1.41546e-08
ENSG00000100379.13	KCTD17	541.501	0.764628	0.120474	6.34681	2.19827e-10	1.62122e-08
ENSG00000168389.13	MFSD2A	145.079	1.28965	0.203197	6.34678	2.19871e-10	1.62122e-08
ENSG00000107736.15	CDH23	90.6837	1.7308	0.273131	6.33689	2.34456e-10	1.72184e-08
ENSG00000139289.9	PHLDA1	243.563	-1.12338	0.177784	-6.3188	2.63603e-10	1.92819e-08
ENSG00000103489.7	XYLT1	764.491	0.936287	0.148438	6.30761	2.83372e-10	2.06457e-08
ENSG00000095596.7	CYP26A1	212.494	1.18373	0.187914	6.29928	2.99023e-10	2.16998e-08
ENSG00000176463.9	SLCO3A1	93.606	1.42521	0.226501	6.29227	3.12856e-10	2.26143e-08
ENSG00000078804.8	TP53INP2	155.38	-1.11559	0.177387	-6.28905	3.19419e-10	2.29982e-08
ENSG00000162728.4	KCNJ9	19.0253	1.91021	0.304077	6.282	3.34254e-10	2.3879e-08
ENSG00000179915.16	NRXN1	330.942	0.990715	0.157697	6.2824	3.33379e-10	2.3879e-08
ENSG00000112183.10	RBM24	229.544	-1.03448	0.164728	-6.27994	3.38709e-10	2.41035e-08
ENSG00000021300.9	PLEKHB1	1188.65	0.843985	0.134821	6.26003	3.84914e-10	2.72858e-08
ENSG00000003436.10	TFPI	319.72	-1.29346	0.206752	-6.2561	3.94724e-10	2.78736e-08
ENSG00000154917.6	RAB6B	219.283	1.38687	0.221858	6.25118	4.0737e-10	2.86564e-08
ENSG00000069188.12	SDK2	876.926	1.09891	0.176236	6.23548	4.50402e-10	3.15625e-08
ENSG00000150764.9	DIXDC1	992.695	0.877013	0.141001	6.21991	4.97435e-10	3.47259e-08
ENSG00000173157.12	ADAMTS20	104.232	1.75549	0.282329	6.21789	5.03869e-10	3.50418e-08
ENSG00000131620.13	ANO1	298.071	1.52626	0.246772	6.1849	6.21413e-10	4.30533e-08
ENSG00000080561.9	MID2	239.13	-1.41503	0.228822	-6.18395	6.25156e-10	4.31499e-08
ENSG00000105928.9	DFNA5	490.24	1.14304	0.185252	6.17017	6.82176e-10	4.69092e-08
ENSG00000049130.9	KITLG	1408.68	-1.2344	0.200091	-6.16923	6.86249e-10	4.70132e-08
ENSG00000101000.4	PROCR	192.61	1.22647	0.198938	6.16508	7.04492e-10	4.80836e-08
ENSG00000085552.12	IGSF9	693.999	1.3292	0.21563	6.16428	7.08045e-10	4.81471e-08
ENSG00000006071.7	ABCC8	25.339	1.84601	0.299651	6.16054	7.24982e-10	4.91169e-08
ENSG00000170153.6	RNF150	352.338	0.98197	0.159918	6.14047	8.22785e-10	5.5538e-08
ENSG00000225783.2	MIAT	1699.47	1.84502	0.300839	6.13292	8.62802e-10	5.80258e-08
ENSG00000159399.5	HK2	1299.44	0.925111	0.150976	6.12753	8.92522e-10	5.98055e-08
ENSG00000100968.9	NFATC4	768.487	1.04586	0.170971	6.1172	9.52322e-10	6.35805e-08
ENSG00000105329.5	TGFB1	626.131	-0.822573	0.134554	-6.11335	9.75616e-10	6.48997e-08
ENSG00000132000.7	PODNL1	24.2655	1.83872	0.30092	6.11034	9.94192e-10	6.58966e-08
ENSG00000117154.7	IGSF21	71.7218	1.82401	0.298854	6.10336	1.0386e-09	6.85928e-08
ENSG00000166707.6	ZCCHC18	189.487	1.08273	0.177776	6.09043	1.12605e-09	7.41013e-08
ENSG00000172818.5	OVOL1	96.5809	-1.38459	0.227737	-6.07979	1.20338e-09	7.89071e-08
ENSG00000261949.1	CTD-3148I10.1	68.2932	1.51531	0.250017	6.06082	1.35429e-09	8.84864e-08
ENSG00000197410.8	DCHS2	178.276	1.43749	0.237432	6.05433	1.41004e-09	9.18029e-08
ENSG00000147655.6	RSPO2	17.0726	1.83725	0.303851	6.04657	1.47965e-09	9.5994e-08
ENSG00000198844.6	ARHGEF15	485.742	0.950545	0.157249	6.04484	1.49562e-09	9.66887e-08
ENSG00000164604.8	GPR85	43.5973	1.75716	0.291245	6.03327	1.60677e-09	1.0351e-07
ENSG00000169855.15	ROBO1	2651.73	0.963375	0.159807	6.02837	1.65622e-09	1.06322e-07
ENSG00000118402.5	ELOVL4	327.596	0.93346	0.154878	6.02708	1.66952e-09	1.06603e-07
ENSG00000167074.10	TEF	524.338	0.904547	0.150087	6.02682	1.6722e-09	1.06603e-07
ENSG00000255509.2	RP11-445F12.1	145.136	1.13204	0.188132	6.0173	1.77351e-09	1.1267e-07
ENSG00000157404.11	KIT	7016.42	0.721226	0.119904	6.01504	1.79837e-09	1.13855e-07
ENSG00000152953.8	STK32B	41.493	1.68236	0.280638	5.99476	2.03785e-09	1.28574e-07
ENSG00000138823.8	MTTP	408.884	-1.38121	0.230504	-5.99212	2.07122e-09	1.30232e-07
ENSG00000179046.4	TRIML2	53.8921	-1.69167	0.282561	-5.98692	2.13849e-09	1.34002e-07
ENSG00000171435.9	KSR2	131.538	1.35039	0.225908	5.97761	2.26429e-09	1.41403e-07
ENSG00000143195.8	ILDR2	114.028	1.66761	0.279966	5.95646	2.57753e-09	1.60418e-07
ENSG00000139211.5	AMIGO2	591.877	1.11035	0.186558	5.95177	2.65265e-09	1.64536e-07
ENSG00000115155.12	OTOF	171.338	1.49474	0.251305	5.9479	2.71602e-09	1.67899e-07
ENSG00000172889.11	EGFL7	256.201	-0.958998	0.161562	-5.9358	2.92412e-09	1.80157e-07
ENSG00000052344.11	PRSS8	2151.33	-0.693068	0.116838	-5.93188	2.99491e-09	1.83901e-07
ENSG00000042493.11	CAPG	377.902	-0.967901	0.163244	-5.92917	3.04463e-09	1.86332e-07
ENSG00000100292.12	HMOX1	323.608	-1.32996	0.224502	-5.92405	3.14099e-09	1.9159e-07
ENSG00000113594.5	LIFR	4483.61	0.562451	0.095244	5.90536	3.51867e-09	2.13916e-07
ENSG00000151778.6	SERP2	53.3776	1.5083	0.255441	5.90471	3.53264e-09	2.14057e-07
ENSG00000198483.8	ANKRD35	45.9757	1.71308	0.290394	5.89916	3.65358e-09	2.20657e-07
ENSG00000107295.8	SH3GL2	358.71	0.890635	0.151046	5.89643	3.71451e-09	2.23601e-07
ENSG00000133131.10	MORC4	189.072	-1.36679	0.232041	-5.89028	3.85532e-09	2.31319e-07
ENSG00000185477.4	GPRIN3	126.425	1.30863	0.222316	5.88635	3.9482e-09	2.3612e-07
ENSG00000078114.14	NEBL	1679.81	0.758008	0.128864	5.88221	4.0483e-09	2.41321e-07
ENSG00000119139.12	TJP2	1308.44	-0.910313	0.155538	-5.85267	4.8374e-09	2.87426e-07
ENSG00000260230.2	FRRS1L	125.389	1.54483	0.264243	5.84624	5.02804e-09	2.97789e-07
ENSG00000119946.9	CNNM1	142.951	1.26128	0.216232	5.833	5.44383e-09	3.21378e-07
ENSG00000130413.11	STK33	431.32	0.805335	0.13824	5.82563	5.68988e-09	3.34827e-07
ENSG00000141337.8	ARSG	196.892	1.04736	0.180016	5.81817	5.94956e-09	3.4899e-07
ENSG00000174482.6	LINGO2	171.684	1.34712	0.231654	5.8152	6.05599e-09	3.54102e-07
ENSG00000115474.6	KCNJ13	16.8723	-1.76447	0.304019	-5.80382	6.48216e-09	3.77817e-07
ENSG00000182667.10	NTM	67.7534	1.44339	0.248779	5.80191	6.55633e-09	3.80931e-07
ENSG00000082684.10	SEMA5B	715.91	1.09547	0.189243	5.78868	7.09426e-09	4.10745e-07
ENSG00000166676.10	TVP23A	165.882	1.22143	0.21102	5.78821	7.11421e-09	4.10745e-07
ENSG00000100473.11	COCH	1476.85	-1.07609	0.1862	-5.77922	7.50491e-09	4.31944e-07
ENSG00000130066.12	SAT1	1455.02	-0.800604	0.138591	-5.77671	7.61732e-09	4.37044e-07
ENSG00000168280.12	KIF5C	1690.05	1.11095	0.192634	5.76715	8.06222e-09	4.59696e-07
ENSG00000108576.5	SLC6A4	42.3894	-1.62859	0.282381	-5.76736	8.05235e-09	4.59696e-07
ENSG00000008277.10	ADAM22	710.098	0.671084	0.116477	5.7615	8.33719e-09	4.73903e-07
ENSG00000187098.10	MITF	162.095	-1.48715	0.258627	-5.75017	8.91549e-09	5.05211e-07
ENSG00000137691.8	C11orf70	58.5561	1.45774	0.253766	5.74443	9.22322e-09	5.19443e-07
ENSG00000117477.8	CCDC181	165.621	1.03047	0.179374	5.74482	9.20189e-09	5.19443e-07
ENSG00000196776.10	CD47	422.161	0.996711	0.173634	5.74029	9.45145e-09	5.30096e-07
ENSG00000123243.10	ITIH5	333.17	-1.23452	0.215075	-5.73996	9.47013e-09	5.30096e-07
ENSG00000163191.5	S100A11	3284.64	-0.793781	0.138316	-5.73889	9.52987e-09	5.31819e-07
ENSG00000152217.12	SETBP1	445.912	0.915739	0.159601	5.73768	9.59834e-09	5.34017e-07
ENSG00000260947.1	RP11-384P7.7	66.0002	1.44991	0.25284	5.73447	9.78179e-09	5.42579e-07
ENSG00000103034.10	NDRG4	976.833	0.923143	0.162313	5.68741	1.28978e-08	7.13262e-07
ENSG00000124313.8	IQSEC2	459.424	0.86548	0.152212	5.68602	1.30035e-08	7.16949e-07
ENSG00000187720.10	THSD4	435.279	0.891591	0.157184	5.67227	1.40914e-08	7.74604e-07
ENSG00000187595.10	ZNF385C	158.187	1.13256	0.19982	5.66789	1.4457e-08	7.92333e-07
ENSG00000108406.5	DHX40	1620.27	0.531933	0.0939744	5.6604	1.51022e-08	8.20346e-07
ENSG00000164171.6	ITGA2	340.112	1.22992	0.217258	5.66108	1.50419e-08	8.20346e-07
ENSG00000253304.1	TMEM200B	579.129	-1.13904	0.201221	-5.66065	1.50804e-08	8.20346e-07
ENSG00000109320.7	NFKB1	121.58	-1.10837	0.195944	-5.65656	1.54441e-08	8.3644e-07
ENSG00000178078.7	STAP2	49.9516	-1.48558	0.262785	-5.65324	1.57451e-08	8.50233e-07
ENSG00000110675.8	ELMOD1	31.6912	1.57729	0.279183	5.64966	1.60767e-08	8.65593e-07
ENSG00000167972.9	ABCA3	237.964	0.98425	0.174291	5.64718	1.63103e-08	8.73303e-07
ENSG00000163040.10	CCDC74A	250.66	1.01111	0.179049	5.64713	1.6315e-08	8.73303e-07
ENSG00000204618.4	RNF39	44.7048	1.59997	0.284286	5.62802	1.82285e-08	9.72894e-07
ENSG00000197467.9	COL13A1	219.134	1.07147	0.190484	5.62502	1.85484e-08	9.86198e-07
ENSG00000180340.5	FZD2	440.161	0.957741	0.170275	5.62468	1.85852e-08	9.86198e-07
ENSG00000129422.9	MTUS1	149.544	-0.980773	0.174507	-5.62025	1.90681e-08	1.00891e-06
ENSG00000176204.9	LRRTM4	464.361	1.01155	0.180245	5.61211	1.99874e-08	1.05174e-06
ENSG00000197991.10	PCDH20	355.419	0.931306	0.165947	5.61207	1.99922e-08	1.05174e-06
ENSG00000169621.5	APLF	224.59	-1.1147	0.198756	-5.6084	2.04208e-08	1.07122e-06
ENSG00000111087.5	GLI1	202.558	1.42999	0.255057	5.60656	2.0639e-08	1.07958e-06
ENSG00000111261.9	MANSC1	337.696	0.946813	0.169069	5.60016	2.14156e-08	1.11702e-06
ENSG00000145428.10	RNF175	68.2942	1.47571	0.263982	5.59019	2.26827e-08	1.17976e-06
ENSG00000254951.3	RP11-494M8.4	110.504	-1.10719	0.198357	-5.58178	2.38064e-08	1.23471e-06
ENSG00000145416.9	MARCH1	140.085	1.21163	0.217633	5.56731	2.58706e-08	1.33798e-06
ENSG00000143248.8	RGS5	4371.75	-0.860837	0.154801	-5.56094	2.68323e-08	1.38383e-06
ENSG00000171004.13	HS6ST2	1518.34	0.891204	0.160307	5.55935	2.70783e-08	1.3926e-06
ENSG00000134376.10	CRB1	12.5113	1.67453	0.301349	5.55676	2.74827e-08	1.40945e-06
ENSG00000173406.11	DAB1	683.317	0.94677	0.170567	5.55071	2.84509e-08	1.45504e-06
ENSG00000060709.9	RIMBP2	46.0534	1.62354	0.293646	5.52889	3.22266e-08	1.64356e-06
ENSG00000115556.9	PLCD4	32.6647	1.56291	0.282795	5.52666	3.26379e-08	1.65992e-06
ENSG00000135749.14	PCNXL2	1159.54	0.803574	0.145522	5.52201	3.35142e-08	1.69978e-06
ENSG00000162951.6	LRRTM1	24.9258	1.66256	0.301766	5.50941	3.60037e-08	1.82101e-06
ENSG00000162571.9	TTLL10	27.9672	1.63941	0.297647	5.5079	3.63131e-08	1.83162e-06
ENSG00000154153.9	FAM134B	207.521	1.13109	0.205746	5.49751	3.85187e-08	1.93754e-06
ENSG00000196932.7	TMEM26	19.6437	1.65418	0.300937	5.49677	3.86804e-08	1.94036e-06
ENSG00000175155.4	YPEL2	765.23	-0.801994	0.146152	-5.4874	4.07882e-08	2.04052e-06
ENSG00000198125.8	MB	53.1163	1.48558	0.270756	5.48677	4.09348e-08	2.04229e-06
ENSG00000171488.10	LRRC8C	215.35	0.89093	0.162531	5.48161	4.21483e-08	2.09714e-06
ENSG00000164764.10	SBSPON	133.623	-1.51384	0.276436	-5.47628	4.3437e-08	2.15542e-06
ENSG00000149294.12	NCAM1	249.807	0.963236	0.176084	5.47032	4.49217e-08	2.22308e-06
ENSG00000135636.9	DYSF	192.991	1.15386	0.211221	5.46283	4.686e-08	2.30657e-06
ENSG00000164591.9	MYOZ3	404.922	0.876086	0.160363	5.46315	4.67768e-08	2.30657e-06
ENSG00000197471.7	SPN	35.1673	1.59399	0.292172	5.45566	4.8792e-08	2.39525e-06
ENSG00000205856.3	C22orf42	11.7035	1.63584	0.300439	5.44481	5.186e-08	2.53907e-06
ENSG00000185339.4	TCN2	1364.53	-0.847283	0.155762	-5.43961	5.33985e-08	2.60744e-06
ENSG00000048540.10	LMO3	39.6015	1.60239	0.29495	5.43275	5.54925e-08	2.7025e-06
ENSG00000144331.14	ZNF385B	139.11	1.17852	0.216995	5.43111	5.60047e-08	2.72023e-06
ENSG00000129250.7	KIF1C	2901.6	-0.512324	0.0943651	-5.42916	5.66197e-08	2.74284e-06
ENSG00000139998.10	RAB15	2625.11	-0.739751	0.136423	-5.42247	5.87805e-08	2.84003e-06
ENSG00000164929.12	BAALC	28.5634	1.61999	0.298801	5.42164	5.90555e-08	2.84582e-06
ENSG00000164938.9	TP53INP1	1286.83	-0.903602	0.166724	-5.41974	5.96851e-08	2.86864e-06
ENSG00000021355.8	SERPINB1	393.432	-0.792854	0.146458	-5.41353	6.17934e-08	2.96221e-06
ENSG00000164483.12	SAMD3	179.792	1.20363	0.222477	5.41011	6.29848e-08	3.01146e-06
ENSG00000164038.10	SLC9B2	214.736	0.941949	0.174148	5.4089	6.34123e-08	3.02403e-06
ENSG00000140538.12	NTRK3	68.1689	1.48957	0.275718	5.40252	6.57106e-08	3.12551e-06
ENSG00000170891.6	CYTL1	50.6895	1.54986	0.287152	5.39733	6.76402e-08	3.20071e-06
ENSG00000172164.9	SNTB1	226.24	1.10308	0.204362	5.39766	6.75163e-08	3.20071e-06
ENSG00000234456.3	MAGI2-AS3	186.209	1.02814	0.190613	5.39384	6.89668e-08	3.25213e-06
ENSG00000101198.10	NKAIN4	210.149	1.21048	0.224431	5.39354	6.90812e-08	3.25213e-06
ENSG00000243279.2	PRAF2	196.863	0.882551	0.163801	5.38794	7.12706e-08	3.34662e-06
ENSG00000113296.10	THBS4	263.676	1.26191	0.234391	5.38379	7.29343e-08	3.416e-06
ENSG00000136040.4	PLXNC1	103.169	1.2793	0.237908	5.3773	7.56121e-08	3.53241e-06
ENSG00000067057.12	PFKP	1231.41	0.742195	0.138411	5.36227	8.21848e-08	3.82973e-06
ENSG00000167757.9	KLK11	40.9146	1.49922	0.279836	5.3575	8.43815e-08	3.92214e-06
ENSG00000126950.7	TMEM35	209.528	0.886119	0.165526	5.35336	8.63375e-08	4.00292e-06
ENSG00000116514.12	RNF19B	277.027	-0.852365	0.159304	-5.35056	8.76837e-08	4.05509e-06
ENSG00000092929.7	UNC13D	84.3174	1.12785	0.210896	5.34792	8.89724e-08	4.10435e-06
ENSG00000104967.6	NOVA2	644.363	1.61964	0.30323	5.34128	9.22936e-08	4.24689e-06
ENSG00000102109.7	PCSK1N	77.3243	1.41463	0.26503	5.33762	9.41738e-08	4.32258e-06
ENSG00000140945.11	CDH13	139.623	1.23828	0.232295	5.33065	9.78606e-08	4.4806e-06
ENSG00000102996.4	MMP15	2249.23	-0.696643	0.131041	-5.31622	1.05943e-07	4.83857e-06
ENSG00000140848.12	CPNE2	402.712	0.746975	0.140572	5.31382	1.07348e-07	4.89062e-06
ENSG00000179921.10	GPBAR1	17.7447	1.61536	0.304238	5.30952	1.09914e-07	4.9951e-06
ENSG00000150995.13	ITPR1	680.985	0.814983	0.15402	5.29142	1.21371e-07	5.50213e-06
ENSG00000160323.14	ADAMTS13	426.035	0.865427	0.163842	5.2821	1.27712e-07	5.76118e-06
ENSG00000108797.7	CNTNAP1	762.379	0.856489	0.162144	5.28227	1.27594e-07	5.76118e-06
ENSG00000174059.12	CD34	1298.92	1.05431	0.199856	5.27531	1.32529e-07	5.96379e-06
ENSG00000187240.9	DYNC2H1	1224.45	0.617703	0.117133	5.27354	1.3382e-07	6.00719e-06
ENSG00000116852.10	KIF21B	390.709	1.17867	0.223586	5.27164	1.35209e-07	6.05472e-06
ENSG00000162545.5	CAMK2N1	1210.71	0.783102	0.14939	5.24201	1.58838e-07	7.09553e-06
ENSG00000133863.2	TEX15	291.018	0.841965	0.16067	5.24034	1.60282e-07	7.14266e-06
ENSG00000159433.7	STARD9	147.841	1.04983	0.200468	5.23691	1.63284e-07	7.25882e-06
ENSG00000149256.10	TENM4	1333.59	0.998254	0.19067	5.23549	1.64546e-07	7.29163e-06
ENSG00000101040.15	ZMYND8	3309.38	0.479784	0.091646	5.23519	1.64816e-07	7.29163e-06
ENSG00000044459.10	CNTLN	338.524	0.783571	0.149819	5.23011	1.69406e-07	7.47665e-06
ENSG00000123411.10	IKZF4	457.11	0.707828	0.135538	5.22238	1.7664e-07	7.77725e-06
ENSG00000118965.10	WDR35	858.253	0.749422	0.143532	5.22127	1.77697e-07	7.80505e-06
ENSG00000166311.5	SMPD1	172.116	-1.05574	0.202316	-5.21829	1.80582e-07	7.91284e-06
ENSG00000163596.12	ICA1L	282.999	0.865515	0.165951	5.21547	1.83352e-07	8.01509e-06
ENSG00000109255.7	NMU	144.088	1.05713	0.202949	5.20886	1.9e-07	8.286e-06
ENSG00000188290.6	HES4	64.4119	-1.3429	0.257923	-5.2066	1.92333e-07	8.36783e-06
ENSG00000099365.5	STX1B	185.8	1.0724	0.206152	5.20201	1.97148e-07	8.55707e-06
ENSG00000228956.4	AC144521.1	102.454	1.14065	0.219325	5.20076	1.98478e-07	8.57423e-06
ENSG00000081479.8	LRP2	583.929	-1.54989	0.298011	-5.20077	1.98461e-07	8.57423e-06
ENSG00000146151.8	HMGCLL1	88.1188	1.28155	0.24667	5.19541	2.04273e-07	8.80386e-06
ENSG00000104059.4	FAM189A1	660.467	0.721697	0.139018	5.1914	2.08714e-07	8.97421e-06
ENSG00000077063.6	CTTNBP2	611.175	0.936212	0.180373	5.19042	2.09819e-07	8.97967e-06
ENSG00000005249.8	PRKAR2B	335.999	0.944043	0.181877	5.19057	2.09655e-07	8.97967e-06
ENSG00000170962.8	PDGFD	302.789	0.991705	0.191312	5.1837	2.1753e-07	9.28805e-06
ENSG00000119698.7	PPP4R4	74.5272	1.32493	0.25574	5.18075	2.21001e-07	9.41433e-06
ENSG00000100626.12	GALNT16	146.995	1.10997	0.214746	5.16873	2.35695e-07	1.00171e-05
ENSG00000087903.8	RFX2	352.102	0.983766	0.190453	5.16539	2.39941e-07	1.01739e-05
ENSG00000168461.8	RAB31	1175.82	0.642979	0.124598	5.16042	2.46395e-07	1.03996e-05
ENSG00000148908.10	RGS10	78.657	1.24963	0.242155	5.16047	2.46335e-07	1.03996e-05
ENSG00000183775.6	KCTD16	37.99	1.40689	0.272732	5.15851	2.48923e-07	1.04822e-05
ENSG00000167588.8	GPD1	111.831	1.37507	0.266716	5.15556	2.52875e-07	1.06e-05
ENSG00000196547.10	MAN2A2	589.76	-0.681392	0.13216	-5.15582	2.52529e-07	1.06e-05
ENSG00000174851.10	YIF1A	444.207	-0.63235	0.122681	-5.15442	2.5441e-07	1.064e-05
ENSG00000104725.9	NEFL	117.96	1.15353	0.223869	5.15271	2.5675e-07	1.07135e-05
ENSG00000155189.7	AGPAT5	1911.38	0.612599	0.118902	5.15214	2.5753e-07	1.07217e-05
ENSG00000229921.2	KIF25-AS1	12.6943	1.56143	0.303552	5.14386	2.69151e-07	1.11801e-05
ENSG00000151690.10	MFSD6	161.446	0.883518	0.171817	5.1422	2.71538e-07	1.12538e-05
ENSG00000181019.8	NQO1	305.836	0.826333	0.161023	5.13177	2.87024e-07	1.18688e-05
ENSG00000260196.1	RP1-239B22.5	43.9228	1.36565	0.266367	5.12695	2.94475e-07	1.21496e-05
ENSG00000019991.11	HGF	77.7496	1.51053	0.294693	5.12576	2.96335e-07	1.21989e-05
ENSG00000205277.5	MUC12	43.1506	1.43577	0.280181	5.12444	2.98418e-07	1.22572e-05
ENSG00000121900.14	TMEM54	773.35	-0.871751	0.170184	-5.1224	3.01678e-07	1.23634e-05
ENSG00000140682.14	TGFB1I1	174.002	0.973853	0.190145	5.12164	3.02889e-07	1.23854e-05
ENSG00000100167.15	SEPT3	644.374	0.883238	0.172692	5.11452	3.14538e-07	1.28047e-05
ENSG00000135269.13	TES	398.215	-0.824346	0.161168	-5.11483	3.14026e-07	1.28047e-05
ENSG00000138829.6	FBN2	15139.5	-0.8673	0.169721	-5.11014	3.21914e-07	1.3076e-05
ENSG00000179889.14	PDXDC1	5777.75	-0.66502	0.13027	-5.10492	3.30927e-07	1.34124e-05
ENSG00000156475.14	PPP2R2B	277.852	1.14872	0.225056	5.10417	3.32255e-07	1.34366e-05
ENSG00000167779.3	IGFBP6	830.508	0.717434	0.140608	5.10238	3.35411e-07	1.35344e-05
ENSG00000169692.8	AGPAT2	514.607	-0.670166	0.13137	-5.10136	3.37229e-07	1.35779e-05
ENSG00000166073.4	GPR176	471.659	0.903877	0.177387	5.0955	3.47814e-07	1.39735e-05
ENSG00000166974.8	MAPRE2	593.683	0.737235	0.144725	5.09405	3.50498e-07	1.40505e-05
ENSG00000130881.9	LRP3	263.037	-0.773424	0.151865	-5.09284	3.52738e-07	1.41095e-05
ENSG00000134198.5	TSPAN2	558.062	0.863577	0.170032	5.07891	3.79606e-07	1.51512e-05
ENSG00000064763.6	FAR2	866.463	0.657421	0.129767	5.06616	4.0592e-07	1.61664e-05
ENSG00000136490.4	LIMD2	896.842	-0.545038	0.107678	-5.06173	4.15464e-07	1.65107e-05
ENSG00000178467.13	P4HTM	350.808	0.959627	0.189908	5.05312	4.34661e-07	1.72362e-05
ENSG00000253873.1	PCDHGA11	27.3701	-1.46397	0.290301	-5.04294	4.58442e-07	1.81401e-05
ENSG00000184012.7	TMPRSS2	1363.61	-0.787541	0.156287	-5.03907	4.67806e-07	1.84708e-05
ENSG00000139292.8	LGR5	368.244	-1.17006	0.232253	-5.03786	4.70773e-07	1.85481e-05
ENSG00000149972.6	CNTN5	58.6168	1.34592	0.267304	5.03516	4.77451e-07	1.87709e-05
ENSG00000111799.16	COL12A1	45.3984	1.44704	0.287741	5.02897	4.9312e-07	1.93455e-05
ENSG00000143341.7	HMCN1	905.892	0.947948	0.188521	5.02835	4.94707e-07	1.93664e-05
ENSG00000166839.12	ANKDD1A	180.381	1.05522	0.209958	5.02588	5.01138e-07	1.95764e-05
ENSG00000204856.7	FAM216A	183.415	1.06102	0.211159	5.02473	5.04145e-07	1.9652e-05
ENSG00000095637.16	SORBS1	326.494	0.920078	0.183501	5.01403	5.33006e-07	2.06892e-05
ENSG00000108828.11	VAT1	3646.87	-0.511575	0.102024	-5.01428	5.32312e-07	2.06892e-05
ENSG00000138434.12	SSFA2	675.39	-0.611822	0.122139	-5.00922	5.46508e-07	2.11685e-05
ENSG00000151276.19	MAGI1	1721.43	0.52657	0.105178	5.00645	5.54425e-07	2.143e-05
ENSG00000119397.12	CNTRL	492.321	0.641287	0.128306	4.9981	5.78981e-07	2.23259e-05
ENSG00000152556.11	PFKM	1828.7	0.481207	0.0962848	4.99775	5.80034e-07	2.23259e-05
ENSG00000069011.11	PITX1	296.852	-1.50952	0.302107	-4.99663	5.83413e-07	2.24089e-05
ENSG00000145860.7	RNF145	2111.74	0.46168	0.0924786	4.99229	5.96677e-07	2.28705e-05
ENSG00000069424.10	KCNAB2	238.166	0.766314	0.153903	4.9792	6.38482e-07	2.44219e-05
ENSG00000100385.9	IL2RB	49.761	1.26883	0.254945	4.9769	6.46114e-07	2.46465e-05
ENSG00000165929.8	TC2N	682.436	-0.740033	0.148702	-4.97662	6.47037e-07	2.46465e-05
ENSG00000067798.9	NAV3	93.1302	1.37282	0.276091	4.97234	6.61513e-07	2.51046e-05
ENSG00000127561.10	SYNGR3	342.965	0.910511	0.183118	4.97225	6.618e-07	2.51046e-05
ENSG00000172461.6	FUT9	154.453	1.27531	0.257362	4.95534	7.22054e-07	2.73338e-05
ENSG00000104043.10	ATP8B4	126.762	1.2531	0.252998	4.95303	7.30685e-07	2.76037e-05
ENSG00000213420.3	GPC2	470.733	0.751954	0.1519	4.95031	7.4094e-07	2.78741e-05
ENSG00000184194.5	GPR173	750.073	0.914446	0.184739	4.94993	7.42398e-07	2.78741e-05
ENSG00000226510.1	UPK1A-AS1	13.9399	1.49986	0.302959	4.95071	7.39416e-07	2.78741e-05
ENSG00000179776.13	CDH5	91.0442	1.37173	0.277143	4.94953	7.43944e-07	2.78751e-05
ENSG00000164089.4	ETNPPL	123.338	-0.993288	0.200811	-4.94639	7.56033e-07	2.82704e-05
ENSG00000132130.7	LHX1	326.253	1.07367	0.217211	4.94299	7.6933e-07	2.87092e-05
ENSG00000102218.5	RP2	433.567	-1.00001	0.202412	-4.94046	7.79373e-07	2.90249e-05
ENSG00000156113.16	KCNMA1	26.0198	1.42739	0.289076	4.93779	7.90143e-07	2.93664e-05
ENSG00000145198.10	VWA5B2	467.621	0.937496	0.190045	4.93302	8.09689e-07	3.00321e-05
ENSG00000187513.8	GJA4	485.835	-0.986557	0.200161	-4.92882	8.27268e-07	3.06222e-05
ENSG00000197283.8	SYNGAP1	2649.77	0.562048	0.114131	4.92457	8.45446e-07	3.12322e-05
ENSG00000176597.7	B3GNT5	230.786	-0.797647	0.162253	-4.91608	8.82938e-07	3.25517e-05
ENSG00000080503.15	SMARCA2	57.8126	-1.18851	0.242026	-4.91068	9.07631e-07	3.3395e-05
ENSG00000169760.13	NLGN1	194.607	1.16438	0.237179	4.9093	9.14004e-07	3.35622e-05
ENSG00000148175.8	STOM	1355.72	-0.485936	0.0990291	-4.907	9.24794e-07	3.38906e-05
ENSG00000169026.8	MFSD7	117.083	-1.09853	0.223892	-4.90654	9.26985e-07	3.39033e-05
ENSG00000178445.8	GLDC	1267.84	-0.688619	0.140433	-4.90353	9.41299e-07	3.43583e-05
ENSG00000123374.6	CDK2	671.371	-0.646397	0.132126	-4.89229	9.96688e-07	3.63079e-05
ENSG00000106333.8	PCOLCE	487.712	0.792934	0.162139	4.89046	1.00603e-06	3.65755e-05
ENSG00000069399.8	BCL3	37.1001	-1.34919	0.276603	-4.87772	1.07321e-06	3.8941e-05
ENSG00000137225.8	CAPN11	45.9241	1.29626	0.265836	4.87617	1.08164e-06	3.91694e-05
ENSG00000260412.1	RP11-438B23.2	35.2704	1.36911	0.280962	4.87295	1.09944e-06	3.97357e-05
ENSG00000121871.3	SLITRK3	39.4422	1.45054	0.298116	4.86571	1.14048e-06	4.11378e-05
ENSG00000123360.7	PDE1B	63.0472	1.36525	0.280695	4.86382	1.15139e-06	4.14501e-05
ENSG00000177990.7	DPY19L2	299.898	0.922435	0.189686	4.86297	1.15636e-06	4.15475e-05
ENSG00000206417.4	H1FX-AS1	191.096	0.914194	0.188163	4.85851	1.18271e-06	4.24112e-05
ENSG00000182489.7	XKRX	116.024	0.975813	0.200873	4.85787	1.18654e-06	4.24656e-05
ENSG00000186594.8	MIR22HG	98.0658	-1.01674	0.209494	-4.8533	1.21423e-06	4.3288e-05
ENSG00000118473.17	SGIP1	497.648	0.865577	0.178337	4.8536	1.21239e-06	4.3288e-05
ENSG00000272168.1	CASC15	251.225	0.914462	0.188444	4.85269	1.21797e-06	4.33372e-05
ENSG00000226711.2	FAM66C	64.5127	1.20749	0.24917	4.84605	1.25943e-06	4.47255e-05
ENSG00000169604.15	ANTXR1	2981.92	0.458455	0.0946285	4.84479	1.26747e-06	4.49243e-05
ENSG00000015413.5	DPEP1	143.854	1.0007	0.206723	4.84077	1.29337e-06	4.57538e-05
ENSG00000131437.11	KIF3A	675.391	0.646692	0.133618	4.83987	1.29925e-06	4.58734e-05
ENSG00000145703.11	IQGAP2	407.524	-0.740618	0.153077	-4.83819	1.31025e-06	4.61732e-05
ENSG00000156298.8	TSPAN7	119.364	1.07438	0.222474	4.82922	1.37068e-06	4.82103e-05
ENSG00000174460.3	ZCCHC12	70.1722	1.0911	0.226031	4.82722	1.38455e-06	4.86047e-05
ENSG00000139977.9	NAA30	1350.23	-0.650961	0.134999	-4.82197	1.42149e-06	4.98065e-05
ENSG00000163704.7	PRRT3	494.83	0.731991	0.151962	4.81694	1.45774e-06	5.09793e-05
ENSG00000166105.11	GLB1L3	39.291	1.32145	0.274487	4.81427	1.4774e-06	5.15686e-05
ENSG00000239887.3	C1orf226	153.531	0.858415	0.178381	4.81226	1.49236e-06	5.18935e-05
ENSG00000116396.9	KCNC4	617.977	-0.962403	0.199987	-4.81232	1.49188e-06	5.18935e-05
ENSG00000198794.7	SCAMP5	1217.59	0.762424	0.158879	4.79875	1.59655e-06	5.54116e-05
ENSG00000204301.5	NOTCH4	50.7968	1.28279	0.267449	4.79641	1.61533e-06	5.59575e-05
ENSG00000172830.8	SSH3	497.702	-0.619533	0.129213	-4.79467	1.62942e-06	5.63393e-05
ENSG00000204347.3	BTBD17	28.7546	1.45355	0.303296	4.7925	1.64713e-06	5.6738e-05
ENSG00000079308.12	TNS1	172.911	1.23073	0.256783	4.79287	1.6441e-06	5.6738e-05
ENSG00000108018.11	SORCS1	457.706	1.04948	0.219095	4.79009	1.66705e-06	5.73165e-05
ENSG00000138134.7	STAMBPL1	73.0739	-1.18618	0.247975	-4.78348	1.72288e-06	5.91252e-05
ENSG00000019144.12	PHLDB1	1253.86	0.528375	0.110637	4.77577	1.79017e-06	6.13201e-05
ENSG00000172794.15	RAB37	254.289	0.845769	0.177156	4.77414	1.8048e-06	6.17062e-05
ENSG00000182866.12	LCK	78.0051	1.22947	0.257658	4.77171	1.82671e-06	6.23391e-05
ENSG00000122025.10	FLT3	27.3123	1.3619	0.285695	4.76697	1.87016e-06	6.37033e-05
ENSG00000102349.10	KLF8	1178.03	-0.623125	0.130759	-4.76544	1.88444e-06	6.40708e-05
ENSG00000065534.14	MYLK	213.909	0.738017	0.154897	4.76457	1.8926e-06	6.42295e-05
ENSG00000184985.12	SORCS2	63.8698	1.27954	0.268673	4.76243	1.91275e-06	6.47935e-05
ENSG00000183044.7	ABAT	483.215	0.704451	0.148093	4.75682	1.96663e-06	6.64959e-05
ENSG00000185532.10	PRKG1	162.171	1.10088	0.231564	4.7541	1.99328e-06	6.7273e-05
ENSG00000155897.5	ADCY8	146.147	1.09317	0.230016	4.7526	2.00816e-06	6.76509e-05
ENSG00000118762.3	PKD2	1702.29	0.487986	0.102858	4.74428	2.09247e-06	7.03623e-05
ENSG00000105409.11	ATP1A3	50.1305	1.39423	0.294186	4.73928	2.14475e-06	7.19882e-05
ENSG00000141524.11	TMC6	1568	-0.600499	0.12675	-4.73768	2.16184e-06	7.24295e-05
ENSG00000226508.1	AC104655.3	74.2312	1.02612	0.216688	4.73545	2.18567e-06	7.30945e-05
ENSG00000163531.11	NFASC	232.873	0.976587	0.206321	4.73334	2.20854e-06	7.3725e-05
ENSG00000163069.8	SGCB	929.243	0.511929	0.108275	4.72804	2.26693e-06	7.5537e-05
ENSG00000130962.13	PRRG1	172.805	-0.814222	0.17238	-4.72341	2.31921e-06	7.71388e-05
ENSG00000050767.11	COL23A1	2653.5	0.79475	0.168324	4.72155	2.34056e-06	7.77084e-05
ENSG00000122359.13	ANXA11	1350.18	-0.609768	0.129348	-4.71415	2.4272e-06	8.02944e-05
ENSG00000197535.10	MYO5A	766.33	0.725341	0.153859	4.71432	2.42518e-06	8.02944e-05
ENSG00000125731.8	SH2D3A	99.5873	-1.00512	0.213756	-4.70217	2.57411e-06	8.50013e-05
ENSG00000154035.6	C17orf103	522.331	-0.702804	0.149549	-4.69949	2.60814e-06	8.59704e-05
ENSG00000112715.16	VEGFA	9710.02	0.520711	0.110941	4.69357	2.68475e-06	8.83368e-05
ENSG00000185920.11	PTCH1	1259.85	0.950106	0.202456	4.6929	2.69358e-06	8.84688e-05
ENSG00000197442.8	MAP3K5	65.2081	-1.10121	0.234893	-4.68813	2.75711e-06	9.03937e-05
ENSG00000177181.10	RIMKLA	149.095	1.07347	0.229053	4.68658	2.77812e-06	9.09203e-05
ENSG00000146674.10	IGFBP3	1926.97	1.36765	0.291858	4.68603	2.78557e-06	9.10018e-05
ENSG00000117643.10	MAN1C1	89.7433	1.00163	0.213987	4.68078	2.85788e-06	9.31983e-05
ENSG00000179766.13	ATP8B5P	146.427	0.946891	0.202376	4.67887	2.88454e-06	9.3901e-05
ENSG00000127334.10	DYRK2	1557.33	0.710963	0.152036	4.67627	2.9214e-06	9.49327e-05
ENSG00000121753.8	BAI2	441.737	1.01938	0.219036	4.65397	3.25605e-06	0.00010562
ENSG00000117308.10	GALE	509.611	-0.647121	0.139064	-4.65342	3.2648e-06	0.000105717
ENSG00000088367.16	EPB41L1	816.544	0.592877	0.127421	4.6529	3.27307e-06	0.000105798
ENSG00000154096.9	THY1	1041.41	1.33459	0.286854	4.65252	3.27905e-06	0.000105806
ENSG00000196544.6	C17orf59	70.9822	-1.05544	0.226947	-4.6506	3.30963e-06	0.000106605
ENSG00000138613.9	APH1B	1011.69	0.488351	0.105018	4.65016	3.31676e-06	0.000106648
ENSG00000116704.6	SLC35D1	335.423	-0.701236	0.150859	-4.64829	3.34693e-06	0.000107429
ENSG00000175264.3	CHST1	51.9757	1.26613	0.27254	4.64569	3.38947e-06	0.000108605
ENSG00000151835.9	SACS	1318.43	0.610965	0.131725	4.63819	3.51478e-06	0.000112424
ENSG00000139514.8	SLC7A1	595.632	0.685253	0.147851	4.63475	3.57365e-06	0.000114108
ENSG00000112414.10	GPR126	1358.37	-0.578167	0.1249	-4.62904	3.67372e-06	0.0001171
ENSG00000142556.14	ZNF614	1394.08	0.49758	0.107505	4.62843	3.68452e-06	0.000117241
ENSG00000115361.3	ACADL	32.9104	-1.28086	0.276834	-4.62682	3.7133e-06	0.000117952
ENSG00000162512.11	SDC3	2691.9	0.583313	0.126174	4.62307	3.78101e-06	0.000119895
ENSG00000116016.9	EPAS1	66.1911	-1.22258	0.264709	-4.61858	3.86366e-06	0.000122305
ENSG00000268231.1	CTD-2560K21.6	15.971	1.4039	0.304035	4.61755	3.88289e-06	0.000122491
ENSG00000172733.10	PURG	190.925	0.878735	0.190289	4.61789	3.87667e-06	0.000122491
ENSG00000185340.11	GAS2L1	317.397	-0.619757	0.134277	-4.61553	3.92101e-06	0.00012327
ENSG00000184307.9	ZDHHC23	919.324	-0.586335	0.127028	-4.6158	3.91587e-06	0.00012327
ENSG00000255434.1	CTD-2530H12.8	13.6716	1.40311	0.304041	4.61487	3.93338e-06	0.000123448
ENSG00000106976.14	DNM1	1048.41	0.78503	0.170211	4.61209	3.98645e-06	0.0001249
ENSG00000151327.8	FAM177A1	834.606	-0.609255	0.132183	-4.60919	4.04233e-06	0.000126435
ENSG00000011198.3	ABHD5	303.273	-0.705999	0.153215	-4.60791	4.06736e-06	0.000127001
ENSG00000164111.10	ANXA5	3688.51	-0.509932	0.110759	-4.60397	4.14508e-06	0.000129208
ENSG00000133048.8	CHI3L1	21.0373	1.37304	0.298483	4.60007	4.22348e-06	0.000131429
ENSG00000133401.11	PDZD2	230.933	0.980005	0.213244	4.59569	4.31317e-06	0.000133993
ENSG00000146966.8	DENND2A	554.238	0.61527	0.133919	4.59433	4.34146e-06	0.000134644
ENSG00000204516.5	MICB	72.6737	-1.00305	0.218472	-4.59118	4.40751e-06	0.000136462
ENSG00000188185.7	LINC00265	224.541	0.685027	0.149221	4.5907	4.41764e-06	0.000136545
ENSG00000141424.8	SLC39A6	1294.24	0.647084	0.140985	4.58974	4.43789e-06	0.000136941
ENSG00000152778.7	IFIT5	92.1704	0.97359	0.212565	4.5802	4.64534e-06	0.000143101
ENSG00000177106.10	EPS8L2	1290.28	-0.934191	0.204011	-4.57913	4.66914e-06	0.000143594
ENSG00000119801.8	YPEL5	1069.58	-0.608001	0.13291	-4.57453	4.77289e-06	0.000146539
ENSG00000110844.9	PRPF40B	530.942	0.577811	0.126324	4.57402	4.78447e-06	0.000146649
ENSG00000134762.12	DSC3	90.4917	1.32425	0.29018	4.56353	5.03007e-06	0.00015392
ENSG00000129925.6	TMEM8A	1999.88	-0.443342	0.0971698	-4.56255	5.05356e-06	0.000154382
ENSG00000075142.9	SRI	651.798	0.581607	0.127577	4.55886	5.14332e-06	0.000156863
ENSG00000213949.4	ITGA1	114.172	1.13184	0.248426	4.55605	5.21248e-06	0.000158696
ENSG00000088970.11	PLK1S1	718.088	0.652474	0.143221	4.55572	5.22072e-06	0.000158696
ENSG00000163946.9	FAM208A	1928.2	0.429043	0.0942411	4.55261	5.29844e-06	0.000160792
ENSG00000182463.11	TSHZ2	34.6158	1.3835	0.304228	4.54758	5.42668e-06	0.000164412
ENSG00000173918.10	C1QTNF1	573.277	0.80649	0.177422	4.5456	5.47785e-06	0.000165689
ENSG00000137802.9	MAPKBP1	459.029	0.623903	0.137525	4.53665	5.7156e-06	0.000172596
ENSG00000115808.7	STRN	953.456	-0.452387	0.0998501	-4.53066	5.8801e-06	0.000177272
ENSG00000196628.9	TCF4	1167.79	0.456218	0.100972	4.51828	6.23443e-06	0.000187646
ENSG00000100228.8	RAB36	107.753	1.15384	0.255427	4.51729	6.26348e-06	0.000188212
ENSG00000121060.10	TRIM25	897.796	0.699196	0.154811	4.51644	6.28877e-06	0.000188663
ENSG00000197977.3	ELOVL2	222.599	-0.878073	0.1945	-4.51452	6.34597e-06	0.000189819
ENSG00000072195.10	SPEG	806.69	0.796707	0.176479	4.51446	6.34797e-06	0.000189819
ENSG00000186312.6	CA5BP1	320.242	-0.703952	0.156026	-4.51175	6.4296e-06	0.000191947
ENSG00000254602.1	AP000662.4	264.009	0.76389	0.169421	4.50883	6.51867e-06	0.00019429
ENSG00000134250.13	NOTCH2	2954.24	0.510019	0.113239	4.50391	6.67147e-06	0.000198522
ENSG00000103335.15	PIEZO1	490.425	-0.787559	0.174974	-4.50101	6.76319e-06	0.000200926
ENSG00000168916.11	ZNF608	2541.69	0.567759	0.126444	4.49019	7.11606e-06	0.000211068
ENSG00000110400.6	PVRL1	1841.21	0.741135	0.16514	4.48792	7.19228e-06	0.000212984
ENSG00000076604.10	TRAF4	2332.9	-0.421434	0.0939471	-4.48587	7.26174e-06	0.000214695
ENSG00000166165.8	CKB	3863.6	-0.612592	0.136576	-4.48537	7.27863e-06	0.000214848
ENSG00000150510.11	FAM124A	1036.15	0.544187	0.121481	4.47961	7.47798e-06	0.000220378
ENSG00000148218.11	ALAD	541.25	-0.695733	0.155379	-4.47765	7.54687e-06	0.000222052
ENSG00000003400.10	CASP10	115.402	-0.893232	0.199679	-4.47334	7.70082e-06	0.000226219
ENSG00000234771.2	RP11-395P17.3	408.895	0.582771	0.130362	4.4704	7.80749e-06	0.000228986
ENSG00000147526.15	TACC1	311.863	-0.799769	0.178927	-4.46981	7.82895e-06	0.00022925
ENSG00000112343.8	TRIM38	150.31	-0.900672	0.201745	-4.4644	8.02919e-06	0.000234739
ENSG00000119147.5	C2orf40	35.1984	1.30487	0.292307	4.46405	8.0426e-06	0.000234757
ENSG00000082269.12	FAM135A	845.564	0.608162	0.13629	4.46228	8.10913e-06	0.000236323
ENSG00000234147.1	RP3-460G2.2	14.9813	-1.325	0.29726	-4.45737	8.297e-06	0.000241415
ENSG00000137203.6	TFAP2A	82.5325	-1.26467	0.284298	-4.4484	8.65143e-06	0.00025133
ENSG00000148600.10	CDHR1	95.335	1.32472	0.298013	4.44517	8.78211e-06	0.000254723
ENSG00000116147.12	TNR	20.4829	1.35066	0.303947	4.44375	8.84058e-06	0.000256014
ENSG00000156689.2	GLYATL2	170.041	0.90472	0.203702	4.44139	8.93781e-06	0.000258422
ENSG00000115107.15	STEAP3	570.264	-0.788961	0.177883	-4.43528	9.1953e-06	0.000265449
ENSG00000267317.1	CTB-25B13.12	57.7738	-1.10619	0.249426	-4.43494	9.20993e-06	0.000265454
ENSG00000185928.7	PAGR1	272.796	0.714682	0.16122	4.43297	9.29426e-06	0.000267465
ENSG00000114115.5	RBP1	413.373	0.666755	0.150503	4.43019	9.41502e-06	0.000270516
ENSG00000183444.10	OR7E38P	58.3795	-1.12818	0.254934	-4.42539	9.62668e-06	0.000276165
ENSG00000082146.8	STRADB	886.1	-0.618467	0.139811	-4.4236	9.70681e-06	0.00027803
ENSG00000122970.11	IFT81	574.002	0.596493	0.134865	4.4229	9.73852e-06	0.000278503
ENSG00000128567.12	PODXL	24297.3	-0.826148	0.187052	-4.41667	1.00234e-05	0.000286203
ENSG00000268621.1	AC006262.5	11.5656	1.31321	0.297389	4.41579	1.00643e-05	0.000286927
ENSG00000138031.10	ADCY3	617.392	0.681113	0.154372	4.41216	1.02345e-05	0.000291325
ENSG00000197587.6	DMBX1	62.2867	1.32701	0.300974	4.40906	1.03821e-05	0.00029507
ENSG00000126391.9	FRMD8	732.604	-0.544998	0.12366	-4.40724	1.04694e-05	0.000297091
ENSG00000171759.4	PAH	136.839	1.01353	0.230154	4.40371	1.06416e-05	0.000301512
ENSG00000039523.13	FAM65A	903.424	-0.586212	0.133183	-4.40156	1.07474e-05	0.000304042
ENSG00000077092.14	RARB	222.572	1.0198	0.23185	4.39855	1.08977e-05	0.000307744
ENSG00000163486.8	SRGAP2	1304.51	0.432135	0.0982511	4.39827	1.09118e-05	0.000307744
ENSG00000188112.4	C6orf132	657.611	-0.726098	0.165163	-4.39625	1.10139e-05	0.00030967
ENSG00000197965.7	MPZL1	3286.22	0.433141	0.0985221	4.39639	1.10069e-05	0.00030967
ENSG00000101220.13	C20orf27	699.458	0.558313	0.127024	4.39533	1.10605e-05	0.000310507
ENSG00000182255.6	KCNA4	32.3135	1.31832	0.299966	4.39491	1.10816e-05	0.000310624
ENSG00000176490.4	DIRAS1	111.363	-0.976727	0.222286	-4.39402	1.11276e-05	0.000311437
ENSG00000235106.4	LINC00094	576.969	0.576328	0.131192	4.39302	1.11789e-05	0.000311923
ENSG00000178252.13	WDR6	2959.21	0.511801	0.116497	4.39326	1.11664e-05	0.000311923
ENSG00000133789.10	SWAP70	844.421	-0.481797	0.10969	-4.39234	1.12136e-05	0.000312416
ENSG00000130829.13	DUSP9	74.8464	-1.24779	0.284286	-4.3892	1.13769e-05	0.000316484
ENSG00000165521.11	EML5	194.029	0.889082	0.202836	4.38326	1.16918e-05	0.000324752
ENSG00000109956.8	B3GAT1	807.166	0.588356	0.134372	4.37858	1.19457e-05	0.000330805
ENSG00000107742.8	SPOCK2	266.273	1.32607	0.302836	4.37884	1.19312e-05	0.000330805
ENSG00000168830.6	HTR1E	42.3332	1.26183	0.288544	4.37309	1.22501e-05	0.000338721
ENSG00000104879.4	CKM	51.5576	-1.27773	0.292329	-4.37087	1.23755e-05	0.000341674
ENSG00000109066.9	TMEM104	554.502	-0.638572	0.146209	-4.36752	1.25665e-05	0.000346426
ENSG00000187109.9	NAP1L1	12492.5	0.450397	0.103158	4.36607	1.26503e-05	0.000347694
ENSG00000181234.8	TMEM132C	82.0691	1.25001	0.286296	4.36617	1.26446e-05	0.000347694
ENSG00000073910.15	FRY	2482.72	0.69323	0.158819	4.3649	1.2718e-05	0.000349031
ENSG00000196358.6	NTNG2	23.2538	1.327	0.304113	4.3635	1.27999e-05	0.000350755
ENSG00000108639.3	SYNGR2	789.281	-0.598113	0.137115	-4.36213	1.28804e-05	0.000352435
ENSG00000164985.10	PSIP1	6616.05	0.563909	0.129285	4.36175	1.29025e-05	0.000352515
ENSG00000144834.8	TAGLN3	84.5458	1.13612	0.260588	4.35983	1.30161e-05	0.000355089
ENSG00000185518.7	SV2B	93.1776	1.17751	0.270195	4.35802	1.31247e-05	0.000357522
ENSG00000198466.8	ZNF587	2074.2	-0.520902	0.119778	-4.34889	1.36828e-05	0.000372171
ENSG00000177666.11	PNPLA2	985.228	-0.514402	0.118524	-4.34008	1.42433e-05	0.000386845
ENSG00000111252.6	SH2B3	236.53	-0.86771	0.199964	-4.33933	1.42918e-05	0.000387588
ENSG00000197019.4	SERTAD1	68.578	-0.967847	0.223252	-4.33521	1.4562e-05	0.000394333
ENSG00000261452.1	RP11-509E16.1	132.235	0.781672	0.18035	4.33419	1.46298e-05	0.000395586
ENSG00000100234.11	TIMP3	195.688	0.823161	0.190042	4.33146	1.48121e-05	0.000399928
ENSG00000101349.12	PAK7	24.361	1.28741	0.297379	4.32917	1.49669e-05	0.000403513
ENSG00000198873.10	GRK5	606.848	0.7018	0.162133	4.32855	1.50092e-05	0.000404061
ENSG00000197747.4	S100A10	4824.36	-0.672713	0.155427	-4.32815	1.50368e-05	0.00040421
ENSG00000050555.13	LAMC3	279.168	0.751953	0.173769	4.3273	1.50945e-05	0.000405168
ENSG00000140832.5	MARVELD3	427.784	-0.707095	0.163628	-4.32135	1.55076e-05	0.000415648
ENSG00000159167.7	STC1	652.657	0.965592	0.223556	4.31925	1.56562e-05	0.000419021
ENSG00000158828.5	PINK1	439.679	-0.600841	0.139145	-4.3181	1.57381e-05	0.0004206
ENSG00000185803.4	SLC52A2	769.34	-0.537263	0.12449	-4.31571	1.59094e-05	0.00042456
ENSG00000257060.2	RP11-266O8.1	9.50949	1.28581	0.297969	4.31524	1.59429e-05	0.000424836
ENSG00000068078.13	FGFR3	4113.11	-0.49128	0.11392	-4.31251	1.61414e-05	0.000429502
ENSG00000160199.10	PKNOX1	260.261	-0.615319	0.142742	-4.3107	1.62736e-05	0.000432393
ENSG00000183873.11	SCN5A	412.616	0.735742	0.170728	4.30945	1.63661e-05	0.000434223
ENSG00000118137.5	APOA1	2289.27	-1.26119	0.292738	-4.30826	1.64541e-05	0.000435926
ENSG00000155816.15	FMN2	210.584	0.897839	0.208436	4.30751	1.65103e-05	0.000436786
ENSG00000168079.12	SCARA5	31.1823	1.27032	0.295139	4.30413	1.67644e-05	0.000442868
ENSG00000204682.5	CASC10	633.537	0.49292	0.114543	4.30336	1.68229e-05	0.000443141
ENSG00000166963.8	MAP1A	289.966	0.835362	0.194115	4.30344	1.68169e-05	0.000443141
ENSG00000165156.10	ZHX1	329.247	-0.749342	0.174322	-4.2986	1.71884e-05	0.000452118
ENSG00000204385.6	SLC44A4	157.505	1.13185	0.263548	4.29467	1.7495e-05	0.000459526
ENSG00000093072.11	CECR1	1281.12	0.494115	0.115158	4.29077	1.78054e-05	0.000467009
ENSG00000100439.6	ABHD4	1039.99	-0.742886	0.173231	-4.28841	1.79959e-05	0.000471335
ENSG00000135596.13	MICAL1	2057.03	0.711003	0.165847	4.28709	1.81026e-05	0.000473453
ENSG00000226846.1	LINC00348	48.9834	-1.15767	0.270092	-4.28622	1.81742e-05	0.000474649
ENSG00000121064.8	SCPEP1	652.46	0.640138	0.149601	4.27895	1.87774e-05	0.000489707
ENSG00000072840.8	EVC	1180.97	-0.540927	0.126609	-4.27242	1.9336e-05	0.00050356
ENSG00000164125.11	FAM198B	2127.77	-0.827901	0.194088	-4.2656	1.99367e-05	0.000518468
ENSG00000175229.6	GAL3ST3	169.807	0.907552	0.212847	4.26386	2.00926e-05	0.000521782
ENSG00000095932.5	C19orf77	75.9813	1.16496	0.273344	4.26187	2.02719e-05	0.000525695
ENSG00000123179.9	EBPL	644.916	0.53897	0.126519	4.25999	2.04436e-05	0.000528655
ENSG00000124212.5	PTGIS	921.215	0.781955	0.183553	4.2601	2.04338e-05	0.000528655
ENSG00000156587.11	UBE2L6	438.289	0.790753	0.185725	4.25766	2.06575e-05	0.000533435
ENSG00000167081.12	PBX3	609.049	0.601165	0.141237	4.25642	2.0773e-05	0.000535489
ENSG00000102221.9	PHF16	1628.99	-0.837303	0.196727	-4.25617	2.07954e-05	0.000535489
ENSG00000091844.3	RGS17	63.4663	0.989307	0.232484	4.25537	2.08705e-05	0.000536671
ENSG00000105173.9	CCNE1	453.098	-0.577855	0.135837	-4.25404	2.09945e-05	0.000539102
ENSG00000079739.11	PGM1	3777.51	-0.739982	0.173995	-4.25289	2.1103e-05	0.000540378
ENSG00000198467.9	TPM2	1578.34	0.500663	0.11772	4.253	2.10922e-05	0.000540378
ENSG00000206432.4	TMEM200C	222.475	0.810481	0.190686	4.25034	2.13448e-05	0.000545049
ENSG00000135452.5	TSPAN31	567.81	0.626903	0.147494	4.25035	2.13437e-05	0.000545049
ENSG00000171557.12	FGG	22.5645	-1.2721	0.299358	-4.24941	2.14339e-05	0.000546414
ENSG00000100079.5	LGALS2	70.3372	1.06086	0.249665	4.24916	2.14577e-05	0.000546414
ENSG00000125844.11	RRBP1	2305.16	-0.565827	0.133385	-4.24204	2.21496e-05	0.00056325
ENSG00000150893.9	FREM2	3747.22	-0.74839	0.176464	-4.24104	2.22487e-05	0.000564988
ENSG00000100097.7	LGALS1	124.499	1.03765	0.244793	4.2389	2.24622e-05	0.000569621
ENSG00000140575.8	IQGAP1	3488.28	-0.395439	0.0933445	-4.23634	2.27194e-05	0.000575349
ENSG00000136928.4	GABBR2	54.6917	1.2566	0.296982	4.23123	2.3242e-05	0.000587759
ENSG00000204366.3	ZBTB12	572.424	0.672926	0.159049	4.23092	2.32735e-05	0.000587759
ENSG00000176014.8	TUBB6	468.218	-0.697482	0.164874	-4.2304	2.33272e-05	0.000588307
ENSG00000133104.8	SPG20	2277.32	0.507295	0.11996	4.22887	2.34873e-05	0.000591531
ENSG00000111674.4	ENO2	2760.27	0.587907	0.139059	4.22776	2.36028e-05	0.000591661
ENSG00000182890.3	GLUD2	224.118	-0.769106	0.181926	-4.22758	2.36213e-05	0.000591661
ENSG00000169282.13	KCNAB1	44.447	1.23092	0.291153	4.22775	2.36036e-05	0.000591661
ENSG00000176274.6	SLC25A53	276.498	0.649048	0.153521	4.22776	2.36032e-05	0.000591661
ENSG00000185585.15	OLFML2A	1167.62	0.859666	0.203393	4.22663	2.37221e-05	0.000593376
ENSG00000159239.7	C2orf81	137.385	0.940271	0.22256	4.22479	2.39159e-05	0.00059741
ENSG00000110880.6	CORO1C	1871.89	-0.622665	0.147409	-4.22408	2.39918e-05	0.000598491
ENSG00000156500.10	FAM122C	2008.84	-0.645569	0.153111	-4.21636	2.48279e-05	0.000618509
ENSG00000125798.10	FOXA2	2200.75	0.406141	0.0963749	4.21418	2.50685e-05	0.000623655
ENSG00000074047.16	GLI2	234.781	0.949253	0.225466	4.21019	2.55154e-05	0.000633914
ENSG00000154760.9	SLFN13	941.716	-0.505422	0.120072	-4.20931	2.56151e-05	0.000635531
ENSG00000167103.7	PIP5KL1	115.056	1.04198	0.247746	4.20584	2.60117e-05	0.000644362
ENSG00000144681.6	STAC	66.4036	1.05316	0.25042	4.20558	2.60412e-05	0.000644362
ENSG00000106927.7	AMBP	89.5436	0.98901	0.235253	4.20403	2.62206e-05	0.000647411
ENSG00000135218.13	CD36	48.1312	-1.15678	0.275168	-4.2039	2.62349e-05	0.000647411
ENSG00000159337.6	PLA2G4D	10.0824	1.26057	0.300206	4.19902	2.68076e-05	0.000660655
ENSG00000056661.9	PCGF2	1709.4	0.378176	0.0900709	4.19864	2.68518e-05	0.000660856
ENSG00000198795.6	ZNF521	527.298	0.640194	0.152495	4.19814	2.6912e-05	0.000661451
ENSG00000170381.8	SEMA3E	1654.83	0.896493	0.21366	4.19589	2.71802e-05	0.000667151
ENSG00000171130.13	ATP6V0E2	409.86	0.575074	0.137075	4.19532	2.72489e-05	0.000667943
ENSG00000127084.13	FGD3	48.421	1.09086	0.260126	4.19358	2.74584e-05	0.000672181
ENSG00000198673.6	FAM19A2	42.9766	1.14845	0.273933	4.19246	2.75946e-05	0.000674617
ENSG00000163629.8	PTPN13	15174.7	0.423174	0.100972	4.19099	2.77741e-05	0.000678101
ENSG00000155099.3	TMEM55A	246.198	0.658351	0.157109	4.19041	2.78448e-05	0.000678926
ENSG00000178401.10	DNAJC22	198.883	-0.726009	0.17333	-4.18858	2.807e-05	0.000683509
ENSG00000120318.11	ARAP3	1002.37	0.655182	0.156511	4.18617	2.837e-05	0.000689897
ENSG00000183833.12	MAATS1	612.581	0.942042	0.225074	4.18548	2.84565e-05	0.000691087
ENSG00000138678.6	AGPAT9	25.5039	1.25161	0.29912	4.18432	2.86024e-05	0.000693712
ENSG00000149257.9	SERPINH1	8137.83	-0.542195	0.129708	-4.18012	2.91359e-05	0.000705718
ENSG00000182158.10	CREB3L2	1865.53	-0.539442	0.129144	-4.17707	2.95286e-05	0.000714288
ENSG00000135902.5	CHRND	11.8577	1.2468	0.298601	4.17546	2.97379e-05	0.000718405
ENSG00000204815.4	TTC25	67.4032	0.975011	0.233584	4.17413	2.99132e-05	0.000721691
ENSG00000101098.8	RIMS4	217.713	1.12193	0.26901	4.17057	3.03835e-05	0.000732076
ENSG00000160472.4	TMEM190	20.0016	1.26269	0.302884	4.1689	3.0607e-05	0.000736493
ENSG00000103184.7	SEC14L5	87.2971	1.13306	0.271987	4.16586	3.10186e-05	0.00074542
ENSG00000065618.12	COL17A1	55.9597	1.06533	0.255919	4.16275	3.14438e-05	0.000754651
ENSG00000177697.13	CD151	1922.91	-0.504064	0.121156	-4.16047	3.176e-05	0.000761245
ENSG00000164543.5	STK17A	604.026	-0.697424	0.167649	-4.16003	3.18201e-05	0.000761692
ENSG00000158710.10	TAGLN2	746.998	-0.511129	0.122924	-4.15808	3.20932e-05	0.000767228
ENSG00000129451.7	KLK10	81.7162	1.20231	0.28923	4.15693	3.22546e-05	0.000770085
ENSG00000168671.5	UGT3A2	1064.73	0.639115	0.153758	4.15663	3.22973e-05	0.000770103
ENSG00000188157.9	AGRN	7850.24	-0.551986	0.132808	-4.15626	3.23496e-05	0.000770348
ENSG00000184432.5	COPB2	3475.74	-0.462456	0.111344	-4.15342	3.2755e-05	0.000778991
ENSG00000164647.4	STEAP1	67.0148	-1.131	0.272442	-4.15136	3.30512e-05	0.00078502
ENSG00000214413.3	BBIP1	335.939	0.608713	0.146763	4.1476	3.35976e-05	0.000795939
ENSG00000177272.7	KCNA3	8.95455	1.22336	0.294936	4.14787	3.35578e-05	0.000795939
ENSG00000132821.7	VSTM2L	138.078	-0.920217	0.222167	-4.14201	3.44272e-05	0.00081454
ENSG00000132819.12	RBM38	889.543	-0.605806	0.146412	-4.13769	3.50822e-05	0.000828969
ENSG00000185909.10	KLHDC8B	528.944	0.497213	0.120184	4.13711	3.51703e-05	0.000829983
ENSG00000182551.9	ADI1	1026.45	-0.566764	0.137069	-4.13487	3.55158e-05	0.00083706
ENSG00000270804.1	CTD-2583A14.11	135.115	-0.734647	0.177784	-4.13224	3.59251e-05	0.000845621
ENSG00000183473.5	SSTR3	13.2322	1.25643	0.304151	4.13095	3.61275e-05	0.000849296
ENSG00000102098.13	SCML2	798.732	0.46501	0.112608	4.12948	3.63586e-05	0.000853637
ENSG00000128512.15	DOCK4	339.932	0.728397	0.176417	4.12884	3.64591e-05	0.000854903
ENSG00000153956.11	CACNA2D1	544.037	0.627212	0.151956	4.12758	3.66603e-05	0.000858524
ENSG00000178297.8	TMPRSS9	131.313	1.14275	0.27688	4.12725	3.6713e-05	0.000858664
ENSG00000154914.12	USP43	222.842	-0.651793	0.15796	-4.12631	3.68635e-05	0.000861086
ENSG00000113532.8	ST8SIA4	162.679	-0.884235	0.214496	-4.12238	3.74975e-05	0.000874783
ENSG00000123444.9	KBTBD4	483.032	0.646555	0.157007	4.11801	3.82166e-05	0.000890428
ENSG00000156011.12	PSD3	628.854	0.560485	0.136121	4.11756	3.82907e-05	0.000891024
ENSG00000078549.10	ADCYAP1R1	72.1099	1.09649	0.266435	4.11542	3.86483e-05	0.000898206
ENSG00000186704.8	DTX2P1	34.9378	-1.11685	0.271447	-4.11444	3.88129e-05	0.000900891
ENSG00000189190.7	ZNF600	1452.56	-0.593182	0.144221	-4.11301	3.90529e-05	0.000905317
ENSG00000139537.6	CCDC65	21.9397	1.20527	0.293107	4.11206	3.9215e-05	0.00090793
ENSG00000111275.8	ALDH2	1614.25	-0.576426	0.140247	-4.11008	3.95519e-05	0.000914574
ENSG00000188338.10	SLC38A3	135.2	1.032	0.251174	4.10873	3.97846e-05	0.000918798
ENSG00000077238.9	IL4R	469.825	-0.55941	0.136186	-4.10768	3.99654e-05	0.000921815
ENSG00000108947.4	EFNB3	811.044	0.507134	0.123533	4.10523	4.03906e-05	0.000930452
ENSG00000115297.9	TLX2	15.0481	1.2467	0.303875	4.10267	4.08415e-05	0.000939661
ENSG00000265817.1	FSBP	59.166	-1.08328	0.264149	-4.10102	4.11329e-05	0.00094518
ENSG00000099385.7	BCL7C	829.49	-0.608242	0.148446	-4.09739	4.17831e-05	0.000958922
ENSG00000144369.8	FAM171B	286.419	0.570984	0.13937	4.0969	4.18719e-05	0.000959762
ENSG00000124875.5	CXCL6	17.941	1.23964	0.302635	4.09616	4.2006e-05	0.000961633
ENSG00000229056.2	AC020571.3	15.4589	-1.20975	0.295478	-4.0942	4.23633e-05	0.000967402
ENSG00000163666.4	HESX1	85.0033	1.12876	0.275694	4.09425	4.23531e-05	0.000967402
ENSG00000128596.12	CCDC136	620.526	0.773542	0.189187	4.08876	4.33678e-05	0.000988839
ENSG00000112759.12	SLC29A1	4075.47	0.426565	0.104332	4.08854	4.34098e-05	0.000988839
ENSG00000135622.8	SEMA4F	238.996	0.653515	0.159892	4.08723	4.36556e-05	0.000991975
ENSG00000141655.11	TNFRSF11A	275.798	-0.923981	0.226057	-4.08739	4.36257e-05	0.000991975
ENSG00000130830.10	MPP1	274.757	-0.814432	0.199379	-4.08485	4.41048e-05	0.00100094
ENSG00000079215.9	SLC1A3	68.4981	-1.03408	0.253169	-4.08455	4.41626e-05	0.00100102
ENSG00000023516.7	AKAP11	1088.35	0.480474	0.117692	4.08247	4.45594e-05	0.00100877
ENSG00000027075.9	PRKCH	186.933	-0.711069	0.174226	-4.08129	4.47867e-05	0.00101266
ENSG00000187048.8	CYP4A11	44.2993	1.1112	0.272287	4.08099	4.48441e-05	0.00101272
ENSG00000251271.2	ALG1L7P	53.8927	-1.15406	0.282826	-4.08046	4.49463e-05	0.00101378
ENSG00000138767.8	CNOT6L	365.046	-0.630074	0.154562	-4.07652	4.57154e-05	0.0010286
ENSG00000180287.12	PLD5	58.9302	1.01305	0.248508	4.07652	4.57145e-05	0.0010286
ENSG00000076770.10	MBNL3	1794.79	-1.16765	0.286497	-4.0756	4.58954e-05	0.00103138
ENSG00000084444.9	KIAA1467	375.095	0.526044	0.129095	4.07486	4.60421e-05	0.00103341
ENSG00000109929.5	SC5D	1972.87	-0.564513	0.1387	-4.07002	4.70098e-05	0.00105385
ENSG00000072609.13	CHFR	946.541	-0.416483	0.102379	-4.06803	4.74124e-05	0.00106158
ENSG00000140297.8	GCNT3	44.9957	1.10045	0.270779	4.06402	4.82343e-05	0.00107866
ENSG00000179023.7	KLHDC7A	332.571	0.884694	0.217738	4.06312	4.84212e-05	0.00108152
ENSG00000166847.5	DCTN5	1600.3	-0.422472	0.103995	-4.06244	4.85614e-05	0.00108202
ENSG00000125753.9	VASP	2097.45	-0.423994	0.104366	-4.06257	4.85357e-05	0.00108202
ENSG00000131979.14	GCH1	533.115	-0.5202	0.128081	-4.0615	4.8758e-05	0.00108509
ENSG00000182492.11	BGN	55.1281	1.19231	0.293807	4.05815	4.94627e-05	0.00109944
ENSG00000137261.9	KIAA0319	71.4956	1.00227	0.247048	4.05697	4.97128e-05	0.00110366
ENSG00000182718.12	ANXA2	4873.31	-0.538041	0.132668	-4.05555	5.00166e-05	0.00110906
ENSG00000071246.6	VASH1	399.893	0.774487	0.191002	4.05486	5.01639e-05	0.00111099
ENSG00000171227.6	TMEM37	384.021	-0.651971	0.160871	-4.05276	5.06178e-05	0.00111969
ENSG00000092096.10	SLC22A17	1323.63	0.555393	0.137055	4.05233	5.07101e-05	0.00112038
ENSG00000197857.9	ZNF44	211.583	-0.742761	0.183314	-4.05186	5.08125e-05	0.0011213
ENSG00000185565.7	LSAMP	509.997	0.70485	0.174236	4.04538	5.22382e-05	0.00114999
ENSG00000136840.14	ST6GALNAC4	131.566	0.865278	0.21389	4.04544	5.2225e-05	0.00114999
ENSG00000151892.10	GFRA1	38.027	1.18067	0.292019	4.04312	5.27456e-05	0.00115977
ENSG00000177359.13	RP11-551L14.1	1016.63	0.82854	0.204969	4.04226	5.29381e-05	0.00116261
ENSG00000102189.12	EEA1	425.624	-0.615482	0.152281	-4.04176	5.30516e-05	0.00116371
ENSG00000149480.2	MTA2	3303.4	-0.421112	0.10421	-4.04099	5.32253e-05	0.00116613
ENSG00000118946.7	PCDH17	940.803	0.635926	0.157394	4.04034	5.33741e-05	0.001168
ENSG00000146070.12	PLA2G7	60.2254	1.03283	0.255749	4.03844	5.38071e-05	0.00117607
ENSG00000184363.5	PKP3	348.163	-0.57996	0.143663	-4.03695	5.41507e-05	0.00118077
ENSG00000082497.7	SERTAD4	55.7528	-1.06683	0.264253	-4.03718	5.40981e-05	0.00118077
ENSG00000167414.4	GNG8	11.6847	1.22204	0.302847	4.03519	5.4559e-05	0.00118753
ENSG00000115112.7	TFCP2L1	166.6	-0.768139	0.190366	-4.03505	5.45902e-05	0.00118753
ENSG00000144445.11	KANSL1L	438.067	-0.566499	0.14042	-4.03432	5.47609e-05	0.00118983
ENSG00000134874.13	DZIP1	1333.06	0.453958	0.112584	4.03216	5.52657e-05	0.00119938
ENSG00000166750.5	SLFN5	444.229	-0.705955	0.175137	-4.03088	5.55691e-05	0.00120454
ENSG00000087448.5	KLHL42	905.705	0.465913	0.115602	4.03032	5.5702e-05	0.001206
ENSG00000136866.9	ZFP37	187.383	0.66417	0.164885	4.02809	5.62321e-05	0.00121604
ENSG00000125347.9	IRF1	47.5574	-1.164	0.289114	-4.0261	5.6709e-05	0.00122491
ENSG00000169607.8	CKAP2L	508.442	0.494437	0.122826	4.02551	5.68516e-05	0.00122655
ENSG00000123933.10	MXD4	1026.25	-0.496452	0.123403	-4.023	5.7461e-05	0.00123824
ENSG00000148926.5	ADM	1066.56	-0.809558	0.201494	-4.01778	5.8749e-05	0.00126452
ENSG00000186907.3	RTN4RL2	106.185	0.961136	0.23925	4.01729	5.88701e-05	0.00126564
ENSG00000166091.15	CMTM5	14.5864	1.22078	0.304244	4.01252	6.00736e-05	0.00128883
ENSG00000197712.7	FAM114A1	315.005	-0.686781	0.171162	-4.01246	6.00892e-05	0.00128883
ENSG00000104112.4	SCG3	234.916	-1.0323	0.257304	-4.01199	6.02089e-05	0.00128989
ENSG00000148584.10	A1CF	73.3596	-1.05734	0.263695	-4.00971	6.07926e-05	0.00130088
ENSG00000136854.13	STXBP1	280.134	0.811889	0.202518	4.00897	6.09838e-05	0.00130345
ENSG00000113621.10	TXNDC15	723.055	0.495563	0.123643	4.008	6.12349e-05	0.00130729
ENSG00000120690.9	ELF1	588.381	-0.490674	0.12267	-3.99996	6.33544e-05	0.00135002
ENSG00000155657.19	TTN	4923.16	-0.593296	0.14833	-3.99985	6.33835e-05	0.00135002
ENSG00000170113.11	NIPA1	711.867	-0.571199	0.142893	-3.99739	6.40438e-05	0.00136251
ENSG00000231918.1	AC007682.1	50.5066	-1.19137	0.298076	-3.99687	6.41854e-05	0.00136394
ENSG00000198832.6	SELM	76.3794	0.984132	0.246279	3.99601	6.44195e-05	0.00136733
ENSG00000064309.10	CDON	441.103	0.616353	0.154532	3.98851	6.64909e-05	0.00140967
ENSG00000103647.8	CORO2B	58.3663	1.01494	0.254511	3.9878	6.66876e-05	0.00141221
ENSG00000186469.4	GNG2	805.865	-0.864977	0.216952	-3.98696	6.69259e-05	0.00141562
ENSG00000081248.6	CACNA1S	14.5206	1.21111	0.303898	3.98524	6.74107e-05	0.00142423
ENSG00000107798.13	LIPA	669.42	0.495166	0.124398	3.98049	6.87721e-05	0.00145133
ENSG00000179059.5	ZFP42	796.201	-1.14616	0.288064	-3.97885	6.92508e-05	0.00145975
ENSG00000136205.12	TNS3	1623.63	0.417642	0.104987	3.97805	6.94834e-05	0.00146298
ENSG00000163638.9	ADAMTS9	618.337	0.5586	0.140528	3.97502	7.03741e-05	0.00147966
ENSG00000156453.9	PCDH1	1697.18	0.536888	0.135073	3.9748	7.04372e-05	0.00147966
ENSG00000183779.5	ZNF703	135.502	-1.0134	0.254996	-3.97418	7.06208e-05	0.00148183
ENSG00000168386.14	FILIP1L	160.895	0.862552	0.217077	3.97349	7.08264e-05	0.00148444
ENSG00000100767.11	PAPLN	586.197	-0.750242	0.189108	-3.96727	7.27014e-05	0.001522
ENSG00000157227.8	MMP14	5102.14	-0.57312	0.144563	-3.96451	7.35479e-05	0.00153797
ENSG00000130147.11	SH3BP4	1469.67	0.387185	0.0977237	3.96204	7.43119e-05	0.00155218
ENSG00000141485.11	SLC13A5	354.732	0.856724	0.216655	3.95432	7.67525e-05	0.00160134
ENSG00000137166.10	FOXP4	1420.36	-0.454647	0.115051	-3.9517	7.75964e-05	0.00161711
ENSG00000170214.3	ADRA1B	56.0831	1.02193	0.258791	3.94887	7.85204e-05	0.00163451
ENSG00000135447.12	PPP1R1A	233.111	0.817819	0.207167	3.94763	7.8929e-05	0.00164115
ENSG00000178922.12	HYI	268.951	-0.680668	0.172466	-3.94669	7.92406e-05	0.00164205
ENSG00000121361.3	KCNJ8	25.5596	1.16397	0.294918	3.94677	7.92125e-05	0.00164205
ENSG00000162878.8	PKDCC	1292.93	1.15874	0.293598	3.94669	7.92391e-05	0.00164205
ENSG00000147257.9	GPC3	9561.2	0.744132	0.188606	3.94544	7.96539e-05	0.00164875
ENSG00000171451.13	DSEL	282.555	-0.861967	0.218891	-3.93788	8.22053e-05	0.00169819
ENSG00000013375.11	PGM3	1328.92	-0.436785	0.110923	-3.93773	8.22572e-05	0.00169819
ENSG00000140090.13	SLC24A4	21.3418	1.19661	0.303897	3.93754	8.23197e-05	0.00169819
ENSG00000165417.7	GTF2A1	1323.43	0.391064	0.0993828	3.93492	8.32231e-05	0.0017149
ENSG00000122787.10	AKR1D1	20.4165	-1.19359	0.303521	-3.93249	8.40715e-05	0.00173044
ENSG00000130762.10	ARHGEF16	1030.15	-0.447725	0.113916	-3.9303	8.4839e-05	0.00174039
ENSG00000149485.12	FADS1	4125.41	0.366469	0.0932294	3.93083	8.46524e-05	0.00174039
ENSG00000235750.5	KIAA0040	219.746	-0.740808	0.188484	-3.93035	8.48223e-05	0.00174039
ENSG00000165323.11	FAT3	704.737	0.767247	0.195236	3.92985	8.49996e-05	0.00174173
ENSG00000120833.9	SOCS2	812.928	-0.64839	0.165013	-3.92931	8.51883e-05	0.00174365
ENSG00000150768.11	DLAT	1763.96	-0.390569	0.0995509	-3.92331	8.73418e-05	0.00178574
ENSG00000166313.14	APBB1	1245.43	0.465006	0.118552	3.92238	8.76769e-05	0.0017906
ENSG00000169946.9	ZFPM2	37.8071	-1.12746	0.287557	-3.92083	8.82436e-05	0.00180017
ENSG00000168528.7	SERINC2	726.96	-0.429691	0.109675	-3.91786	8.93382e-05	0.00182048
ENSG00000119408.12	NEK6	258.682	-0.71165	0.181769	-3.91514	9.03524e-05	0.0018391
ENSG00000180447.5	GAS1	138.732	0.907979	0.231944	3.91465	9.05352e-05	0.00184078
ENSG00000138028.10	CGREF1	32.6933	1.09785	0.280668	3.91157	9.1698e-05	0.00186236
ENSG00000134352.15	IL6ST	1727.48	-0.740113	0.189252	-3.91073	9.20189e-05	0.00186681
ENSG00000013297.6	CLDN11	612.075	-0.866919	0.22179	-3.90874	9.27785e-05	0.00188015
ENSG00000071282.7	LMCD1	73.6233	-1.01369	0.259409	-3.9077	9.31801e-05	0.0018862
ENSG00000111249.9	CUX2	444.172	0.503341	0.128949	3.90341	9.48464e-05	0.00191782
ENSG00000179818.9	PCBP1-AS1	509.943	0.479053	0.122784	3.90159	9.55639e-05	0.0019302
ENSG00000167755.9	KLK6	33.6902	1.08628	0.278453	3.90113	9.57442e-05	0.00193172
ENSG00000186648.10	LRRC16B	89.8743	0.865075	0.221891	3.89864	9.67337e-05	0.00194954
ENSG00000058453.12	CROCC	861.427	0.602764	0.154713	3.89602	9.77867e-05	0.0019686
ENSG00000139112.6	GABARAPL1	1359.84	-0.570069	0.146683	-3.88641	0.000101736	0.00204587
ENSG00000273087.1	RP11-566J3.4	12.0272	1.18105	0.303944	3.88574	0.000102018	0.00204928
ENSG00000088756.8	ARHGAP28	7529.73	0.482395	0.124234	3.88294	0.000103199	0.00207075
ENSG00000158164.6	TMSB15A	491.047	0.696221	0.179346	3.882	0.000103603	0.00207658
ENSG00000165905.12	GYLTL1B	361.646	-0.630003	0.16266	-3.87313	0.000107447	0.00215128
ENSG00000172572.6	PDE3A	94.6878	1.10156	0.284468	3.87233	0.000107798	0.00215596
ENSG00000234420.3	ZNF37BP	587.336	0.464095	0.119889	3.87103	0.000108377	0.00216519
ENSG00000103494.8	RPGRIP1L	517.19	0.481852	0.124586	3.86763	0.000109896	0.00219315
ENSG00000130294.10	KIF1A	2478.02	0.708976	0.183388	3.86599	0.000110638	0.00220556
ENSG00000180801.11	ARSJ	49.208	0.999696	0.258694	3.86439	0.000111366	0.00221047
ENSG00000013016.10	EHD3	951.681	0.595794	0.154167	3.86459	0.000111277	0.00221047
ENSG00000104213.8	PDGFRL	127.056	0.778329	0.201392	3.86475	0.000111205	0.00221047
ENSG00000156675.11	RAB11FIP1	685.292	-0.508774	0.131657	-3.8644	0.000111362	0.00221047
ENSG00000154856.8	APCDD1	250.047	0.726726	0.188075	3.86401	0.000111538	0.0022115
ENSG00000185033.10	SEMA4B	913.117	0.482102	0.124826	3.8622	0.00011237	0.00222559
ENSG00000151693.5	ASAP2	610.064	0.671636	0.174116	3.8574	0.000114597	0.00226725
ENSG00000184117.7	NIPSNAP1	4783.83	0.309024	0.0802495	3.85079	0.000117736	0.00232684
ENSG00000104321.6	TRPA1	521.342	-0.837482	0.217508	-3.85034	0.000117952	0.0023286
ENSG00000143420.13	ENSA	2824.33	-0.428358	0.111282	-3.84929	0.00011846	0.00233111
ENSG00000101076.12	HNF4A	1457.92	-0.509038	0.132242	-3.8493	0.000118454	0.00233111
ENSG00000092531.5	SNAP23	1232.09	-0.416404	0.108177	-3.8493	0.000118457	0.00233111
ENSG00000158109.10	TPRG1L	1260.58	-0.414597	0.107783	-3.84657	0.000119782	0.00235459
ENSG00000146021.10	KLHL3	507.411	0.641342	0.166854	3.84373	0.000121176	0.00237946
ENSG00000105472.8	CLEC11A	106.276	0.960524	0.249929	3.84319	0.000121446	0.00238222
ENSG00000170961.6	HAS2	3125.96	-0.458547	0.119324	-3.84288	0.000121597	0.00238263
ENSG00000185070.6	FLRT2	1834.87	-0.721909	0.187901	-3.84197	0.000122049	0.00238893
ENSG00000164100.7	NDST3	58.3837	1.04319	0.271572	3.84131	0.00012238	0.00239287
ENSG00000084710.9	EFR3B	153.727	0.671834	0.174967	3.83977	0.000123149	0.00240534
ENSG00000253540.1	FAM86HP	71.5468	0.840176	0.218866	3.83877	0.000123655	0.00241265
ENSG00000186314.7	PRELID2	171.459	0.653816	0.170372	3.83757	0.000124255	0.00242179
ENSG00000160352.11	ZNF714	629.703	-0.658885	0.17176	-3.83607	0.000125017	0.00243406
ENSG00000083067.18	TRPM3	76.7495	1.04371	0.272161	3.83491	0.000125613	0.00244306
ENSG00000080493.9	SLC4A4	113.383	0.794861	0.207297	3.8344	0.00012587	0.00244548
ENSG00000146826.10	C7orf43	275.987	-0.614471	0.160538	-3.82758	0.000129407	0.00250926
ENSG00000101224.13	CDC25B	643.52	0.486696	0.127157	3.82751	0.000129444	0.00250926
ENSG00000128591.11	FLNC	1670.98	-0.678259	0.177217	-3.82729	0.000129563	0.00250926
ENSG00000010610.5	CD4	104.294	1.02041	0.26674	3.82548	0.000130519	0.00252511
ENSG00000100523.10	DDHD1	739.072	-0.588605	0.153899	-3.82463	0.000130971	0.00253119
ENSG00000103449.7	SALL1	9329.53	0.454708	0.118912	3.8239	0.000131355	0.00253594
ENSG00000154736.5	ADAMTS5	87.4028	0.907913	0.2377	3.81957	0.000133683	0.00257817
ENSG00000103381.7	CPPED1	331.846	-0.550405	0.144127	-3.8189	0.000134049	0.00258252
ENSG00000115504.10	EHBP1	1130.63	0.429379	0.112465	3.81789	0.000134597	0.00258765
ENSG00000139910.15	NOVA1	328.968	0.510583	0.133732	3.81795	0.000134563	0.00258765
ENSG00000048545.9	GUCA1A	35.8543	1.092	0.286252	3.81481	0.000136285	0.00261736
ENSG00000196975.10	ANXA4	519.179	-0.467015	0.122448	-3.81397	0.00013675	0.0026208
ENSG00000179604.8	CDC42EP4	1393.93	-0.552542	0.144872	-3.814	0.000136733	0.0026208
ENSG00000137331.11	IER3	188.564	-0.76226	0.19992	-3.81283	0.000137382	0.00263017
ENSG00000165912.11	PACSIN3	436.435	-0.67582	0.177292	-3.81191	0.000137896	0.00263725
ENSG00000137819.9	PAQR5	927.457	0.403012	0.105749	3.81101	0.000138402	0.00264418
ENSG00000163873.5	GRIK3	696.316	0.571725	0.15005	3.81023	0.000138836	0.00264971
ENSG00000123191.9	ATP7B	1349.07	0.51363	0.134865	3.80848	0.000139824	0.00266581
ENSG00000072818.7	ACAP1	61.6589	1.00795	0.264767	3.80694	0.000140697	0.00267966
ENSG00000267750.1	AC003102.3	111.615	0.827302	0.217359	3.80616	0.000141143	0.00268259
ENSG00000163449.6	TMEM169	63.0894	0.951314	0.249929	3.80633	0.000141042	0.00268259
ENSG00000259954.1	IL21R-AS1	8.64412	1.13678	0.298927	3.80286	0.000143035	0.00271574
ENSG00000011009.6	LYPLA2	2276.03	-0.406663	0.106996	-3.80074	0.000144262	0.00273379
ENSG00000145687.11	SSBP2	461.988	0.665583	0.175121	3.80071	0.000144283	0.00273379
ENSG00000134215.11	VAV3	79.3043	0.906761	0.238628	3.7999	0.000144757	0.00273993
ENSG00000074370.13	ATP2A3	107.654	0.950879	0.250318	3.79869	0.000145464	0.00275049
ENSG00000164946.15	FREM1	526.403	0.714971	0.188305	3.79687	0.000146535	0.00276788
ENSG00000113580.10	NR3C1	546.287	0.703756	0.185401	3.79586	0.00014713	0.00277628
ENSG00000134516.11	DOCK2	72.1607	0.996578	0.262766	3.79264	0.000149055	0.00280971
ENSG00000182326.10	C1S	123.008	0.829368	0.218711	3.79208	0.00014939	0.00281313
ENSG00000122644.8	ARL4A	142.692	-0.702429	0.18535	-3.78973	0.00015081	0.00283406
ENSG00000075426.7	FOSL2	116.917	-0.89402	0.235902	-3.78979	0.000150777	0.00283406
ENSG00000107554.11	DNMBP	2896.37	-0.452911	0.119544	-3.78865	0.000151469	0.00284352
ENSG00000166863.7	TAC3	319.336	0.659167	0.174166	3.78471	0.000153889	0.00288601
ENSG00000099814.11	CEP170B	1212.28	-0.433296	0.114516	-3.78372	0.000154504	0.00289458
ENSG00000169231.9	THBS3	816.393	0.491608	0.130092	3.77892	0.000157507	0.00294784
ENSG00000183378.7	OVCH2	73.1759	-1.02671	0.271757	-3.77806	0.000158054	0.00295506
ENSG00000103710.6	RASL12	889.1	-0.584137	0.154625	-3.77776	0.000158244	0.00295561
ENSG00000197930.8	ERO1L	1059.38	0.569644	0.150835	3.77661	0.000158976	0.00296556
ENSG00000112164.5	GLP1R	37.9123	1.08601	0.287576	3.77642	0.0001591	0.00296556
ENSG00000055163.14	CYFIP2	1271.15	0.620808	0.164492	3.77408	0.000160596	0.00298727
ENSG00000131981.11	LGALS3	75.5449	-0.986697	0.261457	-3.77384	0.000160753	0.00298727
ENSG00000107954.6	NEURL	34.6684	1.06533	0.282282	3.774	0.000160648	0.00298727
ENSG00000152767.11	FARP1	4865.48	-0.476873	0.126418	-3.77219	0.000161824	0.00300413
ENSG00000096093.10	EFHC1	710.856	0.405011	0.107386	3.77154	0.00016224	0.00300882
ENSG00000240204.2	SMKR1	14.0762	1.14684	0.304152	3.77062	0.000162845	0.00301698
ENSG00000241163.3	LINC00877	9.92446	1.12936	0.299563	3.77001	0.000163244	0.00302122
ENSG00000125733.13	TRIP10	980.752	-0.405012	0.107437	-3.76976	0.000163403	0.00302122
ENSG00000173801.12	JUP	4231.68	-0.321245	0.0852335	-3.76899	0.000163906	0.00302749
ENSG00000183844.12	FAM3B	56.1242	-1.06641	0.28304	-3.76769	0.000164765	0.00304029
ENSG00000145819.11	ARHGAP26	716.582	0.648463	0.172124	3.76741	0.000164947	0.00304059
ENSG00000197457.5	STMN3	489.163	-0.688734	0.182827	-3.76714	0.000165125	0.00304082
ENSG00000180875.4	GREM2	590.701	-0.650935	0.172832	-3.7663	0.000165687	0.00304748
ENSG00000188624.2	IGFL3	18.2948	1.13167	0.300489	3.7661	0.000165819	0.00304748
ENSG00000145431.6	PDGFC	97.1456	-0.793435	0.210828	-3.76342	0.000167609	0.00307729
ENSG00000034152.14	MAP2K3	460.878	-0.455286	0.121049	-3.76118	0.000169113	0.00310182
ENSG00000110318.9	KIAA1377	136.662	0.858597	0.228332	3.7603	0.000169709	0.00310964
ENSG00000149328.10	GLB1L2	303.026	0.650901	0.173347	3.75491	0.000173406	0.00317422
ENSG00000158825.5	CDA	64.3346	0.931235	0.248226	3.75156	0.000175738	0.00321369
ENSG00000128872.5	TMOD2	145.521	0.860848	0.229486	3.7512	0.00017599	0.00321509
ENSG00000154102.6	C16orf74	37.048	-1.01786	0.271386	-3.75061	0.000176402	0.00321943
ENSG00000154237.8	LRRK1	26.552	-1.12183	0.299449	-3.7463	0.000179463	0.00327203
ENSG00000167614.9	TTYH1	414.717	0.885206	0.236319	3.7458	0.000179817	0.00327525
ENSG00000077279.12	DCX	171.947	0.913165	0.244127	3.74053	0.000183629	0.00334136
ENSG00000197324.4	LRP10	837.498	-0.504221	0.134852	-3.73906	0.000184709	0.00335768
ENSG00000197993.3	KEL	2019.84	-0.561609	0.150313	-3.73627	0.000186772	0.00339183
ENSG00000242265.1	PEG10	46530.1	-0.362455	0.097043	-3.73499	0.000187719	0.00340565
ENSG00000196440.7	ARMCX4	535.192	0.554939	0.148981	3.72489	0.000195403	0.00354157
ENSG00000141480.13	ARRB2	693.788	0.427893	0.114924	3.72327	0.000196661	0.00355771
ENSG00000189120.3	SP6	443.357	-0.847585	0.227647	-3.72324	0.000196682	0.00355771
ENSG00000114993.11	RTKN	836.509	-0.443106	0.11907	-3.72138	0.00019814	0.00357705
ENSG00000160190.9	SLC37A1	376.457	0.75135	0.20189	3.72158	0.000197976	0.00357705
ENSG00000068885.10	IFT80	570.533	0.444586	0.119672	3.71505	0.000203162	0.00366123
ENSG00000175175.4	PPM1E	25.6725	1.12024	0.301545	3.715	0.000203202	0.00366123
ENSG00000204264.4	PSMB8	42.3392	1.08935	0.293364	3.71329	0.000204579	0.00368243
ENSG00000204121.2	AC068134.5	8.85208	-1.02259	0.275611	-3.71027	0.000207039	0.00372305
ENSG00000185043.6	CIB1	292.277	-0.520729	0.14042	-3.70838	0.000208593	0.00374045
ENSG00000073008.10	PVR	1020.08	-0.417572	0.112602	-3.70839	0.00020858	0.00374045
ENSG00000255545.3	RP11-627G23.1	35.671	1.06897	0.288261	3.70835	0.000208618	0.00374045
ENSG00000125520.9	SLC2A4RG	375.622	-0.550543	0.148475	-3.70797	0.000208925	0.0037423
ENSG00000198908.7	BHLHB9	437.969	0.512249	0.138277	3.70451	0.000211798	0.00379008
ENSG00000172986.8	GXYLT2	136.528	-0.668449	0.180555	-3.70219	0.000213749	0.00382125
ENSG00000172782.7	FADS6	190.485	-0.700243	0.189248	-3.70013	0.000215487	0.00384485
ENSG00000213654.5	GPSM3	226.821	0.68804	0.185939	3.70035	0.000215301	0.00384485
ENSG00000107438.4	PDLIM1	1370.99	-0.527151	0.142529	-3.69856	0.000216827	0.00386499
ENSG00000124406.12	ATP8A1	1678.48	0.62281	0.16847	3.69686	0.00021828	0.00388712
ENSG00000111696.7	NT5DC3	282.975	0.599508	0.16224	3.6952	0.000219713	0.00390885
ENSG00000230269.2	RP1-40E16.9	15.5651	1.12358	0.304106	3.69471	0.000220142	0.00391268
ENSG00000181026.13	AEN	1526.44	-0.472768	0.127972	-3.69432	0.000220479	0.00391489
ENSG00000150551.10	LYPD1	38.0059	0.994124	0.269142	3.69367	0.000221037	0.003921
ENSG00000110786.13	PTPN5	1242.46	0.55851	0.151224	3.69326	0.0002214	0.00392365
ENSG00000100280.12	AP1B1	1218.44	-0.426235	0.11546	-3.69164	0.000222817	0.00394354
ENSG00000197256.6	KANK2	1961.23	-0.528208	0.143088	-3.69148	0.000222952	0.00394354
ENSG00000196511.9	TPK1	47.9545	-1.03843	0.281508	-3.68881	0.000225305	0.00398133
ENSG00000237356.1	AL163953.3	50.6644	-1.07474	0.291443	-3.68764	0.000226348	0.00399591
ENSG00000159445.8	THEM4	310.603	-0.57788	0.156755	-3.68653	0.000227336	0.0040095
ENSG00000130208.5	APOC1	1678.81	-0.57432	0.155862	-3.68479	0.000228892	0.00402803
ENSG00000137692.7	DCUN1D5	513.158	-0.447286	0.121377	-3.68509	0.000228617	0.00402803
ENSG00000184185.5	KCNJ12	52.4239	-0.921405	0.250085	-3.68438	0.000229264	0.00402803
ENSG00000154133.10	ROBO4	9.30955	1.09927	0.298346	3.68453	0.000229122	0.00402803
ENSG00000034239.6	EFCAB1	11.3465	1.1119	0.301909	3.68291	0.000230589	0.00404743
ENSG00000099219.9	ERMP1	956.859	0.407478	0.110657	3.68236	0.00023108	0.00405218
ENSG00000008516.12	MMP25	104.142	0.97568	0.265034	3.68133	0.000232016	0.00406471
ENSG00000109686.12	SH3D19	1538.22	-0.423736	0.115115	-3.68097	0.000232346	0.00406662
ENSG00000169684.9	CHRNA5	244.517	0.617517	0.167846	3.67907	0.000234084	0.00409312
ENSG00000014216.11	CAPN1	2589.68	-0.366589	0.0996506	-3.67874	0.000234387	0.00409452
ENSG00000148426.8	PROSER2	158.684	-0.631534	0.171749	-3.67707	0.000235931	0.00411757
ENSG00000121769.3	FABP3	84.3314	0.892488	0.243032	3.6723	0.000240376	0.0041872
ENSG00000076685.14	NT5C2	2290.32	-0.450866	0.122769	-3.67247	0.000240216	0.0041872
ENSG00000065361.10	ERBB3	1512.8	-0.433337	0.118127	-3.6684	0.000244071	0.00424753
ENSG00000166446.10	CDYL2	186.908	-0.85749	0.233818	-3.66734	0.00024509	0.00426122
ENSG00000115457.5	IGFBP2	2355.07	0.482303	0.131636	3.66391	0.000248396	0.00431253
ENSG00000142178.7	SIK1	138.92	-0.821799	0.224303	-3.66379	0.000248511	0.00431253
ENSG00000174804.3	FZD4	7663.11	-0.464981	0.126932	-3.66322	0.000249064	0.00431397
ENSG00000110492.11	MDK	6567.61	-0.376192	0.102692	-3.6633	0.000248986	0.00431397
ENSG00000272927.1	RP11-1191J2.5	44.3819	0.935427	0.255392	3.66271	0.000249558	0.00431846
ENSG00000076555.11	ACACB	334.821	0.58071	0.158571	3.66215	0.000250111	0.00432395
ENSG00000006042.7	TMEM98	2910.25	0.423473	0.115663	3.66125	0.000250984	0.00433496
ENSG00000116991.6	SIPA1L2	966.244	-0.584071	0.159641	-3.65866	0.000253533	0.00437487
ENSG00000159720.7	ATP6V0D1	806.643	-0.446457	0.122125	-3.65573	0.000256453	0.00442111
ENSG00000105605.3	CACNG7	883.979	1.06767	0.292113	3.65498	0.000257203	0.00442987
ENSG00000176720.3	BOK	430.667	-0.645185	0.176666	-3.65201	0.000260192	0.00447716
ENSG00000166923.6	GREM1	700.756	1.08247	0.296447	3.65146	0.000260753	0.00448261
ENSG00000197622.8	CDC42SE1	1291.98	-0.48819	0.133708	-3.65117	0.00026105	0.00448351
ENSG00000142327.7	RNPEPL1	668.475	-0.425956	0.116698	-3.65006	0.000262183	0.00449877
ENSG00000132718.7	SYT11	2064.37	1.0362	0.283908	3.64976	0.000262489	0.00449981
ENSG00000108753.8	HNF1B	1959.84	-0.545683	0.149566	-3.64844	0.000263838	0.00451872
ENSG00000085999.7	RAD54L	565.897	-0.432838	0.11867	-3.64742	0.00026489	0.00453251
ENSG00000197380.6	DACT3	108.685	0.835279	0.229022	3.64716	0.000265154	0.0045328
ENSG00000156711.12	MAPK13	103.605	-0.89152	0.244533	-3.6458	0.000266557	0.00455254
ENSG00000198604.6	BAZ1A	915.862	-0.515288	0.141445	-3.64304	0.000269437	0.00459746
ENSG00000135842.12	FAM129A	328.346	0.633276	0.173977	3.63999	0.000272644	0.00464355
ENSG00000130307.7	USHBP1	72.3935	-0.83829	0.230289	-3.64016	0.000272471	0.00464355
ENSG00000141519.10	CCDC40	276.721	0.526772	0.144813	3.63759	0.000275196	0.00468075
ENSG00000158764.6	ITLN2	2773.54	0.644451	0.177171	3.63746	0.000275338	0.00468075
ENSG00000106080.6	FKBP14	388.846	-0.571019	0.157005	-3.63694	0.0002759	0.00468597
ENSG00000165757.8	KIAA1462	1763.27	0.648198	0.17827	3.63605	0.000276848	0.00469772
ENSG00000126778.7	SIX1	96.6614	0.986235	0.271569	3.63162	0.000281649	0.00477478
ENSG00000177570.9	SAMD12	410.03	0.510271	0.14056	3.63029	0.000283107	0.00479506
ENSG00000172296.8	SPTLC3	78.8841	-0.834706	0.230194	-3.62609	0.000287742	0.00486907
ENSG00000185275.6	CD24P4	5062.66	-0.491432	0.135611	-3.62383	0.000290275	0.00490741
ENSG00000107968.5	MAP3K8	107.989	-0.783967	0.216357	-3.6235	0.000290647	0.00490918
ENSG00000212719.6	C17orf51	205.851	-0.74369	0.205312	-3.62224	0.000292058	0.00492848
ENSG00000103067.7	ESRP2	926.226	-0.461846	0.127581	-3.62002	0.000294583	0.00496652
ENSG00000155970.7	MICU3	233.35	0.592247	0.163719	3.61747	0.000297501	0.00501112
ENSG00000020129.11	NCDN	796.107	0.422295	0.11682	3.6149	0.000300461	0.00505635
ENSG00000035687.9	ADSS	1302.35	0.400177	0.110713	3.61454	0.000300885	0.00505884
ENSG00000137076.14	TLN1	2501.39	-0.327578	0.0906376	-3.61415	0.000301333	0.00506173
ENSG00000147465.7	STAR	41.578	0.960001	0.265685	3.6133	0.000302327	0.00507378
ENSG00000106785.10	TRIM14	153.829	0.771557	0.213548	3.61304	0.000302627	0.00507418
ENSG00000079819.12	EPB41L2	2957.03	-0.471261	0.130478	-3.61182	0.00030406	0.00509355
ENSG00000134253.5	TRIM45	704.379	-0.584195	0.161991	-3.60634	0.000310545	0.00519746
ENSG00000175634.10	RPS6KB2	539.669	-0.504783	0.139999	-3.60561	0.000311423	0.0052074
ENSG00000171603.12	CLSTN1	4083.82	0.292418	0.0811815	3.60203	0.000315741	0.00527181
ENSG00000243955.1	GSTA1	68.3772	-1.04443	0.289963	-3.60194	0.000315849	0.00527181
ENSG00000203727.3	SAMD5	41.2393	0.925063	0.257015	3.59925	0.000319132	0.00532176
ENSG00000151914.13	DST	5358.22	0.526264	0.146293	3.59733	0.000321505	0.00535647
ENSG00000143761.9	ARF1	4962.63	-0.476684	0.132551	-3.59623	0.000322867	0.00537428
ENSG00000102271.9	KLHL4	1035.53	-0.69254	0.192705	-3.59378	0.000325918	0.00542015
ENSG00000167555.9	ZNF528	70.2062	-1.06852	0.297452	-3.59225	0.000327837	0.00544714
ENSG00000167281.14	RBFOX3	81.7422	0.915088	0.254906	3.5899	0.000330806	0.00549151
ENSG00000178035.7	IMPDH2	2567.54	0.430432	0.119913	3.58952	0.000331285	0.00549448
ENSG00000185000.5	DGAT1	563.817	-0.520393	0.14499	-3.58915	0.000331755	0.00549717
ENSG00000002834.13	LASP1	4448.62	-0.341213	0.095074	-3.58892	0.000332046	0.00549717
ENSG00000176358.11	TAC4	95.5907	0.819162	0.228405	3.58644	0.000335227	0.00554483
ENSG00000134317.13	GRHL1	62.8132	-0.954623	0.266257	-3.58534	0.000336644	0.00556291
ENSG00000141858.7	SAMD1	1231.52	-0.5041	0.140609	-3.58512	0.000336926	0.00556291
ENSG00000171551.7	ECEL1	120.11	0.909048	0.25363	3.58415	0.000338176	0.00557853
ENSG00000184368.11	MAP7D2	119.141	0.695079	0.193958	3.58366	0.000338807	0.00558393
ENSG00000162551.9	ALPL	6411.27	0.386947	0.107983	3.58339	0.00033916	0.00558473
ENSG00000104332.7	SFRP1	10894.7	0.448126	0.125117	3.58164	0.000341439	0.00561722
ENSG00000063180.4	CA11	1334.32	0.408965	0.114233	3.58011	0.000343451	0.00564527
ENSG00000171777.11	RASGRP4	15.9962	1.07387	0.30013	3.57801	0.00034622	0.00568105
ENSG00000171448.8	ZBTB26	431.632	0.454066	0.126905	3.57799	0.000346247	0.00568105
ENSG00000165650.7	PDZD8	1019.57	0.427073	0.119378	3.57749	0.000346905	0.00568676
ENSG00000123989.9	CHPF	731.308	-0.661339	0.1849	-3.57673	0.000347914	0.00569822
ENSG00000130234.6	ACE2	34.4733	-1.03613	0.289735	-3.57612	0.00034873	0.00570141
ENSG00000129009.8	ISLR	15.9483	1.08591	0.303654	3.57614	0.000348708	0.00570141
ENSG00000114739.9	ACVR2B	4729.3	0.313147	0.0875979	3.57483	0.000350462	0.00572463
ENSG00000173706.8	HEG1	1219.17	0.676038	0.189167	3.57376	0.000351888	0.00574281
ENSG00000163156.7	SCNM1	312.692	-0.492721	0.137979	-3.57099	0.000355628	0.00579869
ENSG00000067955.9	CBFB	1317.63	-0.497173	0.139254	-3.57025	0.000356634	0.00580994
ENSG00000110002.11	VWA5A	1432.9	0.557997	0.156343	3.56905	0.000358275	0.00583149
ENSG00000160223.12	ICOSLG	57.6232	-1.01356	0.284392	-3.56395	0.000365317	0.00594085
ENSG00000072786.8	STK10	398.646	0.506264	0.14211	3.56248	0.000367366	0.00596889
ENSG00000100297.11	MCM5	2572.72	-0.416939	0.117063	-3.56165	0.000368533	0.00598255
ENSG00000162783.8	IER5	378.647	0.482975	0.135623	3.56117	0.00036921	0.00598825
ENSG00000121690.5	DEPDC7	163.677	-0.707644	0.198965	-3.55662	0.000375659	0.00608747
ENSG00000079931.10	MOXD1	223.071	0.730976	0.205642	3.55461	0.000378537	0.00612869
ENSG00000181885.14	CLDN7	1158.49	-0.446072	0.125533	-3.55342	0.00038025	0.00615101
ENSG00000183098.6	GPC6	2297.18	0.52033	0.146442	3.55314	0.00038066	0.00615222
ENSG00000114446.4	IFT57	548.147	0.445654	0.125452	3.55239	0.000381742	0.00615345
ENSG00000164093.11	PITX2	1163.58	-0.757481	0.213216	-3.55264	0.000381388	0.00615345
ENSG00000177511.5	ST8SIA3	113.514	0.930471	0.261927	3.5524	0.000381729	0.00615345
ENSG00000159166.9	LAD1	254.409	-0.504438	0.142029	-3.55165	0.000382829	0.00616555
ENSG00000075618.13	FSCN1	12184.9	-0.481816	0.135686	-3.55097	0.000383819	0.00617609
ENSG00000091409.10	ITGA6	2122.34	-0.520046	0.146531	-3.54906	0.000386606	0.00621549
ENSG00000142396.6	ERVK3-1	583.661	-0.462023	0.130346	-3.54458	0.00039324	0.00631109
ENSG00000272851.1	RP11-801F7.1	23.536	1.07822	0.304172	3.54478	0.000392937	0.00631109
ENSG00000196352.9	CD55	261.65	-0.56325	0.158915	-3.54433	0.000393605	0.00631143
ENSG00000157191.15	NECAP2	801.28	-0.37103	0.104848	-3.53873	0.000402053	0.00643565
ENSG00000013293.5	SLC7A14	33.9379	-0.998134	0.282056	-3.53878	0.000401987	0.00643565
ENSG00000132002.3	DNAJB1	1005.72	-0.50785	0.143727	-3.53343	0.000410208	0.00656047
ENSG00000172037.9	LAMB2	1443.78	-0.479384	0.135715	-3.53228	0.000411998	0.00658072
ENSG00000138193.10	PLCE1	564.899	0.679266	0.192309	3.53215	0.000412191	0.00658072
ENSG00000155744.5	FAM126B	373.509	-0.505701	0.143215	-3.53106	0.000413899	0.00660224
ENSG00000168026.12	TTC21A	88.9911	0.775538	0.219769	3.52889	0.000417314	0.00665094
ENSG00000198088.6	NUP62CL	128.146	-0.675825	0.191561	-3.52799	0.000418726	0.00666766
ENSG00000272512.1	RP11-54O7.17	16.541	-1.06972	0.303229	-3.52775	0.000419112	0.00666803
ENSG00000125864.7	BFSP1	263.404	-0.722787	0.205027	-3.52533	0.00042296	0.0067176
ENSG00000087253.7	LPCAT2	176.098	0.642482	0.182244	3.52539	0.000422861	0.0067176
ENSG00000136807.7	CDK9	896.771	-0.431911	0.122576	-3.52361	0.000425715	0.00674968
ENSG00000136631.8	VPS45	485.5	-0.45418	0.128895	-3.52365	0.000425644	0.00674968
ENSG00000159164.5	SV2A	1225.39	0.478576	0.135895	3.52165	0.000428871	0.00679386
ENSG00000145685.9	LHFPL2	7323.3	0.381972	0.108495	3.52064	0.000430512	0.00681397
ENSG00000117425.9	PTCH2	45.5233	1.0103	0.286997	3.52025	0.000431134	0.00681794
ENSG00000150347.10	ARID5B	32.4293	-1.06893	0.303715	-3.51952	0.000432324	0.00683086
ENSG00000171681.8	ATF7IP	1578.77	-0.453275	0.128801	-3.51918	0.00043288	0.00683378
ENSG00000109062.5	SLC9A3R1	2043.31	-0.403156	0.114572	-3.51879	0.000433515	0.00683792
ENSG00000197121.10	PGAP1	2151.89	0.428946	0.121917	3.51833	0.000434265	0.00684387
ENSG00000108830.7	RND2	620.628	0.427832	0.121624	3.51765	0.000435387	0.00685567
ENSG00000183960.4	KCNH8	297.058	-0.684271	0.194661	-3.51519	0.000439433	0.00691344
ENSG00000075651.11	PLD1	235.214	-0.60858	0.173185	-3.51404	0.000441339	0.00693749
ENSG00000143412.5	ANXA9	65.0896	-0.947969	0.2698	-3.5136	0.00044208	0.00694319
ENSG00000109381.15	ELF2	1276	-0.469597	0.133687	-3.51267	0.000443634	0.00696165
ENSG00000118640.6	VAMP8	721.747	-0.515224	0.146752	-3.51086	0.000446666	0.00700324
ENSG00000197275.8	RAD54B	196.671	-0.640771	0.182565	-3.50983	0.000448388	0.00702424
ENSG00000086061.11	DNAJA1	3357.38	-0.324108	0.0923795	-3.50844	0.000450748	0.00705518
ENSG00000108829.9	LRRC59	1573.91	-0.437556	0.124725	-3.50815	0.000451233	0.00705676
ENSG00000112394.12	SLC16A10	373.627	-0.474881	0.135395	-3.50736	0.000452572	0.00707168
ENSG00000148411.3	NACC2	433.806	-0.723778	0.206387	-3.50689	0.000453374	0.00707818
ENSG00000067191.11	CACNB1	239.537	0.65109	0.185712	3.50592	0.000455031	0.00709801
ENSG00000134594.4	RAB33A	13.4719	1.0652	0.304051	3.50338	0.000459401	0.00716011
ENSG00000155508.9	CNOT8	1095.15	-0.379487	0.108435	-3.49969	0.000465807	0.00725379
ENSG00000249082.1	CTC-276P9.1	6.2723	-0.962932	0.275197	-3.49906	0.000466901	0.00726466
ENSG00000124357.8	NAGK	577.781	-0.448492	0.128274	-3.49636	0.000471656	0.00733243
ENSG00000100139.9	MICALL1	691.452	-0.406451	0.116289	-3.49517	0.000473758	0.00735888
ENSG00000166016.4	ABTB2	258.67	0.609842	0.174513	3.49454	0.000474888	0.0073702
ENSG00000152270.4	PDE3B	588.648	0.462511	0.132406	3.49312	0.000477419	0.00740323
ENSG00000178522.10	AMBN	16.6612	-1.0608	0.303718	-3.49273	0.000478118	0.0074078
ENSG00000039987.2	BEST2	45.9584	1.03812	0.297324	3.49156	0.000480215	0.00743402
ENSG00000168283.9	BMI1	154.39	-0.731247	0.209578	-3.48914	0.000484579	0.00749526
ENSG00000173786.12	CNP	1480.77	-0.390109	0.111846	-3.48792	0.000486792	0.00752316
ENSG00000158856.13	DMTN	220.514	0.706371	0.202539	3.48759	0.000487402	0.00752625
ENSG00000115216.9	NRBP1	2715.53	-0.328909	0.0943476	-3.48614	0.000490051	0.00756079
ENSG00000103496.10	STX4	410.895	-0.472979	0.135716	-3.48507	0.000492012	0.00758467
ENSG00000104327.3	CALB1	139.404	-0.870768	0.25001	-3.48293	0.000495961	0.00763273
ENSG00000185664.10	PMEL	1714.51	1.03996	0.298587	3.48295	0.000495912	0.00763273
ENSG00000214688.4	C10orf105	50.3923	1.01352	0.291227	3.48016	0.000501116	0.00770491
ENSG00000259666.1	RP11-307C19.3	17.2361	1.05329	0.302674	3.47996	0.000501491	0.00770491
ENSG00000174748.14	RPL15	12569	0.319802	0.0919299	3.47875	0.00050375	0.00773316
ENSG00000065675.10	PRKCQ	242.269	0.590278	0.169717	3.47802	0.000505133	0.0077479
ENSG00000112379.8	KIAA1244	427.873	0.828134	0.238314	3.47497	0.000510905	0.00782989
ENSG00000155090.10	KLF10	324.489	-0.537242	0.154721	-3.47232	0.000515977	0.00790104
ENSG00000147251.11	DOCK11	371.008	0.581742	0.167584	3.47134	0.000517875	0.00792349
ENSG00000188517.10	COL25A1	238.912	0.590306	0.17008	3.47075	0.000518998	0.00793406
ENSG00000129538.9	RNASE1	119.444	0.966079	0.278422	3.46983	0.00052078	0.00795467
ENSG00000175040.4	CHST2	198.177	0.698571	0.201407	3.46846	0.000523455	0.00798888
ENSG00000176383.8	B3GNT4	67.1565	-0.989195	0.285257	-3.46773	0.000524878	0.00800085
ENSG00000181104.6	F2R	1600.31	-0.591465	0.170569	-3.46761	0.00052511	0.00800085
ENSG00000142173.10	COL6A2	2804.84	-0.456683	0.131767	-3.46584	0.000528575	0.00804087
ENSG00000162413.12	KLHL21	298.675	-0.627848	0.181154	-3.46582	0.000528612	0.00804087
ENSG00000124191.13	TOX2	63.4946	0.791427	0.228418	3.46482	0.00053058	0.00806412
ENSG00000090776.5	EFNB1	654.827	0.738039	0.213026	3.46455	0.00053111	0.0080655
ENSG00000108370.11	RGS9	34.1399	1.03484	0.298774	3.46362	0.00053296	0.00808689
ENSG00000100031.14	GGT1	447.56	-0.489464	0.141331	-3.46325	0.000533686	0.00809123
ENSG00000110092.3	CCND1	1090.64	-0.709649	0.204932	-3.46285	0.000534482	0.0080966
ENSG00000162430.12	SEPN1	2663.25	0.309141	0.0892832	3.46247	0.000535236	0.00810134
ENSG00000137710.10	RDX	2896.47	-0.5747	0.166037	-3.46127	0.00053764	0.00813102
ENSG00000108433.11	GOSR2	529.89	-0.439105	0.126879	-3.46082	0.000538532	0.00813781
ENSG00000214357.4	NEURL1B	78.1213	0.865964	0.250294	3.45978	0.000540609	0.00816249
ENSG00000167508.6	MVD	333.891	-0.489048	0.141369	-3.45937	0.000541447	0.00816841
ENSG00000151208.12	DLG5	3886.51	0.296955	0.0858672	3.45831	0.000543573	0.00819376
ENSG00000168028.9	RPSA	9137.72	0.332471	0.0961816	3.4567	0.000546838	0.00823621
ENSG00000026652.9	AGPAT4	1806.15	0.435694	0.126065	3.45611	0.000548032	0.00824743
ENSG00000115275.7	MOGS	1193.54	-0.420171	0.12173	-3.45167	0.000557134	0.00837069
ENSG00000197748.8	WDR96	42.9346	0.927326	0.268655	3.45173	0.000557003	0.00837069
ENSG00000165124.13	SVEP1	84.3155	-0.988387	0.286497	-3.44991	0.00056078	0.00841857
ENSG00000143457.6	GOLPH3L	694.142	-0.456254	0.132278	-3.44921	0.000562234	0.00843352
ENSG00000162931.7	TRIM17	1496.35	-0.662631	0.192153	-3.44846	0.000563789	0.00844994
ENSG00000134369.11	NAV1	1377.91	0.442726	0.128432	3.44715	0.000566525	0.00848401
ENSG00000101489.14	CELF4	136.914	-0.764764	0.221881	-3.44673	0.000567424	0.00848534
ENSG00000106069.16	CHN2	384.297	0.574964	0.166828	3.44645	0.000568	0.00848534
ENSG00000106692.9	FKTN	807.09	0.389886	0.113123	3.44655	0.000567792	0.00848534
ENSG00000198853.7	RUSC2	523.672	0.568449	0.165142	3.44219	0.000577033	0.00861327
ENSG00000117020.12	AKT3	468.88	0.598185	0.173816	3.44148	0.000578543	0.0086218
ENSG00000157657.10	ZNF618	1265.53	-0.384669	0.111769	-3.44165	0.000578181	0.0086218
ENSG00000133961.15	NUMB	1625.09	-0.377763	0.109795	-3.44063	0.00058036	0.00864186
ENSG00000074071.9	MRPS34	713.703	-0.3779	0.109896	-3.43871	0.000584493	0.00869429
ENSG00000155886.7	SLC24A2	91.5397	0.895473	0.260421	3.43855	0.000584828	0.00869429
ENSG00000142186.12	SCYL1	1001.07	-0.365772	0.106431	-3.43669	0.000588869	0.00874728
ENSG00000204869.4	IGFL4	23.0206	1.00219	0.291731	3.43533	0.00059183	0.00878416
ENSG00000049192.10	ADAMTS6	311.357	0.552568	0.160942	3.43333	0.000596226	0.00881829
ENSG00000128203.6	ASPHD2	188.92	0.714208	0.208011	3.43351	0.000595817	0.00881829
ENSG00000161243.4	FBXO27	119.626	0.629589	0.183383	3.43319	0.000596531	0.00881829
ENSG00000156515.17	HK1	1016.88	0.593161	0.172753	3.43358	0.000595661	0.00881829
ENSG00000117152.9	RGS4	31.5715	0.959217	0.27935	3.43375	0.000595302	0.00881829
ENSG00000144712.7	CAND2	194.856	0.562013	0.163735	3.43246	0.000598128	0.00883478
ENSG00000106665.11	CLIP2	622.782	0.543435	0.158366	3.43152	0.000600209	0.00884717
ENSG00000246100.3	LINC00900	13.7329	1.04305	0.30396	3.43153	0.000600184	0.00884717
ENSG00000074211.9	PPP2R2C	105.658	0.843059	0.245703	3.43121	0.000600895	0.00884717
ENSG00000121766.10	ZCCHC17	649.945	-0.383901	0.111884	-3.43123	0.000600859	0.00884717
ENSG00000157353.12	FUK	298.747	-0.515198	0.150213	-3.42979	0.00060405	0.00888651
ENSG00000095303.10	PTGS1	51.9182	0.989754	0.288618	3.42928	0.000605175	0.00889592
ENSG00000237923.1	XXbac-BPG27H4.8	10.9881	-1.018	0.297248	-3.42475	0.000615358	0.00903838
ENSG00000182054.5	IDH2	1637.21	0.50752	0.148215	3.42421	0.000616588	0.0090492
ENSG00000130164.7	LDLR	477.775	-0.546831	0.159802	-3.42192	0.000621812	0.00911858
ENSG00000166579.11	NDEL1	450.518	-0.469831	0.137311	-3.42165	0.000622431	0.00912038
ENSG00000174502.14	SLC26A9	15.9643	1.03554	0.302703	3.42097	0.000623976	0.00913573
ENSG00000152936.6	IFLTD1	42.9697	-1.03897	0.303894	-3.41887	0.000628818	0.00919929
ENSG00000130055.9	GDPD2	108.739	0.990757	0.289929	3.41723	0.000632607	0.00924734
ENSG00000155304.4	HSPA13	1574.28	0.369224	0.108073	3.41644	0.000634446	0.00926686
ENSG00000149633.7	KIAA1755	40.1325	1.03219	0.302183	3.41576	0.000636037	0.0092827
ENSG00000145113.17	MUC4	182.013	1.03846	0.304177	3.41402	0.00064013	0.00933502
ENSG00000131100.8	ATP6V1E1	1437.94	-0.489501	0.143436	-3.41269	0.000643256	0.00937316
ENSG00000110721.7	CHKA	1209.31	-0.457175	0.133988	-3.41206	0.000644728	0.00938716
ENSG00000181458.6	TMEM45A	152.144	0.797499	0.233806	3.41095	0.000647381	0.00941831
ENSG00000175305.12	CCNE2	123.23	-0.748558	0.219478	-3.41063	0.000648124	0.00942165
ENSG00000259417.2	RP11-2E17.1	19.784	-1.03676	0.304157	-3.40864	0.000652873	0.00948318
ENSG00000116717.7	GADD45A	309.352	-0.570581	0.167441	-3.40766	0.000655222	0.00950978
ENSG00000198003.7	CCDC151	32.3135	0.975117	0.286339	3.40547	0.000660505	0.00957888
ENSG00000089327.10	FXYD5	309.384	0.657784	0.193331	3.40237	0.000668039	0.00966524
ENSG00000165495.11	PKNOX2	166.033	0.737097	0.216629	3.40258	0.000667529	0.00966524
ENSG00000170006.7	TMEM154	118.146	0.669122	0.196659	3.40245	0.000667854	0.00966524
ENSG00000117360.8	PRPF3	994.15	-0.432266	0.127152	-3.39961	0.000674822	0.0097557
ENSG00000172469.10	MANEA	2274.1	-0.567534	0.166984	-3.39874	0.000676982	0.00977923
ENSG00000130643.4	CALY	23.5084	1.01718	0.29932	3.3983	0.000678064	0.00978716
ENSG00000169435.9	RASSF6	87.3111	-0.829115	0.244166	-3.39571	0.000684517	0.00987252
ENSG00000007216.10	SLC13A2	33.993	0.936928	0.275949	3.39529	0.000685553	0.00987971
ENSG00000124532.10	MRS2	2824.16	-0.553553	0.163051	-3.39497	0.000686371	0.00988374
ENSG00000182985.12	CADM1	2243.69	0.938531	0.276521	3.39407	0.000688614	0.00990827
ENSG00000107611.10	CUBN	329.012	-0.845613	0.249304	-3.39189	0.000694125	0.00997623
ENSG00000030582.12	GRN	3681.71	-0.523554	0.15436	-3.39177	0.000694424	0.00997623

## Sheet: Stage3_PFG
	GeneName	baseMean	log2FoldChange	lfcSE	stat	pvalue	padj
ENSG00000116299.12	KIAA1324	1652.92	3.66079	0.118454	30.9046	1.03648e-209	1.75435e-205
ENSG00000171533.7	MAP6	749.724	4.96931	0.165771	29.977	1.95935e-197	1.6582e-193
ENSG00000136274.8	NACAD	705.242	4.30604	0.159576	26.9842	2.26361e-160	1.27713e-156
ENSG00000152092.11	ASTN1	1091.45	4.0487	0.157607	25.6886	1.56645e-145	6.62844e-142
ENSG00000115266.7	APC2	1047.24	4.86647	0.194544	25.0148	4.21814e-138	1.42793e-134
ENSG00000162188.5	GNG3	598.586	5.61796	0.226751	24.776	1.62872e-135	4.59463e-132
ENSG00000146216.7	TTBK1	540.007	4.5635	0.187657	24.3184	1.25381e-130	3.0317e-127
ENSG00000078018.15	MAP2	757.352	2.90177	0.126593	22.9221	2.79745e-116	5.9187e-113
ENSG00000087495.12	PHACTR3	602.626	4.92738	0.21523	22.8936	5.38323e-116	1.01241e-112
ENSG00000104967.6	NOVA2	729.946	4.21203	0.194195	21.6897	2.56419e-104	4.34015e-101
ENSG00000167371.12	PRRT2	441.509	3.29212	0.173259	19.0011	1.66889e-80	2.56796e-77
ENSG00000176049.11	JAKMIP2	435.297	3.44851	0.18204	18.9437	4.97461e-80	7.01669e-77
ENSG00000166922.4	SCG5	781.67	2.56638	0.137152	18.7119	3.95719e-78	5.15226e-75
ENSG00000015592.12	STMN4	180.989	4.94612	0.27485	17.9957	2.10406e-72	2.54381e-69
ENSG00000204065.2	TCEAL5	255.995	3.6835	0.205331	17.9394	5.81186e-72	6.5581e-69
ENSG00000174871.6	CNIH2	456.665	3.0374	0.171451	17.7159	3.16179e-70	3.34478e-67
ENSG00000159409.10	CELF3	476.1	3.87913	0.221357	17.5243	9.35105e-69	9.31035e-66
ENSG00000075461.5	CACNG4	644.065	2.51776	0.14419	17.4614	2.81918e-68	2.65097e-65
ENSG00000103034.10	NDRG4	885.641	1.93919	0.11461	16.9199	3.20806e-64	2.85788e-61
ENSG00000132932.12	ATP8A2	303.026	2.93034	0.175039	16.7411	6.57702e-63	5.56613e-60
ENSG00000105270.10	CLIP3	1392.06	2.01214	0.121886	16.5083	3.19603e-61	2.576e-58
ENSG00000169169.10	CPT1C	960.078	1.88719	0.120608	15.6472	3.46927e-55	2.66913e-52
ENSG00000263874.1	LINC00672	130.795	3.87752	0.252112	15.3801	2.22504e-53	1.63744e-50
ENSG00000135472.4	FAIM2	133.354	4.20626	0.274029	15.3496	3.56107e-53	2.51145e-50
ENSG00000091592.11	NLRP1	519.952	2.28886	0.151608	15.0972	1.68863e-51	1.14327e-48
ENSG00000205336.7	GPR56	403.587	2.53737	0.171632	14.7838	1.86415e-49	1.21356e-46
ENSG00000077264.10	PAK3	425.585	2.71818	0.183975	14.7747	2.13359e-49	1.33753e-46
ENSG00000050438.12	SLC4A8	820.915	2.28709	0.156852	14.5812	3.70175e-48	2.23771e-45
ENSG00000152578.8	GRIA4	110.83	3.84748	0.265032	14.517	9.45232e-48	5.5169e-45
ENSG00000066032.14	CTNNA2	508.883	3.03642	0.212145	14.313	1.81601e-46	1.02459e-43
ENSG00000018236.10	CNTN1	376.97	2.67418	0.189303	14.1264	2.61067e-45	1.42543e-42
ENSG00000155016.13	CYP2U1	550.57	1.77767	0.128935	13.7873	3.03716e-43	1.60647e-40
ENSG00000105737.5	GRIK5	470.265	2.30724	0.170048	13.5682	6.18159e-42	3.1706e-39
ENSG00000166780.6	C16orf45	668.375	1.62957	0.120987	13.469	2.38086e-41	1.18525e-38
ENSG00000157851.12	DPYSL5	1818.91	1.50853	0.112479	13.4116	5.17362e-41	2.50196e-38
ENSG00000168280.12	KIF5C	2295.5	1.85471	0.141758	13.0836	4.08597e-39	1.92109e-36
ENSG00000183908.5	LRRC55	137.281	3.30576	0.259692	12.7295	4.05329e-37	1.85421e-34
ENSG00000187323.7	DCC	840.751	2.62048	0.206348	12.6993	5.96567e-37	2.65724e-34
ENSG00000134240.7	HMGCS2	473.1	-2.35778	0.187866	-12.5503	3.95817e-36	1.71784e-33
ENSG00000139200.9	PIANP	278.804	2.19964	0.177459	12.3952	2.7755e-35	1.17445e-32
ENSG00000116852.10	KIF21B	846.332	1.38429	0.112535	12.3009	8.9545e-35	3.69668e-32
ENSG00000131711.10	MAP1B	4364.04	1.53305	0.124785	12.2855	1.08321e-34	4.36535e-32
ENSG00000187955.7	COL14A1	451.521	1.97172	0.161821	12.1846	3.75597e-34	1.47846e-31
ENSG00000138741.6	TRPC3	121.268	2.84682	0.238602	11.9313	8.13309e-33	3.12865e-30
ENSG00000010404.13	IDS	1817.75	1.73893	0.146965	11.8323	2.65744e-32	9.99553e-30
ENSG00000196189.8	SEMA4A	302.61	2.8893	0.245813	11.7541	6.73106e-32	2.47674e-29
ENSG00000002746.10	HECW1	69.687	3.31326	0.282677	11.721	9.94661e-32	3.58205e-29
ENSG00000072832.10	CRMP1	1861.02	2.14092	0.18358	11.662	1.99295e-31	7.02765e-29
ENSG00000155816.15	FMN2	140.19	2.77621	0.241267	11.5068	1.21924e-30	4.21162e-28
ENSG00000110148.5	CCKBR	1575.03	1.30185	0.113587	11.4613	2.06374e-30	6.98618e-28
ENSG00000139970.12	RTN1	840.358	2.46391	0.216203	11.3963	4.36339e-30	1.44813e-27
ENSG00000004139.9	SARM1	1503.36	1.4619	0.128517	11.3752	5.55944e-30	1.8096e-27
ENSG00000137821.7	LRRC49	668.31	1.43614	0.126825	11.3239	9.99802e-30	3.19295e-27
ENSG00000166448.10	TMEM130	60.5644	3.14767	0.282498	11.1423	7.80786e-29	2.44733e-26
ENSG00000155961.4	RAB39B	459.531	1.82154	0.16427	11.0886	1.42439e-28	4.38349e-26
ENSG00000255994.1	CCDC177	85.3271	2.75086	0.250122	10.9981	3.90439e-28	1.1801e-25
ENSG00000177875.3	C12orf68	82.0726	3.17426	0.28909	10.9802	4.75974e-28	1.41339e-25
ENSG00000154721.10	JAM2	233.804	2.08505	0.190203	10.9622	5.80603e-28	1.69436e-25
ENSG00000167100.10	SAMD14	441.441	1.60295	0.147315	10.8811	1.41804e-27	4.0681e-25
ENSG00000118271.5	TTR	5291.9	-1.85221	0.170981	-10.8329	2.40518e-27	6.78503e-25
ENSG00000143107.4	FNDC7	46.8343	3.23583	0.29886	10.8273	2.55717e-27	7.09552e-25
ENSG00000139625.8	MAP3K12	584.87	1.6375	0.155872	10.5054	8.15357e-26	2.22592e-23
ENSG00000108797.7	CNTNAP1	367.148	1.5689	0.149821	10.4719	1.16313e-25	3.12495e-23
ENSG00000135454.9	B4GALNT1	109.67	2.84418	0.271962	10.458	1.34668e-25	3.56155e-23
ENSG00000143126.7	CELSR2	2032.98	1.0678	0.102418	10.4258	1.88983e-25	4.92112e-23
ENSG00000008853.12	RHOBTB2	1002.32	1.9075	0.184029	10.3652	3.56876e-25	9.15226e-23
ENSG00000161082.8	CELF5	343.017	1.89188	0.183393	10.316	5.96575e-25	1.50711e-22
ENSG00000255618.1	RP11-357K6.1	39.2254	3.09465	0.302978	10.2141	1.71487e-24	4.26851e-22
ENSG00000197410.8	DCHS2	127.308	2.35472	0.231894	10.1543	3.1702e-24	7.77664e-22
ENSG00000115318.7	LOXL3	874.973	1.09678	0.108362	10.1215	4.43568e-24	1.07255e-21
ENSG00000109339.14	MAPK10	391.589	1.73309	0.171765	10.0899	6.12336e-24	1.45977e-21
ENSG00000157168.14	NRG1	345.328	1.54206	0.153574	10.0411	1.00536e-23	2.36343e-21
ENSG00000128482.11	RNF112	62.2479	2.73261	0.27464	9.94978	2.52752e-23	5.86038e-21
ENSG00000087245.8	MMP2	1280.39	1.1565	0.11633	9.94161	2.74354e-23	6.27528e-21
ENSG00000092964.12	DPYSL2	2685.3	0.93773	0.0945918	9.91345	3.63873e-23	8.21188e-21
ENSG00000011028.9	MRC2	1142.28	1.03201	0.104741	9.85293	6.65768e-23	1.48274e-20
ENSG00000132563.11	REEP2	533.611	1.30873	0.136615	9.57966	9.73623e-22	2.1402e-19
ENSG00000148204.7	CRB2	995.514	1.55956	0.163266	9.55224	1.26926e-21	2.7543e-19
ENSG00000135439.7	AGAP2	43.6078	2.76754	0.290011	9.5429	1.3889e-21	2.97576e-19
ENSG00000184005.9	ST6GALNAC3	535.029	1.23115	0.129998	9.47058	2.78306e-21	5.88826e-19
ENSG00000140015.15	KCNH5	63.8917	2.67967	0.283708	9.44515	3.54879e-21	7.41567e-19
ENSG00000104327.3	CALB1	505.009	-1.79561	0.190277	-9.43682	3.84282e-21	7.93214e-19
ENSG00000162374.12	ELAVL4	321.691	1.66943	0.17744	9.40843	5.03604e-21	1.02699e-18
ENSG00000188211.4	NCR3LG1	239.935	1.72186	0.185649	9.27478	1.77983e-20	3.58637e-18
ENSG00000172260.9	NEGR1	71.988	2.61754	0.283717	9.22587	2.81276e-20	5.60103e-18
ENSG00000186047.9	DLEU7	61.3109	2.50628	0.273051	9.17878	4.35986e-20	8.58082e-18
ENSG00000166086.8	JAM3	1489.42	1.27925	0.139649	9.16041	5.16992e-20	1.00582e-17
ENSG00000135842.12	FAM129A	999.729	1.62649	0.177625	9.15684	5.34407e-20	1.02788e-17
ENSG00000152495.6	CAMK4	230.413	1.92161	0.211053	9.10489	8.63513e-20	1.64223e-17
ENSG00000113763.6	UNC5A	62.2316	-2.46526	0.270859	-9.10163	8.89847e-20	1.67351e-17
ENSG00000198125.8	MB	71.4528	2.3139	0.255135	9.06934	1.19737e-19	2.2271e-17
ENSG00000165323.11	FAT3	1855.08	1.29442	0.14285	9.06136	1.28834e-19	2.37026e-17
ENSG00000157680.11	DGKI	572.838	1.87958	0.209	8.99322	2.40097e-19	4.36976e-17
ENSG00000105255.6	FSD1	588.073	1.15765	0.128949	8.97758	2.76775e-19	4.98372e-17
ENSG00000125675.13	GRIA3	233.96	1.83557	0.205326	8.9398	3.89867e-19	6.94619e-17
ENSG00000136267.9	DGKB	40.4714	2.66785	0.299294	8.91382	4.9303e-19	8.69274e-17
ENSG00000072041.12	SLC6A15	116.847	1.98859	0.225647	8.81284	1.22015e-18	2.1291e-16
ENSG00000196338.8	NLGN3	138.806	1.69791	0.193933	8.75514	2.03843e-18	3.52066e-16
ENSG00000131409.8	LRRC4B	453.185	1.83012	0.20954	8.73399	2.45847e-18	4.20323e-16
ENSG00000120318.11	ARAP3	859.172	1.39362	0.159909	8.71508	2.90543e-18	4.91774e-16
ENSG00000003987.9	MTMR7	407.291	1.25748	0.144367	8.71028	3.03119e-18	5.07979e-16
ENSG00000145882.6	PCYOX1L	366.987	1.21414	0.139852	8.68156	3.90375e-18	6.47793e-16
ENSG00000143195.8	ILDR2	133.866	1.77207	0.205362	8.629	6.18904e-18	1.01705e-15
ENSG00000130294.10	KIF1A	3558.2	1.147	0.133142	8.61481	7.00559e-18	1.14016e-15
ENSG00000110436.7	SLC1A2	56.0799	2.39666	0.279762	8.56678	1.0642e-17	1.7155e-15
ENSG00000095370.15	SH2D3C	118.096	1.81999	0.21353	8.52336	1.54995e-17	2.47495e-15
ENSG00000131067.12	GGT7	896.687	0.971818	0.114652	8.47626	2.32548e-17	3.67861e-15
ENSG00000169692.8	AGPAT2	171.273	-1.53789	0.18212	-8.44436	3.05725e-17	4.79139e-15
ENSG00000184194.5	GPR173	725.289	1.20621	0.142871	8.44267	3.10172e-17	4.81649e-15
ENSG00000170385.9	SLC30A1	866.968	1.59652	0.189374	8.43053	3.44105e-17	5.29484e-15
ENSG00000173083.10	HPSE	202.776	1.69549	0.201848	8.39985	4.47041e-17	6.81676e-15
ENSG00000137726.11	FXYD6	2875.35	0.881118	0.105182	8.37709	5.42515e-17	8.19876e-15
ENSG00000147724.7	FAM135B	185.999	1.56005	0.186918	8.34618	7.05049e-17	1.05608e-14
ENSG00000159784.13	FAM131B	559.584	1.89704	0.227424	8.34143	7.33966e-17	1.08975e-14
ENSG00000144834.8	TAGLN3	133.041	1.5968	0.191735	8.32817	8.20992e-17	1.20836e-14
ENSG00000166313.14	APBB1	1302.07	0.93415	0.112483	8.30478	1.00004e-16	1.45919e-14
ENSG00000267909.1	CCDC177	72.4866	2.18982	0.264136	8.29048	1.12795e-16	1.63176e-14
ENSG00000101349.12	PAK7	66.7105	2.09989	0.255449	8.22039	2.02838e-16	2.90952e-14
ENSG00000142173.10	COL6A2	848.549	-1.23449	0.150249	-8.21632	2.09841e-16	2.98469e-14
ENSG00000135749.14	PCNXL2	1166.19	0.903783	0.111004	8.14192	3.89054e-16	5.48761e-14
ENSG00000144229.7	THSD7B	601.174	1.0759	0.132162	8.14078	3.9274e-16	5.49381e-14
ENSG00000132535.14	DLG4	796.62	1.08964	0.133998	8.13179	4.23012e-16	5.86877e-14
ENSG00000128266.7	GNAZ	385.737	1.42422	0.175573	8.11183	4.98621e-16	6.86151e-14
ENSG00000179915.16	NRXN1	231.798	1.8492	0.228361	8.09771	5.60055e-16	7.64475e-14
ENSG00000117020.12	AKT3	469.231	1.13903	0.141183	8.06772	7.16253e-16	9.69863e-14
ENSG00000206432.4	TMEM200C	550.806	1.12394	0.139682	8.04643	8.52444e-16	1.14512e-13
ENSG00000142156.10	COL6A1	2866.72	-0.807555	0.100394	-8.04385	8.70564e-16	1.16025e-13
ENSG00000157064.6	NMNAT2	403.132	1.58404	0.197444	8.02275	1.03405e-15	1.36737e-13
ENSG00000182389.14	CACNB4	190.801	1.83913	0.233154	7.88806	3.06918e-15	4.02705e-13
ENSG00000133101.5	CCNA1	50.451	2.23717	0.286821	7.79989	6.19597e-15	8.06715e-13
ENSG00000183853.13	KIRREL	1382.2	0.825115	0.105936	7.7888	6.76498e-15	8.74077e-13
ENSG00000151967.14	SCHIP1	62.4214	2.10143	0.270483	7.76918	7.89928e-15	1.0129e-12
ENSG00000105928.9	DFNA5	552.143	0.982748	0.126596	7.76287	8.3027e-15	1.05663e-12
ENSG00000171488.10	LRRC8C	216.243	1.33638	0.172957	7.7267	1.10368e-14	1.39409e-12
ENSG00000154096.9	THY1	385.706	1.77321	0.230093	7.70652	1.29291e-14	1.62102e-12
ENSG00000180914.6	OXTR	396.8	1.71965	0.223744	7.68578	1.52069e-14	1.89259e-12
ENSG00000142408.2	CACNG8	229.197	1.92197	0.25028	7.67926	1.60011e-14	1.9769e-12
ENSG00000171587.10	DSCAM	283.764	1.67601	0.219747	7.627	2.40286e-14	2.94716e-12
ENSG00000108950.7	FAM20A	382.602	-1.25824	0.165713	-7.59289	3.12845e-14	3.8095e-12
ENSG00000152076.14	CCDC74B	120.211	1.57954	0.208312	7.58259	3.38723e-14	4.09516e-12
ENSG00000134594.4	RAB33A	70.6778	2.14529	0.285856	7.5048	6.15215e-14	7.3852e-12
ENSG00000198570.5	RD3	40.7918	2.23881	0.298841	7.49163	6.80215e-14	8.10797e-12
ENSG00000164120.9	HPGD	120.995	-1.5169	0.202636	-7.48586	7.10787e-14	8.41313e-12
ENSG00000144218.14	AFF3	170.505	1.4886	0.199617	7.4573	8.83121e-14	1.03803e-11
ENSG00000140937.9	CDH11	544.41	1.73484	0.233376	7.43366	1.05634e-13	1.23308e-11
ENSG00000121966.6	CXCR4	619.457	0.909866	0.122414	7.43267	1.06427e-13	1.23383e-11
ENSG00000185664.10	PMEL	2977.2	2.01	0.270478	7.4313	1.07534e-13	1.23818e-11
ENSG00000128872.5	TMOD2	359.067	1.0909	0.146866	7.42785	1.10381e-13	1.26237e-11
ENSG00000100379.13	KCTD17	610.869	0.882125	0.119197	7.40054	1.35628e-13	1.5407e-11
ENSG00000162545.5	CAMK2N1	1625.42	0.701533	0.0948662	7.39498	1.41427e-13	1.59587e-11
ENSG00000123560.9	PLP1	504.932	1.64783	0.223671	7.3672	1.74247e-13	1.95318e-11
ENSG00000069188.12	SDK2	1023.83	1.16567	0.158436	7.35733	1.87623e-13	2.08928e-11
ENSG00000139220.12	PPFIA2	37.7245	2.22514	0.303205	7.33871	2.15664e-13	2.38584e-11
ENSG00000118946.7	PCDH17	885.349	0.860721	0.117424	7.32999	2.30164e-13	2.52971e-11
ENSG00000185477.4	GPRIN3	175.6	1.37975	0.18856	7.31729	2.53033e-13	2.76312e-11
ENSG00000114948.8	ADAM23	404.79	1.43838	0.196917	7.30451	2.78277e-13	3.01931e-11
ENSG00000101224.13	CDC25B	1258.57	0.96596	0.132533	7.28845	3.13539e-13	3.38023e-11
ENSG00000105290.7	APLP1	550.247	0.958449	0.132544	7.23118	4.78801e-13	5.09697e-11
ENSG00000112320.7	SOBP	67.6275	1.96818	0.272162	7.23165	4.77163e-13	5.09697e-11
ENSG00000179921.10	GPBAR1	146.769	1.80179	0.249272	7.22822	4.89374e-13	5.17696e-11
ENSG00000150471.11	LPHN3	960.865	0.871038	0.120925	7.20315	5.88367e-13	6.18552e-11
ENSG00000167552.9	TUBA1A	11759.1	0.922471	0.128876	7.15784	8.19608e-13	8.56339e-11
ENSG00000132718.7	SYT11	3267.8	2.22748	0.311434	7.15232	8.53256e-13	8.86025e-11
ENSG00000073910.15	FRY	962.219	1.00144	0.140082	7.14896	8.74405e-13	9.0245e-11
ENSG00000272327.1	RP11-1002K11.1	91.1938	1.64087	0.229777	7.14116	9.25488e-13	9.49383e-11
ENSG00000170464.5	DNAJC18	590.345	0.879039	0.12318	7.13621	9.59398e-13	9.78239e-11
ENSG00000168490.9	PHYHIP	41.781	2.01271	0.282077	7.1353	9.6576e-13	9.7883e-11
ENSG00000168461.8	RAB31	430.276	1.3954	0.195683	7.1309	9.97146e-13	1.00462e-10
ENSG00000166147.9	FBN1	476.207	1.19223	0.167741	7.10756	1.18114e-12	1.18295e-10
ENSG00000196361.5	ELAVL3	33.1075	2.20841	0.310872	7.10391	1.21278e-12	1.2075e-10
ENSG00000092051.12	JPH4	246.742	2.20891	0.31148	7.09165	1.32526e-12	1.31178e-10
ENSG00000188185.7	LINC00265	220.01	1.36736	0.193024	7.08389	1.40166e-12	1.37933e-10
ENSG00000242732.3	RGAG4	397.25	0.964361	0.1363	7.0753	1.49123e-12	1.45899e-10
ENSG00000155980.7	KIF5A	803.331	2.14366	0.305999	7.00546	2.46173e-12	2.39026e-10
ENSG00000186310.9	NAP1L3	1057.14	1.07313	0.153197	7.00492	2.47132e-12	2.39026e-10
ENSG00000130066.12	SAT1	1547.94	-1.22783	0.175456	-6.99796	2.59709e-12	2.48407e-10
ENSG00000175513.5	TSGA10IP	125.978	1.85482	0.265053	6.99793	2.59766e-12	2.48407e-10
ENSG00000110675.8	ELMOD1	144.851	1.59766	0.228549	6.99047	2.73967e-12	2.5906e-10
ENSG00000132130.7	LHX1	128.292	1.73721	0.248497	6.99086	2.73197e-12	2.5906e-10
ENSG00000147231.9	CXorf57	1600.92	1.09419	0.157845	6.93205	4.14795e-12	3.90045e-10
ENSG00000125746.10	EML2	242.276	1.09867	0.158798	6.91865	4.55955e-12	4.26381e-10
ENSG00000147647.8	DPYS	247.716	-1.42515	0.2065	-6.90145	5.14741e-12	4.78709e-10
ENSG00000149557.8	FEZ1	121.258	1.58099	0.229436	6.89077	5.54906e-12	5.13242e-10
ENSG00000005448.12	WDR54	815.438	1.03714	0.151046	6.86635	6.5866e-12	6.05895e-10
ENSG00000165912.11	PACSIN3	327.527	-1.0712	0.156498	-6.84484	7.65601e-12	7.00463e-10
ENSG00000177272.7	KCNA3	32.5489	2.10271	0.308907	6.80693	9.97033e-12	9.073e-10
ENSG00000166676.10	TVP23A	184.507	1.20422	0.177978	6.76613	1.32271e-11	1.19723e-09
ENSG00000110697.8	PITPNM1	1241.94	0.658772	0.0975261	6.75483	1.43001e-11	1.28747e-09
ENSG00000100968.9	NFATC4	711.51	1.35091	0.20132	6.71026	1.94276e-11	1.73985e-09
ENSG00000154556.13	SORBS2	155.71	-1.41718	0.211226	-6.7093	1.95566e-11	1.74218e-09
ENSG00000260230.2	FRRS1L	89.6999	1.47375	0.220006	6.69867	2.10322e-11	1.86383e-09
ENSG00000149256.10	TENM4	1104.76	1.17037	0.174882	6.69237	2.19585e-11	1.93578e-09
ENSG00000170390.10	DCLK2	76.8945	1.55898	0.233274	6.68305	2.34018e-11	2.05232e-09
ENSG00000172379.14	ARNT2	1135.71	0.868772	0.130098	6.67781	2.42543e-11	2.11612e-09
ENSG00000106772.13	PRUNE2	144.428	1.5837	0.237262	6.67492	2.47371e-11	2.14718e-09
ENSG00000173918.10	C1QTNF1	73.0546	1.57653	0.237022	6.65141	2.90304e-11	2.50698e-09
ENSG00000198794.7	SCAMP5	1337.18	0.832735	0.125977	6.61022	3.83737e-11	3.29703e-09
ENSG00000137868.14	STRA6	553.638	1.15409	0.175155	6.58896	4.42918e-11	3.78628e-09
ENSG00000138685.8	FGF2	653.426	1.06996	0.16259	6.58072	4.68168e-11	3.98201e-09
ENSG00000176358.11	TAC4	167.699	1.55304	0.236562	6.56505	5.20168e-11	4.40218e-09
ENSG00000067191.11	CACNB1	240.304	1.11092	0.169382	6.55866	5.42941e-11	4.57205e-09
ENSG00000197380.6	DACT3	348.928	1.36949	0.209364	6.54119	6.10303e-11	5.11385e-09
ENSG00000021355.8	SERPINB1	796.837	-0.869743	0.133311	-6.52415	6.83865e-11	5.70202e-09
ENSG00000104953.14	TLE6	281.194	1.11393	0.170912	6.51759	7.14438e-11	5.92774e-09
ENSG00000198759.7	EGFL6	66.4544	1.90398	0.292452	6.51041	7.49438e-11	6.1878e-09
ENSG00000055163.14	CYFIP2	1901.34	0.681945	0.104801	6.50706	7.66371e-11	6.29689e-09
ENSG00000197121.10	PGAP1	2205.17	0.794889	0.122242	6.50257	7.89601e-11	6.45642e-09
ENSG00000102109.7	PCSK1N	131.858	1.36632	0.210376	6.49464	8.3232e-11	6.773e-09
ENSG00000171435.9	KSR2	167.953	1.20578	0.18585	6.48792	8.70279e-11	7.04801e-09
ENSG00000198598.2	MMP17	84.3584	1.49769	0.231633	6.46579	1.00772e-10	8.12224e-09
ENSG00000272168.1	CASC15	499.119	1.0855	0.168265	6.45115	1.11006e-10	8.90466e-09
ENSG00000076770.10	MBNL3	384.381	-1.31673	0.204174	-6.44905	1.12555e-10	8.98633e-09
ENSG00000083067.18	TRPM3	147.081	1.39971	0.217719	6.42897	1.28467e-10	1.02086e-08
ENSG00000105696.4	TMEM59L	55.8357	1.68708	0.262484	6.42735	1.29849e-10	1.02702e-08
ENSG00000138311.11	ZNF365	26.0114	1.97858	0.30799	6.42418	1.32578e-10	1.04373e-08
ENSG00000187240.9	DYNC2H1	979.254	0.772831	0.120377	6.42011	1.36174e-10	1.06707e-08
ENSG00000099365.5	STX1B	125.207	1.43428	0.223536	6.41636	1.3957e-10	1.08865e-08
ENSG00000113494.12	PRLR	181.978	1.25268	0.195981	6.39187	1.63874e-10	1.27235e-08
ENSG00000156395.8	SORCS3	40.4404	1.82589	0.285903	6.3864	1.69841e-10	1.31266e-08
ENSG00000164093.11	PITX2	1326.93	-1.31741	0.206719	-6.37294	1.85439e-10	1.4267e-08
ENSG00000163629.8	PTPN13	17824	0.990379	0.155581	6.36567	1.94433e-10	1.48913e-08
ENSG00000162426.10	SLC45A1	46.2369	1.82389	0.287745	6.33856	2.31917e-10	1.76821e-08
ENSG00000250722.1	SEPP1	1095.49	-0.734886	0.116181	-6.32537	2.52633e-10	1.91752e-08
ENSG00000074527.7	NTN4	243.48	1.09105	0.173058	6.30454	2.89053e-10	2.18416e-08
ENSG00000154277.8	UCHL1	4580.92	0.74179	0.117774	6.29843	3.00672e-10	2.26186e-08
ENSG00000166924.4	NYAP1	185.852	1.31782	0.209678	6.28497	3.27924e-10	2.45594e-08
ENSG00000136167.9	LCP1	297.677	-1.42236	0.226392	-6.28275	3.32642e-10	2.48031e-08
ENSG00000198853.7	RUSC2	530.643	0.897008	0.142965	6.27432	3.51158e-10	2.60688e-08
ENSG00000186907.3	RTN4RL2	72.7161	1.56062	0.249058	6.26612	3.70157e-10	2.73593e-08
ENSG00000065320.4	NTN1	82.368	1.83395	0.292896	6.26143	3.81472e-10	2.8073e-08
ENSG00000123411.10	IKZF4	847.648	0.771879	0.123439	6.25314	4.02282e-10	2.93797e-08
ENSG00000108018.11	SORCS1	603.915	1.00358	0.160497	6.25298	4.02699e-10	2.93797e-08
ENSG00000172733.10	PURG	229.614	1.04486	0.167378	6.24252	4.30571e-10	3.12783e-08
ENSG00000102879.11	CORO1A	85.1303	1.63928	0.263089	6.23089	4.63802e-10	3.35483e-08
ENSG00000162728.4	KCNJ9	19.5794	1.94142	0.311702	6.22845	4.71066e-10	3.39287e-08
ENSG00000159164.5	SV2A	1122.61	0.636682	0.102411	6.2169	5.07073e-10	3.63674e-08
ENSG00000149926.9	FAM57B	313.952	1.90935	0.307959	6.20001	5.64591e-10	4.03218e-08
ENSG00000106633.11	GCK	41.2132	1.74683	0.281838	6.19798	5.71914e-10	4.06732e-08
ENSG00000144339.7	TMEFF2	64.8667	1.64707	0.266478	6.1809	6.37368e-10	4.51385e-08
ENSG00000151690.10	MFSD6	323.837	0.898248	0.14535	6.17989	6.41464e-10	4.52393e-08
ENSG00000174099.6	MSRB3	71.8694	1.46387	0.237455	6.16482	7.05611e-10	4.95568e-08
ENSG00000100228.8	RAB36	149.709	1.39661	0.227364	6.14263	8.1168e-10	5.67707e-08
ENSG00000077238.9	IL4R	423.101	-0.956728	0.155837	-6.13928	8.28952e-10	5.77401e-08
ENSG00000074047.16	GLI2	252.612	1.42934	0.233147	6.13064	8.75275e-10	6.07168e-08
ENSG00000198822.6	GRM3	62.6665	1.56147	0.254865	6.12666	8.97419e-10	6.19988e-08
ENSG00000172461.6	FUT9	204.182	1.20471	0.196847	6.12005	9.35439e-10	6.43628e-08
ENSG00000239887.3	C1orf226	320.481	1.20893	0.197577	6.11878	9.42924e-10	6.46151e-08
ENSG00000102230.9	PCYT1B	567.446	1.04911	0.171513	6.11679	9.5482e-10	6.51664e-08
ENSG00000145362.12	ANK2	470.632	0.959232	0.157154	6.10377	1.03594e-09	7.04187e-08
ENSG00000101098.8	RIMS4	117.905	1.48616	0.244296	6.08344	1.17631e-09	7.96411e-08
ENSG00000147027.3	TMEM47	1016.57	0.736031	0.121282	6.06873	1.28924e-09	8.6939e-08
ENSG00000242686.2	RP11-1191J2.2	63.8982	1.51048	0.248994	6.06635	1.30853e-09	8.78897e-08
ENSG00000196660.6	SLC30A10	151.872	1.22101	0.201415	6.06216	1.34306e-09	8.98526e-08
ENSG00000243279.2	PRAF2	241.117	0.948638	0.156655	6.0556	1.39898e-09	9.32251e-08
ENSG00000204386.6	NEU1	2157.37	-0.614622	0.101748	-6.04064	1.53504e-09	1.01891e-07
ENSG00000177990.7	DPY19L2	572.349	1.1114	0.184369	6.02813	1.65868e-09	1.09667e-07
ENSG00000197747.4	S100A10	3613.39	-1.10572	0.183831	-6.01484	1.8006e-09	1.18587e-07
ENSG00000145692.10	BHMT	29.0534	1.79639	0.298735	6.01331	1.81771e-09	1.1879e-07
ENSG00000088340.11	FER1L4	72.6845	1.66682	0.277183	6.01344	1.8163e-09	1.1879e-07
ENSG00000153253.11	SCN3A	33.2837	1.87142	0.311312	6.01142	1.83908e-09	1.19724e-07
ENSG00000130413.11	STK33	501.508	0.841376	0.140045	6.00789	1.87948e-09	1.21885e-07
ENSG00000136854.13	STXBP1	198.182	1.01469	0.168962	6.00543	1.90827e-09	1.2328e-07
ENSG00000078053.12	AMPH	109.037	1.31231	0.218842	5.9966	2.01487e-09	1.29672e-07
ENSG00000169026.8	MFSD7	65.2277	-1.53097	0.255538	-5.99115	2.08356e-09	1.33585e-07
ENSG00000111261.9	MANSC1	252.893	1.00203	0.167354	5.9875	2.13088e-09	1.36103e-07
ENSG00000198732.6	SMOC1	790.856	1.11329	0.186154	5.98047	2.22492e-09	1.41575e-07
ENSG00000118292.4	C1orf54	159.708	1.16692	0.195677	5.96351	2.4687e-09	1.56499e-07
ENSG00000066382.12	MPPED2	153.32	1.19992	0.20189	5.94344	2.79098e-09	1.76269e-07
ENSG00000050767.11	COL23A1	391.363	1.11603	0.188196	5.93013	3.02695e-09	1.90462e-07
ENSG00000163346.12	PBXIP1	1445.85	0.585214	0.0990402	5.90885	3.44506e-09	2.15967e-07
ENSG00000183023.14	SLC8A1	179.753	1.18423	0.20052	5.90578	3.50974e-09	2.1921e-07
ENSG00000156298.8	TSPAN7	125.084	1.22045	0.206682	5.905	3.52655e-09	2.1945e-07
ENSG00000164125.11	FAM198B	1306.11	-1.22659	0.20793	-5.89902	3.65656e-09	2.26707e-07
ENSG00000139209.11	SLC38A4	303.214	1.8031	0.305979	5.8929	3.79485e-09	2.34422e-07
ENSG00000092758.11	COL9A3	269.029	-1.28934	0.218954	-5.88864	3.89392e-09	2.39667e-07
ENSG00000001617.7	SEMA3F	1057.19	1.17469	0.199523	5.88749	3.92116e-09	2.40469e-07
ENSG00000144681.6	STAC	125.015	1.30587	0.22196	5.88336	4.02032e-09	2.4566e-07
ENSG00000203879.7	GDI1	2892.27	0.513389	0.0873026	5.88057	4.08857e-09	2.48932e-07
ENSG00000122194.14	PLG	113.632	-1.24298	0.211418	-5.87926	4.12108e-09	2.50012e-07
ENSG00000164985.10	PSIP1	3750.01	0.552475	0.0940362	5.87513	4.22508e-09	2.55406e-07
ENSG00000122359.13	ANXA11	703.818	-0.782559	0.133665	-5.85464	4.78038e-09	2.86925e-07
ENSG00000146938.10	NLGN4X	1995.37	0.77711	0.132724	5.85507	4.76819e-09	2.86925e-07
ENSG00000005059.11	CCDC109B	72.3093	1.41919	0.242585	5.85029	4.90717e-09	2.93494e-07
ENSG00000018625.10	ATP1A2	126.866	1.55451	0.26598	5.84446	5.08222e-09	3.01978e-07
ENSG00000146966.8	DENND2A	564.142	0.759959	0.130033	5.84438	5.08471e-09	3.01978e-07
ENSG00000153707.11	PTPRD	2376.67	0.642284	0.109984	5.8398	5.22637e-09	3.09306e-07
ENSG00000166165.8	CKB	6977.25	-0.883614	0.151358	-5.83791	5.28601e-09	3.11746e-07
ENSG00000163531.11	NFASC	94.1337	1.52452	0.261721	5.82498	5.7121e-09	3.35705e-07
ENSG00000143416.16	SELENBP1	481.33	-0.749494	0.128793	-5.81937	5.90696e-09	3.45956e-07
ENSG00000072195.10	SPEG	724.749	0.769629	0.132582	5.80493	6.43932e-09	3.75834e-07
ENSG00000165349.7	SLC7A3	830.568	1.20488	0.207635	5.80287	6.51886e-09	3.79169e-07
ENSG00000118402.5	ELOVL4	466.733	0.809436	0.139591	5.79861	6.68685e-09	3.87454e-07
ENSG00000127561.10	SYNGR3	200.399	1.28309	0.221294	5.7981	6.70707e-09	3.87454e-07
ENSG00000168237.13	GLYCTK	504.202	-1.14841	0.198209	-5.79393	6.87562e-09	3.9584e-07
ENSG00000205277.5	MUC12	26.1441	1.74556	0.301544	5.78874	7.09146e-09	4.06882e-07
ENSG00000128203.6	ASPHD2	237.139	0.924266	0.159743	5.78595	7.21044e-09	4.1231e-07
ENSG00000121064.8	SCPEP1	311.888	0.925041	0.159904	5.78497	7.25252e-09	4.13321e-07
ENSG00000135622.8	SEMA4F	331.032	0.885529	0.15326	5.77795	7.56142e-09	4.29478e-07
ENSG00000118137.5	APOA1	3464.73	-1.14633	0.198443	-5.77663	7.62111e-09	4.31421e-07
ENSG00000172830.8	SSH3	196.753	-0.983802	0.170741	-5.76197	8.31376e-09	4.69062e-07
ENSG00000139679.11	LPAR6	171.38	-1.265	0.219572	-5.76119	8.35242e-09	4.69678e-07
ENSG00000155304.4	HSPA13	3006.94	1.08187	0.187866	5.75874	8.47431e-09	4.74954e-07
ENSG00000112343.8	TRIM38	213.769	-1.20224	0.209158	-5.74802	9.02941e-09	5.04396e-07
ENSG00000146151.8	HMGCLL1	54.399	1.48015	0.25755	5.74705	9.08152e-09	5.05638e-07
ENSG00000163596.12	ICA1L	266.783	0.86054	0.150001	5.73691	9.64192e-09	5.33331e-07
ENSG00000107295.8	SH3GL2	132.036	1.14815	0.20013	5.73702	9.6355e-09	5.33331e-07
ENSG00000175077.5	RTP1	31.4575	1.756	0.306377	5.73151	9.95387e-09	5.48792e-07
ENSG00000170703.11	TTLL6	61.9381	1.63003	0.284791	5.7236	1.04293e-08	5.73138e-07
ENSG00000108947.4	EFNB3	1100.29	0.608293	0.106672	5.70245	1.18098e-08	6.46903e-07
ENSG00000119431.5	HDHD3	639.037	-0.820055	0.143966	-5.69618	1.22525e-08	6.68986e-07
ENSG00000147251.11	DOCK11	1076.96	0.927442	0.162942	5.69186	1.25661e-08	6.83905e-07
ENSG00000234456.3	MAGI2-AS3	302.852	1.23726	0.217643	5.6848	1.30966e-08	7.08219e-07
ENSG00000164100.7	NDST3	65.0263	1.39803	0.245913	5.68506	1.30765e-08	7.08219e-07
ENSG00000152778.7	IFIT5	238.72	0.957575	0.168673	5.67709	1.37003e-08	7.38509e-07
ENSG00000103449.7	SALL1	3242.57	0.974797	0.171961	5.66871	1.43874e-08	7.70637e-07
ENSG00000178078.7	STAP2	83.8753	-1.35755	0.239469	-5.669	1.43636e-08	7.70637e-07
ENSG00000082269.12	FAM135A	809.105	0.633205	0.111909	5.65822	1.5295e-08	8.14096e-07
ENSG00000186648.10	LRRC16B	138.216	1.15608	0.204305	5.65859	1.52622e-08	8.14096e-07
ENSG00000128596.12	CCDC136	554.489	0.78416	0.138651	5.65564	1.55265e-08	8.23831e-07
ENSG00000100167.15	SEPT3	1656.78	0.613797	0.108611	5.65132	1.5922e-08	8.40963e-07
ENSG00000138162.13	TACC2	1096	0.630201	0.11152	5.65103	1.59488e-08	8.40963e-07
ENSG00000233251.3	AC007743.1	73.7246	1.39366	0.247003	5.64229	1.67805e-08	8.82071e-07
ENSG00000149294.12	NCAM1	343.119	1.18944	0.21112	5.63396	1.76118e-08	9.20056e-07
ENSG00000163462.13	TRIM46	432.148	0.853002	0.15139	5.63447	1.75601e-08	9.20056e-07
ENSG00000123572.12	NRK	55.0316	-1.50132	0.266773	-5.62771	1.82613e-08	9.51047e-07
ENSG00000175868.9	CALCB	72.7095	1.56711	0.278634	5.62425	1.86318e-08	9.67367e-07
ENSG00000011677.8	GABRA3	28.8045	1.69628	0.301727	5.62189	1.88875e-08	9.77643e-07
ENSG00000078081.3	LAMP3	65.6829	1.73776	0.309483	5.61504	1.96514e-08	1.01408e-06
ENSG00000109956.8	B3GAT1	328.811	0.842078	0.150077	5.61098	2.0118e-08	1.035e-06
ENSG00000145198.10	VWA5B2	139.42	1.28665	0.229362	5.60971	2.02671e-08	1.03952e-06
ENSG00000008277.10	ADAM22	714.064	0.748126	0.133559	5.60145	2.12565e-08	1.08697e-06
ENSG00000163040.10	CCDC74A	152.336	1.09724	0.196065	5.59629	2.18985e-08	1.11643e-06
ENSG00000145113.17	MUC4	82.9741	1.30618	0.233508	5.59371	2.22273e-08	1.12979e-06
ENSG00000079156.12	OSBPL6	163.999	1.26913	0.227322	5.58298	2.36427e-08	1.19813e-06
ENSG00000106341.6	PPP1R17	42.6825	1.65812	0.297213	5.5789	2.42043e-08	1.22293e-06
ENSG00000185565.7	LSAMP	1047.62	0.997188	0.178942	5.57268	2.50855e-08	1.26368e-06
ENSG00000259834.1	RP11-284N8.3	18.2967	1.73714	0.312003	5.56771	2.58109e-08	1.29637e-06
ENSG00000168389.13	MFSD2A	102.264	1.234	0.221759	5.56461	2.62736e-08	1.3157e-06
ENSG00000188803.10	SHISA6	50.047	1.45713	0.262844	5.54371	2.96129e-08	1.47855e-06
ENSG00000174851.10	YIF1A	383.773	-0.732563	0.132338	-5.53554	3.10276e-08	1.54463e-06
ENSG00000112379.8	KIAA1244	796.621	0.985649	0.178162	5.53231	3.16036e-08	1.56869e-06
ENSG00000115107.15	STEAP3	147.836	-1.08378	0.195981	-5.53003	3.20176e-08	1.58459e-06
ENSG00000073464.7	CLCN4	548.391	0.996393	0.180799	5.51106	3.56672e-08	1.76007e-06
ENSG00000173114.8	LRRN3	83.6213	1.4493	0.263483	5.50052	3.78677e-08	1.86322e-06
ENSG00000260947.1	RP11-384P7.7	44.4354	1.57133	0.285962	5.4949	3.90932e-08	1.9124e-06
ENSG00000130821.11	SLC6A8	1244.07	-0.55095	0.100258	-5.49531	3.90031e-08	1.9124e-06
ENSG00000142102.11	ATHL1	813.06	-0.653053	0.118932	-5.49098	3.99699e-08	1.94965e-06
ENSG00000101746.11	NOL4	136.951	1.14648	0.208936	5.48724	4.08267e-08	1.98573e-06
ENSG00000079931.10	MOXD1	374.409	1.19675	0.218227	5.48395	4.15925e-08	2.01718e-06
ENSG00000021645.13	NRXN3	736.881	0.860105	0.156863	5.48317	4.17773e-08	2.02035e-06
ENSG00000197535.10	MYO5A	1064.29	0.693316	0.126527	5.47961	4.26272e-08	2.04621e-06
ENSG00000145860.7	RNF145	2042.2	0.652138	0.119016	5.47941	4.26746e-08	2.04621e-06
ENSG00000170153.6	RNF150	555.32	0.867425	0.158282	5.48023	4.24766e-08	2.04621e-06
ENSG00000143341.7	HMCN1	1265.04	1.04018	0.190081	5.47228	4.44274e-08	2.12423e-06
ENSG00000166710.13	B2M	700.202	-0.752122	0.137494	-5.4702	4.49517e-08	2.14325e-06
ENSG00000065609.10	SNAP91	38.715	1.54452	0.282737	5.46275	4.68816e-08	2.22898e-06
ENSG00000100077.10	ADRBK2	1092.96	0.626404	0.114688	5.4618	4.71324e-08	2.23463e-06
ENSG00000256162.2	SMLR1	63.0679	-1.45557	0.266714	-5.4574	4.83157e-08	2.28351e-06
ENSG00000169231.9	THBS3	787.362	0.807677	0.148008	5.45697	4.84331e-08	2.28351e-06
ENSG00000119139.12	TJP2	1335.37	-0.904715	0.16583	-5.45568	4.87861e-08	2.29376e-06
ENSG00000162687.12	KCNT2	577.789	0.772455	0.141926	5.44265	5.24923e-08	2.46118e-06
ENSG00000118473.17	SGIP1	564.712	0.948416	0.174275	5.44208	5.26625e-08	2.46234e-06
ENSG00000116016.9	EPAS1	152.398	-1.41569	0.260177	-5.44127	5.29021e-08	2.46672e-06
ENSG00000085832.12	EPS15	1562.77	0.92869	0.171227	5.42373	5.83688e-08	2.71415e-06
ENSG00000185532.10	PRKG1	286.1	1.06913	0.197211	5.42125	5.91853e-08	2.74458e-06
ENSG00000176720.3	BOK	319.201	-0.790538	0.145957	-5.41625	6.08635e-08	2.81469e-06
ENSG00000117154.7	IGSF21	173.304	1.48034	0.273818	5.40628	6.43488e-08	2.96776e-06
ENSG00000162413.12	KLHL21	311.586	-0.863801	0.15991	-5.40178	6.59821e-08	3.03482e-06
ENSG00000172159.11	FRMD3	63.7428	1.40501	0.260208	5.39956	6.68031e-08	3.06425e-06
ENSG00000151835.9	SACS	1470.07	0.661744	0.122607	5.39727	6.76637e-08	3.09534e-06
ENSG00000260196.1	RP1-239B22.5	52.0662	1.48202	0.274924	5.39065	7.02048e-08	3.20293e-06
ENSG00000135596.13	MICAL1	2600.11	0.827338	0.153528	5.38885	7.0909e-08	3.22636e-06
ENSG00000205856.3	C22orf42	14.4157	1.67857	0.311644	5.38618	7.19704e-08	3.26199e-06
ENSG00000173567.10	GPR113	39.3384	1.63761	0.304055	5.38591	7.20775e-08	3.26199e-06
ENSG00000148842.13	CNNM2	771.013	0.76818	0.142722	5.38235	7.352e-08	3.3184e-06
ENSG00000172426.11	RSPH9	31.7366	1.61922	0.3009	5.38125	7.39696e-08	3.32981e-06
ENSG00000183742.8	MACC1	43.9942	-1.58779	0.295121	-5.38013	7.44336e-08	3.34181e-06
ENSG00000204856.7	FAM216A	348.884	0.969428	0.180263	5.37784	7.5385e-08	3.3712e-06
ENSG00000095637.16	SORBS1	708.645	0.74125	0.137853	5.37712	7.56856e-08	3.3712e-06
ENSG00000071246.6	VASH1	788.428	0.693392	0.128944	5.37746	7.55456e-08	3.3712e-06
ENSG00000253230.2	LINC00599	201.026	1.66111	0.308969	5.3763	7.60305e-08	3.37767e-06
ENSG00000134762.12	DSC3	206.291	1.08413	0.20187	5.37041	7.85562e-08	3.47318e-06
ENSG00000067057.12	PFKP	1476.92	1.10264	0.205321	5.37033	7.85907e-08	3.47318e-06
ENSG00000179059.5	ZFP42	582.471	-1.59061	0.296275	-5.36871	7.93024e-08	3.4955e-06
ENSG00000011332.15	DPF1	103.598	1.23338	0.229976	5.36308	8.1815e-08	3.59688e-06
ENSG00000123374.6	CDK2	954.152	-0.719236	0.134148	-5.36149	8.25384e-08	3.61929e-06
ENSG00000184156.11	KCNQ3	209.303	1.0728	0.200142	5.36019	8.31363e-08	3.63608e-06
ENSG00000177614.5	PGBD5	117.317	-1.19545	0.223059	-5.35935	8.35201e-08	3.64346e-06
ENSG00000183580.8	FBXL7	547.75	0.885734	0.165294	5.35855	8.38925e-08	3.65029e-06
ENSG00000126950.7	TMEM35	305.46	0.858286	0.160214	5.35712	8.4557e-08	3.66977e-06
ENSG00000163069.8	SGCB	1029.04	0.702611	0.13121	5.35485	8.56294e-08	3.70681e-06
ENSG00000048740.13	CELF2	1602.94	0.754923	0.141116	5.34965	8.81246e-08	3.80509e-06
ENSG00000267317.1	CTB-25B13.12	35.091	-1.52395	0.285156	-5.34425	9.07899e-08	3.9102e-06
ENSG00000143768.7	LEFTY2	34.2721	-1.66076	0.311289	-5.3351	9.54916e-08	4.10226e-06
ENSG00000197462.3	AC005276.1	71.8386	-1.54712	0.290465	-5.32635	1.00207e-07	4.29393e-06
ENSG00000162949.12	CAPN13	651.984	0.671052	0.126006	5.32557	1.00635e-07	4.30138e-06
ENSG00000244067.1	GSTA2	849.059	-0.95403	0.179267	-5.32183	1.02728e-07	4.36876e-06
ENSG00000115365.7	LANCL1	1998.29	0.638505	0.119974	5.32203	1.02615e-07	4.36876e-06
ENSG00000125355.11	TMEM255A	33.6772	1.55102	0.291521	5.32045	1.0351e-07	4.391e-06
ENSG00000123384.9	LRP1	5711.14	0.571134	0.107371	5.31929	1.04175e-07	4.40082e-06
ENSG00000104213.8	PDGFRL	190.942	0.906684	0.170457	5.31914	1.04262e-07	4.40082e-06
ENSG00000144369.8	FAM171B	256.274	0.86574	0.163011	5.31091	1.09077e-07	4.59261e-06
ENSG00000153933.5	DGKE	212.654	1.06008	0.19976	5.30674	1.11601e-07	4.68723e-06
ENSG00000185010.9	F8	122.542	1.12987	0.213429	5.29389	1.19743e-07	5.01677e-06
ENSG00000077274.7	CAPN6	1504.5	0.833333	0.157685	5.28481	1.25839e-07	5.25912e-06
ENSG00000175414.6	ARL10	1776.77	0.745449	0.141412	5.27149	1.35322e-07	5.64155e-06
ENSG00000130988.8	RGN	119.432	-1.16298	0.220718	-5.26908	1.37107e-07	5.70191e-06
ENSG00000078328.15	RBFOX1	20.9771	1.62598	0.308757	5.26622	1.39258e-07	5.77717e-06
ENSG00000169992.5	NLGN2	1670.73	0.566879	0.107674	5.26479	1.40348e-07	5.80816e-06
ENSG00000184697.6	CLDN6	6914.85	-0.472982	0.0898812	-5.2623	1.42261e-07	5.85868e-06
ENSG00000177106.10	EPS8L2	971.685	-0.926236	0.17601	-5.26241	1.42178e-07	5.85868e-06
ENSG00000119408.12	NEK6	596.073	-0.672964	0.128048	-5.25557	1.4757e-07	6.06256e-06
ENSG00000240694.4	PNMA2	411.819	1.58166	0.301399	5.24773	1.53985e-07	6.31076e-06
ENSG00000257060.2	RP11-266O8.1	22.0307	1.62072	0.309778	5.23188	1.67798e-07	6.86024e-06
ENSG00000198483.8	ANKRD35	30.3278	1.57752	0.302126	5.2214	1.7758e-07	7.24268e-06
ENSG00000049130.9	KITLG	596.045	-1.08605	0.208098	-5.21891	1.7998e-07	7.2879e-06
ENSG00000112902.7	SEMA5A	552.665	0.906415	0.173653	5.21969	1.79228e-07	7.2879e-06
ENSG00000008513.10	ST3GAL1	354.084	-0.780656	0.149574	-5.2192	1.79702e-07	7.2879e-06
ENSG00000245694.4	CRNDE	391.05	1.24918	0.239384	5.21833	1.80546e-07	7.29337e-06
ENSG00000106070.13	GRB10	2890.33	0.799759	0.153496	5.21029	1.88542e-07	7.59823e-06
ENSG00000169760.13	NLGN1	232.777	0.931383	0.17882	5.2085	1.90377e-07	7.64451e-06
ENSG00000100504.12	PYGL	858.176	-0.614642	0.118012	-5.20829	1.90593e-07	7.64451e-06
ENSG00000164651.12	SP8	108.22	-1.39001	0.267236	-5.20144	1.97753e-07	7.91293e-06
ENSG00000104427.7	ZC2HC1A	446.941	0.656632	0.126482	5.1915	2.08612e-07	8.32775e-06
ENSG00000158458.15	NRG2	324.296	0.818601	0.158078	5.17846	2.23729e-07	8.9102e-06
ENSG00000051523.6	CYBA	524.535	-0.803594	0.155224	-5.17701	2.2547e-07	8.95848e-06
ENSG00000170500.8	LONRF2	281.278	0.955527	0.184779	5.17119	2.32606e-07	9.22037e-06
ENSG00000085871.4	MGST2	236.516	-0.984689	0.190531	-5.16813	2.36445e-07	9.35061e-06
ENSG00000164764.10	SBSPON	43.1879	-1.46972	0.284518	-5.16564	2.39621e-07	9.45414e-06
ENSG00000168003.12	SLC3A2	5345.6	0.858679	0.166261	5.16464	2.40904e-07	9.48264e-06
ENSG00000150764.9	DIXDC1	662.069	0.615341	0.119223	5.16128	2.45267e-07	9.63199e-06
ENSG00000148411.3	NACC2	266.647	-0.880424	0.170621	-5.16013	2.46782e-07	9.64671e-06
ENSG00000109654.10	TRIM2	886.115	0.761508	0.147575	5.16015	2.46748e-07	9.64671e-06
ENSG00000118965.10	WDR35	912.122	0.710202	0.13778	5.15461	2.54158e-07	9.91216e-06
ENSG00000185052.7	SLC24A3	102.916	1.20764	0.234729	5.14482	2.67782e-07	1.04195e-05
ENSG00000175175.4	PPM1E	60.5495	1.43052	0.278555	5.13549	2.81404e-07	1.09244e-05
ENSG00000016391.6	CHDH	267.43	-0.835911	0.162854	-5.13289	2.85333e-07	1.10516e-05
ENSG00000111816.6	FRK	66.9724	-1.24428	0.242503	-5.13097	2.88253e-07	1.11152e-05
ENSG00000214357.4	NEURL1B	315.695	1.15704	0.225501	5.13095	2.88289e-07	1.11152e-05
ENSG00000182957.11	SPATA13	377.576	0.792248	0.15456	5.12582	2.96245e-07	1.1396e-05
ENSG00000163586.5	FABP1	22.9232	-1.56929	0.306491	-5.1202	3.05208e-07	1.16982e-05
ENSG00000092096.10	SLC22A17	564.058	0.686034	0.13399	5.12003	3.05482e-07	1.16982e-05
ENSG00000145365.10	TIFA	176.479	-0.898199	0.175568	-5.11595	3.12162e-07	1.1927e-05
ENSG00000077063.6	CTTNBP2	457.524	0.745362	0.146057	5.10323	3.33903e-07	1.27289e-05
ENSG00000084674.9	APOB	7320.71	-0.863988	0.169345	-5.10195	3.36163e-07	1.27863e-05
ENSG00000155966.9	AFF2	1140.73	0.645455	0.126647	5.0965	3.45997e-07	1.31308e-05
ENSG00000090097.16	PCBP4	1926.51	0.707783	0.139168	5.08581	3.66062e-07	1.38563e-05
ENSG00000144057.11	ST6GAL2	191.14	0.880748	0.17319	5.08545	3.66752e-07	1.38563e-05
ENSG00000164161.5	HHIP	631.661	1.58149	0.311423	5.07828	3.80874e-07	1.43578e-05
ENSG00000125821.7	DTD1	682.591	0.579815	0.114492	5.06426	4.09983e-07	1.54208e-05
ENSG00000116774.7	OLFML3	391.567	-1.05972	0.209544	-5.05724	4.25379e-07	1.59644e-05
ENSG00000172292.10	CERS6	4563.45	0.429417	0.0850023	5.05183	4.37593e-07	1.63503e-05
ENSG00000022267.12	FHL1	482.034	1.50231	0.297371	5.05195	4.37315e-07	1.63503e-05
ENSG00000253304.1	TMEM200B	91.4402	-1.22231	0.242137	-5.04801	4.46431e-07	1.66438e-05
ENSG00000030582.12	GRN	1626.28	-0.5552	0.110105	-5.04244	4.59624e-07	1.7098e-05
ENSG00000148123.10	LPPR1	225.192	-0.912149	0.181163	-5.03495	4.77975e-07	1.77029e-05
ENSG00000213445.4	SIPA1	187.609	-0.884682	0.175695	-5.03532	4.77054e-07	1.77029e-05
ENSG00000180537.8	RNF182	408.006	0.802667	0.159704	5.02596	5.00907e-07	1.85117e-05
ENSG00000196628.9	TCF4	1329.52	0.602507	0.119923	5.0241	5.05807e-07	1.86521e-05
ENSG00000123684.8	LPGAT1	1627.73	0.487138	0.0969836	5.02289	5.08998e-07	1.87289e-05
ENSG00000001626.10	CFTR	111.071	-1.29824	0.258593	-5.02039	5.15661e-07	1.89329e-05
ENSG00000005884.13	ITGA3	523.448	0.657849	0.131241	5.01252	5.37227e-07	1.96821e-05
ENSG00000135744.7	AGT	151.529	1.00199	0.199945	5.01133	5.40546e-07	1.97609e-05
ENSG00000248890.1	HHIP-AS1	101.949	1.21184	0.241868	5.01033	5.43369e-07	1.98213e-05
ENSG00000162733.12	DDR2	112.834	1.49412	0.298238	5.0098	5.44857e-07	1.98328e-05
ENSG00000053524.7	MCF2L2	189.056	0.951128	0.189921	5.00801	5.49946e-07	1.99751e-05
ENSG00000169282.13	KCNAB1	54.2613	1.46383	0.292564	5.00347	5.6308e-07	2.04083e-05
ENSG00000138613.9	APH1B	584.167	0.60257	0.120523	4.99964	5.74388e-07	2.07546e-05
ENSG00000173706.8	HEG1	439.461	0.785419	0.157103	4.9994	5.75087e-07	2.07546e-05
ENSG00000105409.11	ATP1A3	38.6024	1.43428	0.286956	4.99826	5.78514e-07	2.08339e-05
ENSG00000186603.4	HPDL	174.186	-1.2365	0.247496	-4.99602	5.85267e-07	2.10323e-05
ENSG00000092531.5	SNAP23	857.011	-0.645622	0.129313	-4.99271	5.95391e-07	2.13508e-05
ENSG00000172889.11	EGFL7	257.15	-1.01367	0.203146	-4.98985	6.04269e-07	2.16234e-05
ENSG00000197283.8	SYNGAP1	1890.01	0.524801	0.105295	4.98409	6.22542e-07	2.22303e-05
ENSG00000112715.16	VEGFA	13180.9	0.70882	0.142279	4.9819	6.29629e-07	2.2436e-05
ENSG00000099864.13	PALM	867.135	0.57372	0.115311	4.97543	6.51013e-07	2.31493e-05
ENSG00000042493.11	CAPG	88.6433	-1.10194	0.221828	-4.96752	6.78138e-07	2.40632e-05
ENSG00000241399.2	CD302	233.704	-0.914025	0.184049	-4.96622	6.82718e-07	2.41751e-05
ENSG00000175264.3	CHST1	37.7608	1.42421	0.286858	4.96486	6.87521e-07	2.42943e-05
ENSG00000163449.6	TMEM169	90.561	1.28855	0.259699	4.9617	6.98804e-07	2.46416e-05
ENSG00000055118.10	KCNH2	194.599	1.00409	0.202395	4.96106	7.01084e-07	2.46706e-05
ENSG00000144815.10	NXPE3	223.26	0.975244	0.196657	4.95912	7.08123e-07	2.48666e-05
ENSG00000157514.12	TSC22D3	1953.97	0.810732	0.163532	4.95765	7.13522e-07	2.50043e-05
ENSG00000138823.8	MTTP	3160.05	-0.905305	0.183032	-4.94615	7.56972e-07	2.64175e-05
ENSG00000069667.11	RORA	1464.71	0.625034	0.126359	4.94648	7.55656e-07	2.64175e-05
ENSG00000118520.9	ARG1	9.13932	-1.4866	0.30072	-4.94347	7.67441e-07	2.67278e-05
ENSG00000142327.7	RNPEPL1	711.039	-0.532528	0.1079	-4.93538	7.99951e-07	2.78028e-05
ENSG00000102385.8	DRP2	39.96	1.3855	0.28101	4.93045	8.20396e-07	2.8455e-05
ENSG00000189212.8	DPY19L2P1	52.3839	1.30644	0.26536	4.92329	8.50992e-07	2.93358e-05
ENSG00000204442.2	FAM155A	110.287	1.00736	0.204603	4.92349	8.5016e-07	2.93358e-05
ENSG00000067715.9	SYT1	543.837	1.53266	0.311299	4.92341	8.50486e-07	2.93358e-05
ENSG00000185090.10	MANEAL	90.7784	-1.16706	0.237112	-4.92197	8.56793e-07	2.94758e-05
ENSG00000188677.10	PARVB	179.685	-0.826795	0.168104	-4.91837	8.72694e-07	2.99619e-05
ENSG00000081051.3	AFP	18160	-1.5178	0.309003	-4.91192	9.01878e-07	3.09012e-05
ENSG00000165169.6	DYNLT3	681.271	-0.725341	0.148034	-4.89982	9.59246e-07	3.28004e-05
ENSG00000100078.3	PLA2G3	161.86	1.13718	0.232138	4.89873	9.64586e-07	3.29165e-05
ENSG00000167654.13	ATCAY	557.438	1.52531	0.311407	4.89813	9.67545e-07	3.29511e-05
ENSG00000159307.14	SCUBE1	192.339	1.05539	0.215585	4.8955	9.8056e-07	3.33272e-05
ENSG00000164171.6	ITGA2	258.135	0.840399	0.171792	4.89195	9.98407e-07	3.38658e-05
ENSG00000121570.8	DPPA4	1191.54	-0.792271	0.162011	-4.89023	1.00716e-06	3.40943e-05
ENSG00000144619.10	CNTN4	271.701	-0.954588	0.195249	-4.88908	1.01308e-06	3.42264e-05
ENSG00000120057.4	SFRP5	1109.26	0.773419	0.158319	4.8852	1.03322e-06	3.48373e-05
ENSG00000130701.3	RBBP8NL	86.3887	-1.1415	0.233963	-4.87897	1.06641e-06	3.58849e-05
ENSG00000169851.11	PCDH7	2653.8	0.764936	0.157271	4.8638	1.15155e-06	3.8673e-05
ENSG00000065665.16	SEC61A2	561.849	0.577681	0.118922	4.85766	1.18778e-06	3.98108e-05
ENSG00000103174.7	NAGPA	336.132	-0.699203	0.144117	-4.85162	1.22454e-06	4.09618e-05
ENSG00000011523.9	CEP68	1057.89	0.561017	0.115701	4.84883	1.24192e-06	4.14611e-05
ENSG00000104660.13	LEPROTL1	1690.71	0.454839	0.0938791	4.84494	1.26651e-06	4.21988e-05
ENSG00000166974.8	MAPRE2	859.185	0.62954	0.130004	4.84247	1.28235e-06	4.26425e-05
ENSG00000260804.2	RP11-566E18.3	157.007	1.16931	0.241797	4.83594	1.3252e-06	4.39809e-05
ENSG00000150995.13	ITPR1	333.172	0.841903	0.17416	4.83406	1.33774e-06	4.43102e-05
ENSG00000171160.13	MORN4	245.788	0.803442	0.166302	4.83122	1.35701e-06	4.48609e-05
ENSG00000006128.7	TAC1	50.9351	1.50276	0.311207	4.82881	1.37353e-06	4.53183e-05
ENSG00000111674.4	ENO2	2218.34	0.964625	0.200091	4.82094	1.42884e-06	4.70517e-05
ENSG00000115896.11	PLCL1	106.103	1.40604	0.291871	4.81734	1.45482e-06	4.7814e-05
ENSG00000157890.13	MEGF11	26.3663	1.48612	0.308904	4.81094	1.50223e-06	4.92766e-05
ENSG00000257474.1	RP11-359M6.1	20.446	-1.49582	0.310981	-4.81001	1.50926e-06	4.94114e-05
ENSG00000100557.5	C14orf105	81.7926	1.39674	0.290703	4.8047	1.54982e-06	5.06413e-05
ENSG00000134775.11	FHOD3	229.299	1.08551	0.226008	4.80297	1.56331e-06	5.09836e-05
ENSG00000163704.7	PRRT3	368.23	0.774232	0.161269	4.80087	1.57979e-06	5.14223e-05
ENSG00000171428.9	NAT1	111.711	-1.03432	0.215532	-4.79889	1.59545e-06	5.18324e-05
ENSG00000153132.8	CLGN	251.897	0.929327	0.193851	4.79404	1.63457e-06	5.30015e-05
ENSG00000100344.6	PNPLA3	216.508	-0.863941	0.180306	-4.79153	1.65512e-06	5.35651e-05
ENSG00000117477.8	CCDC181	152.021	0.970018	0.202689	4.78574	1.70356e-06	5.47926e-05
ENSG00000072840.8	EVC	807.037	-0.548425	0.114584	-4.78622	1.69953e-06	5.47926e-05
ENSG00000150510.11	FAM124A	269.073	1.11681	0.233343	4.78613	1.70031e-06	5.47926e-05
ENSG00000017373.11	SRCIN1	328.443	0.691889	0.144582	4.78546	1.706e-06	5.47926e-05
ENSG00000226711.2	FAM66C	75.6303	1.2131	0.253553	4.7844	1.71498e-06	5.49767e-05
ENSG00000130881.9	LRP3	607.698	-0.64782	0.135455	-4.78254	1.73095e-06	5.5384e-05
ENSG00000163637.7	PRICKLE2	707.16	0.762612	0.159494	4.78144	1.74046e-06	5.5583e-05
ENSG00000078804.8	TP53INP2	572.157	-0.675199	0.141236	-4.78064	1.74738e-06	5.56989e-05
ENSG00000163072.10	NOSTRIN	20.7294	-1.48216	0.310162	-4.77868	1.7645e-06	5.61388e-05
ENSG00000151778.6	SERP2	66.2651	1.17522	0.246137	4.77465	1.80017e-06	5.71663e-05
ENSG00000182916.7	TCEAL7	467.017	1.4666	0.307499	4.76944	1.84739e-06	5.8556e-05
ENSG00000155189.7	AGPAT5	1690.75	0.590441	0.123985	4.76219	1.91499e-06	6.05853e-05
ENSG00000086062.8	B4GALT1	2890.17	-0.671806	0.141099	-4.76124	1.92407e-06	6.0759e-05
ENSG00000159433.7	STARD9	199.548	1.04836	0.220313	4.7585	1.95032e-06	6.13687e-05
ENSG00000164938.9	TP53INP1	2162.3	-0.441724	0.092829	-4.75847	1.95063e-06	6.13687e-05
ENSG00000173406.11	DAB1	1515.18	0.817709	0.172104	4.75126	2.02149e-06	6.348e-05
ENSG00000108370.11	RGS9	27.6551	1.42539	0.300202	4.74812	2.05319e-06	6.43561e-05
ENSG00000141337.8	ARSG	89.056	1.06989	0.225533	4.74384	2.09709e-06	6.56105e-05
ENSG00000147650.7	LRP12	1072.17	0.559128	0.117988	4.73884	2.14941e-06	6.71234e-05
ENSG00000064601.12	CTSA	764.162	-0.661475	0.139602	-4.7383	2.15514e-06	6.71785e-05
ENSG00000187801.10	ZFP69B	216.061	0.812197	0.17151	4.73558	2.18432e-06	6.79629e-05
ENSG00000138031.10	ADCY3	393.246	0.768685	0.162419	4.73272	2.21532e-06	6.86538e-05
ENSG00000166839.12	ANKDD1A	108.212	0.960847	0.203018	4.73281	2.21428e-06	6.86538e-05
ENSG00000254934.1	LINC00678	169.086	-1.29421	0.273477	-4.73241	2.2187e-06	6.86538e-05
ENSG00000185774.10	KCNIP4	28.6509	1.40657	0.297496	4.72803	2.26708e-06	7.0023e-05
ENSG00000171877.15	FRMD5	217.159	0.752737	0.159343	4.72399	2.31256e-06	7.12978e-05
ENSG00000146374.9	RSPO3	172.73	-1.28414	0.27229	-4.71605	2.40463e-06	7.40013e-05
ENSG00000171004.13	HS6ST2	1362.38	0.626401	0.132901	4.71327	2.43768e-06	7.48825e-05
ENSG00000165025.10	SYK	64.1443	-1.25335	0.266121	-4.7097	2.4808e-06	7.60688e-05
ENSG00000255545.3	RP11-627G23.1	21.7184	1.44393	0.306821	4.7061	2.52498e-06	7.72834e-05
ENSG00000167103.7	PIP5KL1	95.3012	1.16513	0.24774	4.70302	2.56345e-06	7.83193e-05
ENSG00000196083.5	IL1RAP	156.047	-1.25906	0.268086	-4.69647	2.64697e-06	8.07254e-05
ENSG00000260920.1	RP1-228H13.5	240.086	0.86686	0.184643	4.69478	2.6689e-06	8.12478e-05
ENSG00000142279.8	WTIP	374.789	-0.674127	0.143618	-4.69388	2.68067e-06	8.14597e-05
ENSG00000124243.13	BCAS4	155.461	0.868911	0.185157	4.69282	2.69463e-06	8.17372e-05
ENSG00000172818.5	OVOL1	135.202	-1.20789	0.257437	-4.69196	2.70594e-06	8.19333e-05
ENSG00000182489.7	XKRX	104.512	1.05379	0.224616	4.69151	2.71201e-06	8.19706e-05
ENSG00000107518.12	ATRNL1	352.75	0.831233	0.1772	4.69094	2.7195e-06	8.20503e-05
ENSG00000122376.7	FAM35A	623.709	-0.556366	0.11865	-4.68912	2.74376e-06	8.2635e-05
ENSG00000164283.8	ESM1	43.3924	-1.45963	0.311311	-4.68866	2.75002e-06	8.26764e-05
ENSG00000145687.11	SSBP2	848.006	0.69907	0.149262	4.68352	2.81993e-06	8.46279e-05
ENSG00000182463.11	TSHZ2	672.404	0.758999	0.162087	4.68267	2.83168e-06	8.48302e-05
ENSG00000151726.9	ACSL1	2409.32	0.729564	0.155839	4.68151	2.84766e-06	8.51582e-05
ENSG00000158874.7	APOA2	2790.61	-0.610262	0.130367	-4.68111	2.8533e-06	8.51764e-05
ENSG00000198910.8	L1CAM	105.614	1.32902	0.284037	4.67906	2.88197e-06	8.58808e-05
ENSG00000214999.3	AC129492.6	66.5506	1.13253	0.242227	4.67549	2.93253e-06	8.72339e-05
ENSG00000184489.7	PTP4A3	881.971	-0.652749	0.139634	-4.67472	2.94357e-06	8.74085e-05
ENSG00000188706.8	ZDHHC9	2403.39	0.580023	0.12409	4.67422	2.95079e-06	8.74694e-05
ENSG00000005249.8	PRKAR2B	474.344	0.84713	0.181496	4.66748	3.04923e-06	9.02296e-05
ENSG00000010810.13	FYN	1867.19	0.815209	0.174736	4.66538	3.08052e-06	9.09964e-05
ENSG00000070526.10	ST6GALNAC1	33.3798	-1.35216	0.290269	-4.65828	3.18858e-06	9.40241e-05
ENSG00000206417.4	H1FX-AS1	167.614	0.880647	0.189103	4.65698	3.20885e-06	9.44573e-05
ENSG00000185909.10	KLHDC8B	612.864	0.828767	0.177992	4.65621	3.22089e-06	9.46473e-05
ENSG00000111912.14	NCOA7	368.091	0.853407	0.183551	4.64943	3.32851e-06	9.764e-05
ENSG00000100626.12	GALNT16	197.758	1.04049	0.223968	4.64572	3.389e-06	9.92425e-05
ENSG00000023516.7	AKAP11	1401.74	0.4574	0.0986177	4.63811	3.51604e-06	0.000102785
ENSG00000079215.9	SLC1A3	106.13	-1.10366	0.238829	-4.62114	3.81629e-06	0.00011137
ENSG00000123444.9	KBTBD4	451.888	0.592989	0.128385	4.61884	3.85896e-06	0.000112421
ENSG00000133477.12	FAM83F	699.709	-0.589589	0.1278	-4.61338	3.96165e-06	0.000115215
ENSG00000164038.10	SLC9B2	209.636	0.813102	0.176478	4.60738	4.07765e-06	0.000118385
ENSG00000106976.14	DNM1	697.788	0.559344	0.121443	4.6058	4.10878e-06	0.000118881
ENSG00000189334.4	S100A14	838.911	-0.910887	0.197767	-4.60586	4.10771e-06	0.000118881
ENSG00000141837.14	CACNA1A	469.054	1.42915	0.310527	4.60235	4.17744e-06	0.000120623
ENSG00000162745.6	OLFML2B	733.43	0.80408	0.174722	4.60206	4.18325e-06	0.000120623
ENSG00000173442.7	EHBP1L1	113.044	-1.02367	0.22246	-4.6016	4.19249e-06	0.000120684
ENSG00000104177.13	MYEF2	1906.57	0.420662	0.0916014	4.59231	4.38366e-06	0.000125972
ENSG00000198673.6	FAM19A2	59.395	1.21072	0.263711	4.5911	4.4091e-06	0.000126489
ENSG00000126391.9	FRMD8	444.429	-0.610958	0.133094	-4.59043	4.42338e-06	0.000126684
ENSG00000131044.12	TTLL9	39.7968	1.29556	0.282996	4.57802	4.69396e-06	0.000134206
ENSG00000138443.11	ABI2	3002.88	0.415018	0.0907333	4.57404	4.7841e-06	0.000136552
ENSG00000065361.10	ERBB3	1090.34	-0.773654	0.169196	-4.57254	4.81855e-06	0.000137304
ENSG00000185813.6	PCYT2	1959.87	-0.628171	0.137445	-4.57035	4.86909e-06	0.000138511
ENSG00000176903.3	PNMA1	1231.99	0.491826	0.107693	4.56691	4.94972e-06	0.000140569
ENSG00000102383.9	ZDHHC15	127.086	0.943537	0.206823	4.56206	5.06544e-06	0.000143614
ENSG00000121690.5	DEPDC7	72.3892	-1.06737	0.234066	-4.56014	5.112e-06	0.000144692
ENSG00000160323.14	ADAMTS13	253.642	0.784132	0.171999	4.55894	5.14129e-06	0.000145278
ENSG00000135636.9	DYSF	834.611	0.693544	0.152147	4.55838	5.15506e-06	0.000145424
ENSG00000167414.4	GNG8	16.6147	1.41488	0.310516	4.55655	5.20005e-06	0.000146449
ENSG00000174951.6	FUT1	304.269	1.00339	0.220395	4.55268	5.29659e-06	0.00014892
ENSG00000204262.7	COL5A2	313.185	-0.883577	0.194303	-4.54741	5.43108e-06	0.000152448
ENSG00000168792.4	ABHD15	133.23	-1.15839	0.254842	-4.54554	5.47955e-06	0.000153301
ENSG00000152217.12	SETBP1	524.466	0.664796	0.146245	4.54576	5.47382e-06	0.000153301
ENSG00000169855.15	ROBO1	4169.15	0.596001	0.131152	4.54434	5.51066e-06	0.000153917
ENSG00000118263.10	KLF7	503.445	0.746765	0.164401	4.54235	5.56312e-06	0.000155126
ENSG00000119771.10	KLHL29	43.1913	1.30524	0.28751	4.5398	5.63078e-06	0.000156754
ENSG00000063180.4	CA11	472.996	0.798049	0.175833	4.53868	5.66087e-06	0.000157333
ENSG00000107954.6	NEURL	80.5068	1.10236	0.24292	4.53796	5.6801e-06	0.000157609
ENSG00000008300.10	CELSR3	865.815	0.607286	0.133971	4.53298	5.81583e-06	0.000161111
ENSG00000091986.11	CCDC80	116.161	-0.90276	0.199229	-4.53127	5.86306e-06	0.000162154
ENSG00000140511.7	HAPLN3	1341.43	0.595685	0.131512	4.5295	5.91228e-06	0.000163078
ENSG00000156103.11	MMP16	524.134	0.652057	0.143962	4.52938	5.91573e-06	0.000163078
ENSG00000249853.3	HS3ST5	68.0083	1.1134	0.245949	4.52696	5.98387e-06	0.000164688
ENSG00000186462.7	NAP1L2	88.2631	1.15691	0.25622	4.51529	6.32295e-06	0.000173737
ENSG00000110076.14	NRXN2	157.28	1.37794	0.305337	4.51285	6.39613e-06	0.000175463
ENSG00000178401.10	DNAJC22	210.06	-1.1311	0.25088	-4.50852	6.52807e-06	0.000178793
ENSG00000135144.3	DTX1	60.6645	1.25871	0.279638	4.50119	6.7573e-06	0.000184772
ENSG00000070808.11	CAMK2A	40.3117	1.32353	0.294514	4.49395	6.99132e-06	0.000190863
ENSG00000169604.15	ANTXR1	3360.86	0.509664	0.113552	4.48837	7.17701e-06	0.000195617
ENSG00000007314.7	SCN4A	110.282	1.32788	0.296375	4.48042	7.44955e-06	0.000202719
ENSG00000080298.11	RFX3	817.585	0.562449	0.12559	4.47846	7.51851e-06	0.000204267
ENSG00000122824.6	NUDT10	238.334	0.720926	0.161064	4.47603	7.60441e-06	0.00020627
ENSG00000135535.10	CD164	5105.51	-0.454297	0.101608	-4.47105	7.78351e-06	0.00021079
ENSG00000119535.13	CSF3R	94.268	-1.01297	0.226697	-4.46837	7.88163e-06	0.000213106
ENSG00000177697.13	CD151	1466.94	-0.460656	0.103119	-4.46724	7.92338e-06	0.000213893
ENSG00000170373.4	CST1	75.6873	-1.21551	0.272157	-4.46621	7.96193e-06	0.000214592
ENSG00000110195.7	FOLR1	46.1094	-1.18173	0.264652	-4.46523	7.99828e-06	0.000215229
ENSG00000185033.10	SEMA4B	1034.15	0.473963	0.10623	4.46166	8.13261e-06	0.000218496
ENSG00000021300.9	PLEKHB1	711.841	0.568191	0.127395	4.46006	8.19368e-06	0.000219788
ENSG00000115504.10	EHBP1	1205.71	0.595188	0.133562	4.45628	8.3394e-06	0.000223343
ENSG00000170629.10	DPY19L2P2	61.9954	1.29297	0.290255	4.4546	8.40507e-06	0.000224746
ENSG00000179294.5	C17orf96	758.707	-0.672875	0.151081	-4.45375	8.43837e-06	0.000225281
ENSG00000137872.11	SEMA6D	614.503	0.764056	0.171678	4.45051	8.56647e-06	0.00022834
ENSG00000261824.2	LINC00662	290.953	0.7839	0.176241	4.44789	8.67188e-06	0.000230787
ENSG00000146243.9	IRAK1BP1	319.46	0.63434	0.142673	4.44612	8.74357e-06	0.000232329
ENSG00000156587.11	UBE2L6	680.704	0.574389	0.129262	4.44359	8.84683e-06	0.000234705
ENSG00000178882.9	FAM101A	213.111	-0.964135	0.21716	-4.43975	9.00653e-06	0.000238567
ENSG00000139292.8	LGR5	48.0418	-1.25053	0.281902	-4.43604	9.16307e-06	0.000242335
ENSG00000008118.5	CAMK1G	79.8619	1.00719	0.2272	4.43304	9.29118e-06	0.000245339
ENSG00000198517.5	MAFK	247.281	0.846245	0.19098	4.43107	9.37658e-06	0.000247209
ENSG00000084710.9	EFR3B	301.946	0.66458	0.150045	4.42921	9.45783e-06	0.000248576
ENSG00000234787.3	LINC00458	365.892	-1.3722	0.309799	-4.42933	9.45263e-06	0.000248576
ENSG00000235770.1	LINC00607	164.821	-1.09413	0.247231	-4.42554	9.61998e-06	0.000252446
ENSG00000119698.7	PPP4R4	253.561	0.799418	0.180677	4.42456	9.66384e-06	0.000253205
ENSG00000198832.6	SELM	34.9582	1.24234	0.281088	4.41975	9.88129e-06	0.000258502
ENSG00000102218.5	RP2	471.294	-0.648516	0.146761	-4.41884	9.92299e-06	0.000259192
ENSG00000121900.14	TMEM54	140.376	-0.844298	0.191143	-4.41711	1.0003e-05	0.00026088
ENSG00000091972.14	CD200	1239.56	0.495446	0.112238	4.41424	1.01365e-05	0.000263953
ENSG00000131368.3	MRPS25	1102.53	-0.49013	0.111194	-4.4079	1.04378e-05	0.000271383
ENSG00000121310.12	ECHDC2	623.516	-0.701971	0.159295	-4.40673	1.04944e-05	0.000272436
ENSG00000160808.5	MYL3	47.2964	-1.24263	0.282152	-4.4041	1.06223e-05	0.000275334
ENSG00000079435.5	LIPE	136.09	0.891	0.202366	4.40292	1.06806e-05	0.000276422
ENSG00000148841.11	ITPRIP	249.716	0.66036	0.150036	4.40134	1.07586e-05	0.000278016
ENSG00000151952.10	TMEM132D	98.8661	1.31276	0.299135	4.38854	1.14112e-05	0.000294431
ENSG00000196440.7	ARMCX4	527.346	0.633642	0.144481	4.38565	1.1564e-05	0.000297918
ENSG00000129250.7	KIF1C	2463.82	-0.476135	0.108576	-4.38526	1.15849e-05	0.000298003
ENSG00000138769.6	CDKL2	43.0417	1.23768	0.282443	4.38206	1.17564e-05	0.000301585
ENSG00000184613.6	NELL2	1397.95	0.773361	0.176486	4.38199	1.17598e-05	0.000301585
ENSG00000175899.10	A2M	40.1251	-1.25171	0.285835	-4.37912	1.19158e-05	0.000305125
ENSG00000110318.9	KIAA1377	89.0321	0.982466	0.224566	4.37495	1.21461e-05	0.000310552
ENSG00000067445.16	TRO	3586.16	0.395732	0.090463	4.37451	1.21704e-05	0.000310704
ENSG00000198715.7	C1orf85	664.094	-0.780558	0.178672	-4.36866	1.25012e-05	0.000318668
ENSG00000003096.9	KLHL13	471.106	0.691712	0.158461	4.36518	1.27015e-05	0.000323287
ENSG00000225329.1	RP11-325F22.5	160.697	-1.21591	0.278637	-4.36378	1.27834e-05	0.000324882
ENSG00000185737.8	NRG3	37.5029	1.31026	0.30068	4.35764	1.31472e-05	0.000333628
ENSG00000003400.10	CASP10	38.7941	-1.27604	0.292917	-4.35633	1.32261e-05	0.000334665
ENSG00000135362.9	PRR5L	79.7987	1.15746	0.265699	4.35631	1.32276e-05	0.000334665
ENSG00000159239.7	C2orf81	148.072	1.00897	0.231816	4.35246	1.34615e-05	0.000340075
ENSG00000214711.5	CAPN14	55.9391	-1.13211	0.260127	-4.35213	1.34822e-05	0.00034009
ENSG00000213859.3	KCTD11	388.504	0.603936	0.138847	4.34964	1.36361e-05	0.000342948
ENSG00000102221.9	PHF16	1261.49	-0.696559	0.160133	-4.34988	1.36215e-05	0.000342948
ENSG00000131437.11	KIF3A	946.372	0.571715	0.131496	4.34777	1.37532e-05	0.00034538
ENSG00000183049.8	CAMK1D	182.469	0.954514	0.219743	4.34377	1.40057e-05	0.000351075
ENSG00000124191.13	TOX2	88.6146	1.0651	0.245216	4.34353	1.40214e-05	0.000351075
ENSG00000138207.8	RBP4	136.273	-1.13504	0.261491	-4.34063	1.42077e-05	0.000355213
ENSG00000167173.14	C15orf39	1248.07	-0.519313	0.11967	-4.33955	1.42777e-05	0.000356013
ENSG00000168386.14	FILIP1L	305.222	-0.790902	0.182257	-4.33948	1.42817e-05	0.000356013
ENSG00000167553.10	TUBA1C	3600.35	-0.662598	0.152769	-4.33727	1.44265e-05	0.000359092
ENSG00000111052.3	LIN7A	433.227	0.749368	0.173004	4.33152	1.48085e-05	0.00036806
ENSG00000069011.11	PITX1	141.898	-1.19308	0.275463	-4.33118	1.48316e-05	0.000368092
ENSG00000243955.1	GSTA1	199.147	-1.16616	0.269307	-4.33024	1.48947e-05	0.000369118
ENSG00000047365.7	ARAP2	92.8507	-1.06978	0.247079	-4.32969	1.49319e-05	0.000369498
ENSG00000146904.4	EPHA1	862.04	-0.504154	0.116488	-4.32796	1.50497e-05	0.00037187
ENSG00000100473.11	COCH	652.189	-0.700522	0.161873	-4.3276	1.50744e-05	0.000371938
ENSG00000134532.11	SOX5	214.869	0.69172	0.159859	4.32705	1.51117e-05	0.000372315
ENSG00000127990.11	SGCE	653.957	0.644518	0.14898	4.3262	1.51707e-05	0.000373226
ENSG00000136158.6	SPRY2	1300.99	-0.643703	0.148874	-4.32382	1.53354e-05	0.000376729
ENSG00000225783.2	MIAT	5523.37	1.32207	0.305975	4.32084	1.55435e-05	0.000381288
ENSG00000118762.3	PKD2	1719.24	0.463227	0.107262	4.31863	1.56997e-05	0.000384564
ENSG00000106853.12	PTGR1	264.355	-0.799147	0.185067	-4.31815	1.57345e-05	0.000384859
ENSG00000161944.12	ASGR2	146.853	-1.03719	0.240225	-4.31758	1.57747e-05	0.000385284
ENSG00000163191.5	S100A11	3301.49	-0.856288	0.198578	-4.31211	1.61706e-05	0.000394385
ENSG00000198892.6	SHISA4	58.4778	1.07038	0.248675	4.30432	1.67496e-05	0.000407918
ENSG00000141524.11	TMC6	805.778	-0.571097	0.132723	-4.30294	1.68549e-05	0.000409894
ENSG00000154319.10	FAM167A	259.491	1.11597	0.259443	4.30139	1.69733e-05	0.000412182
ENSG00000121753.8	BAI2	208.053	0.802143	0.186509	4.30083	1.70162e-05	0.000412632
ENSG00000169562.9	GJB1	61.8061	-1.26219	0.293744	-4.29693	1.73183e-05	0.000419356
ENSG00000248801.3	RP11-664D7.4	120.064	-1.22617	0.2856	-4.29331	1.76026e-05	0.000425632
ENSG00000116667.8	C1orf21	334.277	0.637907	0.148704	4.28978	1.78852e-05	0.000431847
ENSG00000139910.15	NOVA1	436.595	0.629854	0.146959	4.2859	1.81997e-05	0.000438815
ENSG00000169174.9	PCSK9	251.175	-1.01051	0.235994	-4.28196	1.85258e-05	0.000446043
ENSG00000198720.8	ANKRD13B	182.719	0.864232	0.201945	4.27954	1.8728e-05	0.000450269
ENSG00000249859.3	PVT1	80.2945	1.04921	0.245279	4.27763	1.88895e-05	0.000453508
ENSG00000171448.8	ZBTB26	479.542	0.533028	0.124669	4.27554	1.90671e-05	0.000457125
ENSG00000148908.10	RGS10	68.2077	1.03808	0.243018	4.27164	1.94043e-05	0.000464551
ENSG00000105825.7	TFPI2	98.5893	-0.967944	0.226646	-4.27074	1.94828e-05	0.000465771
ENSG00000106105.9	GARS	4924.93	0.79116	0.185391	4.26753	1.97648e-05	0.000471847
ENSG00000156299.8	TIAM1	1486.55	0.500958	0.117471	4.26452	2.00336e-05	0.000477589
ENSG00000155970.7	MICU3	235.122	0.673643	0.158209	4.25793	2.06331e-05	0.00049119
ENSG00000214595.7	EML6	102.11	0.935923	0.219843	4.25723	2.06973e-05	0.000492027
ENSG00000130208.5	APOC1	1144.78	-0.684798	0.161012	-4.25309	2.10843e-05	0.000499822
ENSG00000116096.5	SPR	169.909	-0.7549	0.177485	-4.25332	2.10627e-05	0.000499822
ENSG00000077092.14	RARB	1130.04	0.597498	0.140506	4.25247	2.11424e-05	0.000500499
ENSG00000177511.5	ST8SIA3	1405	0.831875	0.195716	4.25042	2.13366e-05	0.00050439
ENSG00000196549.6	MME	62.1105	1.13056	0.266095	4.2487	2.15018e-05	0.000507587
ENSG00000132297.7	HHLA1	27.3959	-1.31918	0.310536	-4.24806	2.15629e-05	0.000508321
ENSG00000167608.7	TMC4	327.859	-0.657266	0.15485	-4.24454	2.19045e-05	0.000515655
ENSG00000046889.14	PREX2	637.735	0.688494	0.162255	4.24329	2.20264e-05	0.000517803
ENSG00000005379.11	BZRAP1	834.04	0.658405	0.15519	4.24257	2.20975e-05	0.000518754
ENSG00000164929.12	BAALC	206.341	1.10027	0.259553	4.2391	2.24413e-05	0.000525368
ENSG00000138172.6	CALHM2	13.9096	1.31136	0.30933	4.23934	2.24178e-05	0.000525368
ENSG00000171227.6	TMEM37	145.113	-0.87882	0.207421	-4.23689	2.26641e-05	0.000529851
ENSG00000149090.7	PAMR1	98.2777	1.15821	0.273396	4.23639	2.27145e-05	0.000530297
ENSG00000197991.10	PCDH20	427.033	0.728389	0.172055	4.23346	2.30123e-05	0.00053651
ENSG00000128656.9	CHN1	784.412	0.481063	0.113724	4.2301	2.33586e-05	0.000543834
ENSG00000137876.5	RSL24D1	3002.63	0.505051	0.119443	4.22837	2.35394e-05	0.000547291
ENSG00000123119.7	NECAB1	398.066	0.834727	0.197652	4.22322	2.40835e-05	0.000559173
ENSG00000007944.10	MYLIP	306.862	-0.616709	0.146253	-4.21672	2.47878e-05	0.000574736
ENSG00000204815.4	TTC25	88.7936	0.980253	0.232541	4.2154	2.49336e-05	0.000577327
ENSG00000136367.12	ZFHX2	311.524	0.658479	0.156339	4.21188	2.53253e-05	0.000585595
ENSG00000155099.3	TMEM55A	247.352	0.7644	0.18159	4.20948	2.55963e-05	0.000591055
ENSG00000213420.3	GPC2	1182.81	0.53238	0.126646	4.20369	2.62604e-05	0.000605564
ENSG00000189190.7	ZNF600	551.556	-0.50942	0.121204	-4.20298	2.63418e-05	0.000606614
ENSG00000134812.3	GIF	57.7704	-1.30303	0.310051	-4.20264	2.63824e-05	0.000606722
ENSG00000163082.9	SGPP2	45.591	1.27475	0.303442	4.20095	2.65797e-05	0.000610431
ENSG00000133816.9	MICAL2	382.876	0.73679	0.17543	4.19991	2.6702e-05	0.000612409
ENSG00000085741.8	WNT11	114.115	-1.17888	0.280713	-4.1996	2.67386e-05	0.000612418
ENSG00000185652.7	NTF3	182.352	0.799112	0.190327	4.19863	2.68532e-05	0.000614213
ENSG00000185043.6	CIB1	300.946	-0.633741	0.15108	-4.19475	2.73177e-05	0.000623994
ENSG00000122025.10	FLT3	33.1937	1.22513	0.292133	4.19374	2.74387e-05	0.000625914
ENSG00000175745.7	NR2F1	719.875	-0.718142	0.171267	-4.19312	2.75142e-05	0.000626791
ENSG00000116062.10	MSH6	3513.72	-0.438032	0.104481	-4.19244	2.75967e-05	0.000626982
ENSG00000171724.2	VAT1L	2676.88	1.28275	0.305954	4.19261	2.75764e-05	0.000626982
ENSG00000141068.9	KSR1	1018.77	0.631722	0.150828	4.18835	2.80985e-05	0.000637526
ENSG00000072786.8	STK10	376.577	0.616822	0.147304	4.18742	2.82144e-05	0.0006393
ENSG00000100503.19	NIN	174.425	-0.7767	0.185558	-4.18576	2.84218e-05	0.000643139
ENSG00000178445.8	GLDC	1599.52	-0.501954	0.119948	-4.18476	2.85471e-05	0.00064511
ENSG00000151790.4	TDO2	15.4824	-1.30141	0.311085	-4.18347	2.87096e-05	0.000647917
ENSG00000010438.12	PRSS3	45.8768	1.25402	0.300167	4.17772	2.94443e-05	0.000663613
ENSG00000117308.10	GALE	402.621	-0.592124	0.141827	-4.17497	2.98028e-05	0.000670802
ENSG00000206418.3	RAB12	504.37	0.552696	0.132571	4.16907	3.05846e-05	0.000687482
ENSG00000009950.11	MLXIPL	180.94	-0.699346	0.167985	-4.16315	3.13883e-05	0.000704612
ENSG00000117616.13	C1orf63	1276.59	-0.6011	0.144399	-4.16277	3.14403e-05	0.000704847
ENSG00000164484.7	TMEM200A	284.405	0.940351	0.225993	4.16097	3.16905e-05	0.000709515
ENSG00000108406.5	DHX40	2117.9	0.436559	0.104981	4.15846	3.20396e-05	0.000716384
ENSG00000109062.5	SLC9A3R1	1593.6	-0.583699	0.140393	-4.15761	3.21595e-05	0.000718115
ENSG00000117115.8	PADI2	75.7167	0.974011	0.234306	4.157	3.22452e-05	0.000719081
ENSG00000152910.14	CNTNAP4	488.656	1.22155	0.294543	4.14729	3.36439e-05	0.000749284
ENSG00000141424.8	SLC39A6	2344.13	0.451861	0.108975	4.14646	3.3766e-05	0.000751015
ENSG00000159212.8	CLIC6	246.189	-0.753971	0.181935	-4.14418	3.41038e-05	0.000757534
ENSG00000143344.11	RGL1	517.087	0.491435	0.118643	4.14215	3.44064e-05	0.000763255
ENSG00000136717.10	BIN1	1811.94	-0.641715	0.154937	-4.1418	3.44598e-05	0.000763438
ENSG00000140832.5	MARVELD3	485.33	-0.555574	0.134252	-4.13831	3.49873e-05	0.00077411
ENSG00000104725.9	NEFL	245.424	1.04721	0.25318	4.13624	3.53041e-05	0.0007801
ENSG00000069482.6	GAL	34.8028	-1.27618	0.308659	-4.13458	3.55602e-05	0.000784735
ENSG00000152402.6	GUCY1A2	1280.89	0.742811	0.179859	4.12997	3.62812e-05	0.000799604
ENSG00000181827.10	RFX7	663.116	0.524528	0.127053	4.12841	3.65279e-05	0.000802949
ENSG00000137642.8	SORL1	4516.24	0.684965	0.165906	4.12864	3.64921e-05	0.000802949
ENSG00000148218.11	ALAD	526.591	-0.496188	0.120438	-4.11986	3.79103e-05	0.000832256
ENSG00000143375.10	CGN	4526.05	-0.545121	0.132385	-4.11768	3.82698e-05	0.000839061
ENSG00000154153.9	FAM134B	403.086	0.683024	0.165996	4.11471	3.87667e-05	0.000848855
ENSG00000163486.8	SRGAP2	822.918	0.493232	0.119933	4.11258	3.91258e-05	0.000855612
ENSG00000137491.10	SLCO2B1	178.522	-0.790299	0.192341	-4.10884	3.97659e-05	0.000868486
ENSG00000187391.13	MAGI2	489.918	0.712632	0.173485	4.10775	3.9954e-05	0.000871471
ENSG00000026559.9	KCNG1	471.93	0.731351	0.178172	4.10474	4.04768e-05	0.000881739
ENSG00000105398.3	SULT2A1	54.4614	-1.18784	0.28949	-4.10324	4.07412e-05	0.000886356
ENSG00000163762.2	TM4SF18	50.9964	-1.2559	0.306219	-4.1013	4.10835e-05	0.000892656
ENSG00000161267.7	BDH1	340.946	-0.630081	0.153773	-4.09747	4.17684e-05	0.000905213
ENSG00000182103.3	FAM181B	650.613	-0.787163	0.192104	-4.09758	4.1749e-05	0.000905213
ENSG00000131016.12	AKAP12	3447.35	0.515262	0.125795	4.09605	4.20259e-05	0.000909629
ENSG00000164458.5	T	13.8104	-1.24159	0.303595	-4.08962	4.32074e-05	0.000934007
ENSG00000176387.6	HSD11B2	511.134	-0.831317	0.203291	-4.08929	4.32701e-05	0.000934171
ENSG00000166173.9	LARP6	575.199	0.734115	0.179929	4.08002	4.50313e-05	0.000970956
ENSG00000186312.6	CA5BP1	247.324	-0.69396	0.170206	-4.07717	4.55864e-05	0.000981673
ENSG00000162951.6	LRRTM1	298.394	0.814172	0.199896	4.07298	4.64159e-05	0.000998267
ENSG00000132256.14	TRIM5	759.262	-0.464483	0.114072	-4.07183	4.6646e-05	0.00100194
ENSG00000124839.8	RAB17	1447.4	-0.63948	0.157154	-4.06914	4.71865e-05	0.00101227
ENSG00000106366.7	SERPINE1	66.9733	0.961942	0.236516	4.06714	4.75941e-05	0.00101972
ENSG00000117450.9	PRDX1	4436.8	-0.605231	0.148833	-4.06652	4.772e-05	0.00102112
ENSG00000228214.2	LINC00693	24.7352	1.20728	0.29727	4.06121	4.88188e-05	0.001042
ENSG00000204264.4	PSMB8	46.5825	1.19065	0.293165	4.06137	4.87856e-05	0.001042
ENSG00000152556.11	PFKM	2186.75	0.374699	0.0923496	4.0574	4.9622e-05	0.00105781
ENSG00000136193.12	SCRN1	2641.52	0.544603	0.134264	4.05621	4.98753e-05	0.00106187
ENSG00000125520.9	SLC2A4RG	241.525	-0.635165	0.156632	-4.05515	5.01028e-05	0.00106538
ENSG00000144485.6	HES6	284.266	-0.77798	0.191876	-4.05461	5.02191e-05	0.00106651
ENSG00000240204.2	SMKR1	11.4286	1.25706	0.310127	4.05338	5.04824e-05	0.00107076
ENSG00000158301.14	GPRASP2	361.207	0.677721	0.16722	4.05287	5.05929e-05	0.00107176
ENSG00000186377.6	CYP4X1	414.06	0.615116	0.151826	4.05146	5.08984e-05	0.00107688
ENSG00000233056.1	ERVH48-1	523.022	-0.870818	0.215048	-4.0494	5.13481e-05	0.00108504
ENSG00000204175.4	GPRIN2	1015.36	0.568221	0.140368	4.04809	5.16369e-05	0.00108978
ENSG00000123689.5	G0S2	43.8668	1.2587	0.311027	4.04692	5.18965e-05	0.0010939
ENSG00000185928.7	PAGR1	238.617	0.692862	0.171319	4.04429	5.24814e-05	0.00110485
ENSG00000122787.10	AKR1D1	384.958	-0.828104	0.20484	-4.04269	5.28411e-05	0.00111104
ENSG00000197256.6	KANK2	402.882	-0.578176	0.143032	-4.04228	5.29343e-05	0.00111162
ENSG00000139668.7	WDFY2	638.249	0.607318	0.150462	4.03635	5.42883e-05	0.00113864
ENSG00000135452.5	TSPAN31	443.923	0.662847	0.164323	4.0338	5.4883e-05	0.00114969
ENSG00000145358.2	DDIT4L	553.151	-0.688187	0.170642	-4.03293	5.50855e-05	0.0011511
ENSG00000134874.13	DZIP1	1234.62	0.424856	0.105347	4.03293	5.50862e-05	0.0011511
ENSG00000047617.10	ANO2	70.2757	0.980921	0.243254	4.03249	5.51892e-05	0.00115183
ENSG00000149782.7	PLCB3	686.749	-0.589713	0.146457	-4.02652	5.66086e-05	0.00118
ENSG00000121644.14	DESI2	2420.74	0.591598	0.147001	4.02444	5.71105e-05	0.00118899
ENSG00000115155.12	OTOF	17.0158	1.25077	0.310933	4.02263	5.75527e-05	0.00119673
ENSG00000166250.7	CLMP	101.1	0.819026	0.203705	4.02065	5.80389e-05	0.00120388
ENSG00000188906.9	LRRK2	99.4968	-0.972288	0.241815	-4.02079	5.80035e-05	0.00120388
ENSG00000137463.4	MGARP	21.8095	1.23081	0.306244	4.01905	5.84344e-05	0.0012106
ENSG00000168016.9	TRANK1	329.75	0.715918	0.178262	4.01611	5.91673e-05	0.00122429
ENSG00000134853.7	PDGFRA	2610.69	0.537593	0.133952	4.01331	5.9873e-05	0.00123738
ENSG00000113732.4	ATP6V0E1	1101.97	-0.422679	0.105334	-4.01276	6.00118e-05	0.00123873
ENSG00000165417.7	GTF2A1	1423.92	0.412077	0.102755	4.01029	6.06448e-05	0.00125027
ENSG00000167711.9	SERPINF2	694.639	-0.710725	0.177383	-4.00672	6.15685e-05	0.00126777
ENSG00000162139.5	NEU3	236.379	-0.60977	0.152201	-4.00635	6.16632e-05	0.00126818
ENSG00000154917.6	RAB6B	279.909	0.996861	0.248901	4.00505	6.20052e-05	0.00127366
ENSG00000186193.7	SAPCD2	606.892	-0.575829	0.143827	-4.00363	6.23787e-05	0.00127978
ENSG00000140090.13	SLC24A4	12.0438	1.20202	0.300277	4.00305	6.25309e-05	0.00128135
ENSG00000164199.11	GPR98	1137.5	0.426492	0.106566	4.00213	6.27756e-05	0.00128481
ENSG00000250606.4	PRSS3P2	56.1451	1.14369	0.285902	4.00029	6.32654e-05	0.00129327
ENSG00000165556.9	CDX2	299.386	-1.24548	0.311383	-3.99983	6.33886e-05	0.00129423
ENSG00000105289.10	TJP3	444.177	-0.512277	0.128088	-3.99943	6.34958e-05	0.00129485
ENSG00000111799.16	COL12A1	249.167	1.01472	0.253927	3.99613	6.43862e-05	0.00131143
ENSG00000188313.8	PLSCR1	223.802	-0.7467	0.186895	-3.9953	6.46125e-05	0.00131446
ENSG00000117266.11	CDK18	468.781	-0.531866	0.133164	-3.99408	6.49468e-05	0.00131968
ENSG00000153822.9	KCNJ16	188.946	-0.942596	0.236158	-3.99138	6.56911e-05	0.0013332
ENSG00000183060.11	LYSMD4	280.613	-0.592427	0.148466	-3.99033	6.59822e-05	0.0013375
ENSG00000031698.8	SARS	3800.75	0.697689	0.174863	3.98993	6.60941e-05	0.00133817
ENSG00000137691.8	C11orf70	25.3963	1.21354	0.304277	3.98827	6.65558e-05	0.00134591
ENSG00000196502.7	SULT1A1	134.76	-0.789776	0.19805	-3.98776	6.67009e-05	0.00134723
ENSG00000130224.10	LRCH2	501.344	0.632793	0.158985	3.9802	6.88586e-05	0.00138916
ENSG00000250510.3	GPR162	225.484	0.714863	0.179792	3.97606	7.00667e-05	0.00141184
ENSG00000160352.11	ZNF714	756.771	-0.575066	0.144677	-3.97482	7.04312e-05	0.0014175
ENSG00000147408.10	CSGALNACT1	27.9246	-1.17028	0.294849	-3.96909	7.21463e-05	0.0014503
ENSG00000136628.13	EPRS	3824.26	0.51113	0.128917	3.96479	7.34604e-05	0.00147494
ENSG00000166963.8	MAP1A	171.755	0.764922	0.192942	3.96451	7.35468e-05	0.00147494
ENSG00000179008.4	C14orf39	56.1461	0.992187	0.250356	3.96311	7.39809e-05	0.00148189
ENSG00000159377.6	PSMB4	2710.77	-0.453894	0.114561	-3.96203	7.43165e-05	0.00148686
ENSG00000101333.12	PLCB4	271.587	0.594402	0.150057	3.96118	7.45793e-05	0.00149035
ENSG00000185275.6	CD24P4	5527.93	-0.439728	0.11124	-3.95297	7.71887e-05	0.00153919
ENSG00000170743.12	SYT9	25.9409	1.2204	0.308734	3.95291	7.72052e-05	0.00153919
ENSG00000147255.13	IGSF1	396.78	-0.750181	0.189832	-3.95182	7.75575e-05	0.00154367
ENSG00000187189.9	TSPYL4	2325.2	0.381227	0.0964727	3.95166	7.76123e-05	0.00154367
ENSG00000072133.6	RPS6KA6	288.728	0.573184	0.145117	3.94981	7.82121e-05	0.00155378
ENSG00000105880.4	DLX5	48.6282	-1.20358	0.304792	-3.94887	7.85218e-05	0.0015581
ENSG00000198807.8	PAX9	40.1697	1.20289	0.304869	3.9456	7.96009e-05	0.00157766
ENSG00000100031.14	GGT1	177.15	-0.958312	0.243071	-3.94251	8.06324e-05	0.00159624
ENSG00000137860.7	SLC28A2	12.0616	-1.20116	0.304804	-3.94078	8.12184e-05	0.00160596
ENSG00000104381.8	GDAP1	422.824	0.606305	0.153906	3.93946	8.16647e-05	0.0016129
ENSG00000176597.7	B3GNT5	414.717	-0.613158	0.155882	-3.93348	8.37244e-05	0.0016484
ENSG00000146021.10	KLHL3	340.013	0.664173	0.168833	3.93391	8.35753e-05	0.0016484
ENSG00000132698.9	RAB25	1109.88	-0.390047	0.099163	-3.9334	8.37544e-05	0.0016484
ENSG00000060971.13	ACAA1	744.66	-0.486984	0.12391	-3.93013	8.48988e-05	0.00166319
ENSG00000173786.12	CNP	1332.28	-0.513711	0.130693	-3.93067	8.47096e-05	0.00166319
ENSG00000069424.10	KCNAB2	161.368	0.865833	0.220294	3.93035	8.48216e-05	0.00166319
ENSG00000104611.7	SH2D4A	204.812	-0.662698	0.168601	-3.93057	8.47436e-05	0.00166319
ENSG00000138622.3	HCN4	291.753	0.906266	0.230689	3.92852	8.54702e-05	0.00167219
ENSG00000179715.8	PCED1B	23.5308	-1.16072	0.295479	-3.92828	8.55557e-05	0.00167219
ENSG00000167074.10	TEF	963.501	0.59936	0.152629	3.9269	8.60481e-05	0.00167987
ENSG00000042980.8	ADAM28	115.955	-0.865843	0.220641	-3.92421	8.70138e-05	0.00169677
ENSG00000154237.8	LRRK1	22.8738	-1.17341	0.299552	-3.91722	8.95771e-05	0.00174474
ENSG00000130475.10	FCHO1	79.1319	0.908553	0.231968	3.91672	8.97606e-05	0.00174631
ENSG00000131831.13	RAI2	158.463	0.691468	0.176641	3.91453	9.05812e-05	0.00176025
ENSG00000146674.10	IGFBP3	1216.09	0.80813	0.207	3.90401	9.46122e-05	0.00183585
ENSG00000111371.11	SLC38A1	9272.34	0.553416	0.141763	3.90381	9.46884e-05	0.00183585
ENSG00000172794.15	RAB37	228.952	0.735143	0.188437	3.90126	9.56925e-05	0.00185319
ENSG00000048540.10	LMO3	344.117	1.21092	0.310545	3.89932	9.64613e-05	0.00186595
ENSG00000138413.9	IDH1	5637.28	-0.48869	0.125451	-3.89545	9.80148e-05	0.00189383
ENSG00000012660.9	ELOVL5	2209.89	0.466108	0.119757	3.89213	9.93695e-05	0.00191782
ENSG00000228741.2	RP11-309I15.1	19.8054	1.19758	0.30777	3.89113	9.97765e-05	0.00192348
ENSG00000261115.1	TMEM178B	554.213	0.840708	0.21613	3.88984	0.000100312	0.00193161
ENSG00000184677.12	ZBTB40	1084.96	-0.469102	0.120616	-3.88922	0.000100565	0.00193428
ENSG00000130829.13	DUSP9	1404.57	-0.750066	0.192939	-3.88758	0.000101248	0.0019452
ENSG00000214413.3	BBIP1	362.012	0.603396	0.155242	3.88681	0.000101571	0.0019492
ENSG00000103811.11	CTSH	273.804	-0.602077	0.155066	-3.88272	0.000103295	0.0019778
ENSG00000110719.5	TCIRG1	145.996	-0.853532	0.21982	-3.88288	0.000103228	0.0019778
ENSG00000203485.8	INF2	774.205	-0.599904	0.154589	-3.88064	0.000104184	0.00199031
ENSG00000149131.11	SERPING1	2531.67	-0.487024	0.125493	-3.88089	0.000104077	0.00199031
ENSG00000159388.5	BTG2	1451.85	-0.515191	0.132816	-3.87897	0.000104901	0.00200175
ENSG00000073008.10	PVR	1333.12	-0.741441	0.19119	-3.87804	0.000105302	0.00200714
ENSG00000101282.4	RSPO4	128.929	0.861281	0.222138	3.87723	0.000105651	0.00201152
ENSG00000167680.11	SEMA6B	714.976	-0.463735	0.119628	-3.87648	0.00010598	0.00201553
ENSG00000214944.5	ARHGEF28	143.602	0.957778	0.247162	3.87511	0.000106579	0.00202464
ENSG00000104313.13	EYA1	472.642	0.857284	0.221319	3.87353	0.00010727	0.00203548
ENSG00000151746.9	BICD1	1094.84	0.533226	0.137724	3.87168	0.000108086	0.00204867
ENSG00000177359.13	RP11-551L14.1	53.8407	1.0737	0.277559	3.86836	0.000109571	0.0020745
ENSG00000259954.1	IL21R-AS1	11.7611	1.19131	0.308174	3.86571	0.000110768	0.00209482
ENSG00000100075.5	SLC25A1	1664.87	-0.391715	0.101345	-3.86516	0.000111015	0.00209715
ENSG00000101160.9	CTSZ	649.364	-0.621276	0.160784	-3.86404	0.000111527	0.00210447
ENSG00000136840.14	ST6GALNAC4	104.894	0.782762	0.202602	3.86355	0.000111749	0.0021063
ENSG00000171130.13	ATP6V0E2	832.366	0.478753	0.124048	3.8594	0.000113665	0.00213529
ENSG00000105357.11	MYH14	186.155	-0.800852	0.207488	-3.85974	0.000113505	0.00213529
ENSG00000153993.9	SEMA3D	341.447	0.650181	0.16846	3.85956	0.000113593	0.00213529
ENSG00000117650.8	NEK2	797.424	0.564991	0.146405	3.85909	0.00011381	0.00213564
ENSG00000119227.3	PIGZ	37.4493	-1.11127	0.288045	-3.85798	0.000114329	0.002143
ENSG00000164796.13	CSMD3	356.783	-0.56618	0.146909	-3.85395	0.000116227	0.00217617
ENSG00000103647.8	CORO2B	61.6671	0.919865	0.238753	3.85279	0.000116779	0.00218409
ENSG00000162931.7	TRIM17	451.287	-0.691441	0.179587	-3.85017	0.000118037	0.00220518
ENSG00000084764.6	MAPRE3	186.042	0.71145	0.185252	3.84044	0.000122812	0.00229186
ENSG00000138078.11	PREPL	1442.1	0.468476	0.12216	3.83494	0.000125596	0.00234124
ENSG00000145416.9	MARCH1	32.2997	1.10632	0.288552	3.83404	0.000126055	0.0023472
ENSG00000081059.15	TCF7	294.948	-0.689643	0.180093	-3.82937	0.000128473	0.0023896
ENSG00000139725.3	RHOF	173.887	-0.783426	0.20472	-3.82682	0.00012981	0.00241182
ENSG00000181449.2	SOX2	1309.46	0.541141	0.141449	3.82571	0.000130396	0.00242005
ENSG00000146376.6	ARHGAP18	297.167	-0.718147	0.187786	-3.82428	0.000131154	0.00243145
ENSG00000151208.12	DLG5	5712.89	0.440698	0.115326	3.82132	0.000132738	0.00245812
ENSG00000205710.3	C17orf107	134.387	1.04302	0.273194	3.81789	0.000134598	0.00248713
ENSG00000134376.10	CRB1	7.86253	1.11841	0.292925	3.81808	0.000134493	0.00248713
ENSG00000105254.7	TBCB	1056.69	0.454672	0.119188	3.81476	0.000136316	0.00251612
ENSG00000080224.13	EPHA6	377.941	0.619512	0.162432	3.81398	0.000136746	0.00252132
ENSG00000245598.2	DACT3-AS1	20.3153	1.16977	0.306848	3.81221	0.000137728	0.00253666
ENSG00000198929.8	NOS1AP	110.464	0.951611	0.249769	3.80997	0.000138985	0.00255702
ENSG00000241163.3	LINC00877	13.612	1.18642	0.311566	3.80793	0.000140135	0.0025726
ENSG00000213759.4	UGT2B11	12.4989	-1.15223	0.302587	-3.80794	0.000140128	0.0025726
ENSG00000078596.6	ITM2A	107.694	-0.80431	0.211336	-3.80584	0.000141324	0.00259161
ENSG00000166432.10	ZMAT1	182.241	0.70834	0.186155	3.80512	0.000141737	0.00259636
ENSG00000144935.10	TRPC1	396.665	0.521696	0.137249	3.80109	0.000144062	0.00263611
ENSG00000205542.6	TMSB4X	3692.36	-0.401772	0.105713	-3.80059	0.000144352	0.00263856
ENSG00000117984.8	CTSD	2295.83	-0.470815	0.123897	-3.80005	0.000144669	0.00264149
ENSG00000198795.6	ZNF521	455.556	0.644175	0.16966	3.79686	0.000146543	0.00267283
ENSG00000177096.4	FAM109B	46.8248	-0.994186	0.261895	-3.79612	0.000146979	0.00267789
ENSG00000189143.8	CLDN4	628.757	-0.819111	0.215918	-3.79361	0.000148471	0.00270216
ENSG00000163013.7	FBXO41	648.507	0.64345	0.169701	3.79167	0.000149637	0.00272047
ENSG00000129925.6	TMEM8A	1415.82	-0.364559	0.0961709	-3.79074	0.000150201	0.00272779
ENSG00000128268.11	MGAT3	661.083	0.562559	0.148522	3.78772	0.000152035	0.00275813
ENSG00000121904.13	CSMD2	57.1836	1.03772	0.27402	3.78702	0.000152468	0.00276008
ENSG00000137285.9	TUBB2B	4739.66	0.573345	0.151396	3.78705	0.000152445	0.00276008
ENSG00000198797.6	BRINP2	20.6245	1.18016	0.311743	3.78568	0.000153287	0.00277195
ENSG00000168938.5	PPIC	257.744	-0.596581	0.157624	-3.78483	0.000153813	0.00277849
ENSG00000184408.5	KCND2	135.976	0.849939	0.224644	3.78349	0.000154647	0.00278463
ENSG00000147655.6	RSPO2	9.55536	1.15296	0.304733	3.78352	0.000154626	0.00278463
ENSG00000135926.8	TMBIM1	350.332	-0.702293	0.185597	-3.78398	0.000154342	0.00278463
ENSG00000161013.12	MGAT4B	1271.77	-0.410417	0.108551	-3.78085	0.000156294	0.00281129
ENSG00000158710.10	TAGLN2	816.874	-0.728339	0.192655	-3.78053	0.000156498	0.00281198
ENSG00000138794.5	CASP6	752.792	-0.551811	0.146007	-3.77934	0.000157242	0.00282236
ENSG00000111057.6	KRT18	5438.24	-0.44007	0.116477	-3.77817	0.000157986	0.0028327
ENSG00000183444.10	OR7E38P	72.1271	-0.856103	0.226758	-3.77541	0.000159747	0.00286125
ENSG00000164344.11	KLKB1	34.2629	-1.12243	0.297415	-3.77395	0.000160682	0.00287495
ENSG00000235491.1	AC097499.1	52.8321	-1.08121	0.286865	-3.76905	0.000163873	0.00292241
ENSG00000071794.11	HLTF	1009.64	0.50702	0.134519	3.76912	0.000163822	0.00292241
ENSG00000146005.3	PSD2	16.2734	1.17442	0.311616	3.76881	0.000164025	0.00292241
ENSG00000183779.5	ZNF703	2415.41	-0.638418	0.169368	-3.7694	0.000163638	0.00292241
ENSG00000169826.6	CSGALNACT2	460.187	0.502347	0.1333	3.76855	0.000164201	0.00292248
ENSG00000148672.7	GLUD1	2173.39	-0.522902	0.138864	-3.76556	0.000166177	0.00295453
ENSG00000131981.11	LGALS3	881.204	-1.17212	0.311327	-3.76493	0.000166599	0.00295892
ENSG00000162066.10	AMDHD2	592.606	-0.560765	0.148968	-3.76433	0.000166994	0.00296283
ENSG00000139540.7	SLC39A5	206.636	-0.849868	0.225804	-3.76374	0.000167389	0.00296673
ENSG00000196482.12	ESRRG	133.112	-0.71503	0.190014	-3.76304	0.000167863	0.00297202
ENSG00000088387.13	DOCK9	3324.73	0.527951	0.140472	3.75841	0.000170997	0.00302246
ENSG00000162571.9	TTLL10	35.0807	1.13694	0.302513	3.7583	0.000171069	0.00302246
ENSG00000131791.6	PRKAB2	3696.44	0.598698	0.159746	3.74781	0.000178384	0.00314514
ENSG00000137364.4	TPMT	224.813	-0.600093	0.160108	-3.74805	0.000178218	0.00314514
ENSG00000142235.4	LMTK3	267.476	0.585247	0.156179	3.74728	0.000178766	0.00314859
ENSG00000082146.8	STRADB	939.547	-0.526738	0.140658	-3.74482	0.000180521	0.0031762
ENSG00000130768.10	SMPDL3B	517.518	-0.515711	0.137805	-3.74232	0.000182327	0.00320465
ENSG00000133135.9	RNF128	1615.68	-0.5204	0.139122	-3.74061	0.000183571	0.00322316
ENSG00000112137.12	PHACTR1	542.217	0.757262	0.202546	3.73871	0.000184968	0.00324431
ENSG00000171603.12	CLSTN1	4353.7	0.361058	0.096594	3.73789	0.000185569	0.00325149
ENSG00000184226.10	PCDH9	100.659	0.866311	0.231832	3.73681	0.00018637	0.00326214
ENSG00000130643.4	CALY	13.3947	1.1627	0.311465	3.73299	0.00018922	0.00330862
ENSG00000167972.9	ABCA3	309.654	0.763221	0.204476	3.73257	0.000189539	0.00331077
ENSG00000156689.2	GLYATL2	204.588	0.726722	0.194805	3.73051	0.000191092	0.00333445
ENSG00000147883.9	CDKN2B	18.8743	-1.14348	0.306628	-3.7292	0.000192092	0.00334624
ENSG00000170962.8	PDGFD	673.608	0.58092	0.15578	3.7291	0.000192163	0.00334624
ENSG00000150275.13	PCDH15	41.4772	-1.15774	0.310633	-3.72704	0.000193739	0.00336676
ENSG00000119729.6	RHOQ	977.854	0.494316	0.132629	3.72706	0.000193724	0.00336676
ENSG00000204618.4	RNF39	9.09652	1.13451	0.304488	3.72596	0.000194573	0.00337779
ENSG00000112414.10	GPR126	2640.36	-0.582107	0.156247	-3.72556	0.000194878	0.00337962
ENSG00000158055.11	GRHL3	69.5763	-0.944158	0.253553	-3.72372	0.000196312	0.003401
ENSG00000163501.6	IHH	3129.27	-0.52794	0.141797	-3.72321	0.000196708	0.00340437
ENSG00000174403.11	C20orf166-AS1	18.3223	1.15317	0.309793	3.72241	0.00019733	0.00341165
ENSG00000103355.8	PRSS33	7.63321	1.10678	0.297506	3.7202	0.000199068	0.0034382
ENSG00000173157.12	ADAMTS20	448.374	1.15677	0.311041	3.71903	0.00019999	0.00345059
ENSG00000150687.7	PRSS23	284.177	-0.653084	0.175819	-3.71453	0.000203579	0.00350895
ENSG00000167081.12	PBX3	2331.05	0.655543	0.176726	3.70937	0.000207773	0.00357758
ENSG00000125354.18	SEPT6	552.434	-0.543359	0.1465	-3.70895	0.000208123	0.00357998
ENSG00000099625.8	C19orf26	219.38	0.658238	0.177505	3.70827	0.000208681	0.00358228
ENSG00000109991.4	P2RX3	110.428	1.10171	0.297081	3.70846	0.000208525	0.00358228
ENSG00000142178.7	SIK1	189.04	-0.602117	0.162428	-3.70698	0.000209744	0.00359688
ENSG00000093072.11	CECR1	1421.68	0.443699	0.119763	3.70479	0.000211565	0.00362444
ENSG00000124875.5	CXCL6	12.4562	1.15268	0.311186	3.70414	0.000212109	0.00363008
ENSG00000178803.6	ADORA2A-AS1	26.6819	-1.067	0.288271	-3.70139	0.000214422	0.00366596
ENSG00000112218.7	GPR63	238.978	0.586624	0.158613	3.69845	0.000216916	0.00370486
ENSG00000197448.9	GSTK1	830.168	-0.457474	0.123758	-3.69652	0.000218573	0.00372941
ENSG00000226846.1	LINC00348	13.0616	-1.13631	0.307477	-3.69561	0.000219362	0.0037391
ENSG00000164647.4	STEAP1	135.806	-0.893464	0.241817	-3.69479	0.000220069	0.00374738
ENSG00000185736.11	ADARB2	35.9733	1.08323	0.293539	3.69025	0.000224038	0.00381112
ENSG00000186409.10	CCDC30	96.3328	0.90707	0.245828	3.68986	0.000224375	0.00381302
ENSG00000161681.11	SHANK1	31.3273	1.12239	0.304241	3.68917	0.000224989	0.00381962
ENSG00000103187.6	COTL1	1218.87	0.612574	0.166077	3.68849	0.000225591	0.003826
ENSG00000197635.5	DPP4	499.249	-0.779286	0.21132	-3.68771	0.000226278	0.00383381
ENSG00000085831.11	TTC39A	114.919	-0.795131	0.215999	-3.68117	0.000232164	0.0039296
ENSG00000198513.7	ATL1	107.925	0.821909	0.223313	3.68052	0.000232758	0.00393079
ENSG00000141756.14	FKBP10	3714.69	0.365571	0.0993177	3.68082	0.000232485	0.00393079
ENSG00000269996.1	RP11-343N15.5	177.3	0.657249	0.178584	3.68033	0.00023293	0.00393079
ENSG00000167191.7	GPRC5B	1365.48	-0.421536	0.114549	-3.67998	0.000233257	0.00393237
ENSG00000244509.3	APOBEC3C	129.979	-0.782947	0.212949	-3.6767	0.000236275	0.00397929
ENSG00000130147.11	SH3BP4	1825	0.375513	0.102159	3.67575	0.000237148	0.00399004
ENSG00000272141.1	RP11-465B22.8	55.1351	-0.939776	0.255959	-3.67158	0.000241054	0.00405172
ENSG00000067955.9	CBFB	1154.8	-0.377435	0.102811	-3.67114	0.000241472	0.00405472
ENSG00000067798.9	NAV3	31.1232	1.10388	0.300934	3.66818	0.000244282	0.00409784
ENSG00000138308.5	PLA2G12B	101.041	-0.935375	0.255048	-3.66745	0.00024498	0.00410548
ENSG00000130203.5	APOE	8493.91	-0.661198	0.180435	-3.66447	0.000247856	0.00414137
ENSG00000144893.8	MED12L	310.342	0.634287	0.173089	3.66452	0.000247798	0.00414137
ENSG00000183496.5	MEX3B	1089.18	0.462507	0.126205	3.66473	0.0002476	0.00414137
ENSG00000100600.10	LGMN	719.581	-0.483948	0.132124	-3.66284	0.000249437	0.00416367
ENSG00000149573.4	MPZL2	195.468	-0.792267	0.216382	-3.66143	0.000250816	0.00418257
ENSG00000230445.4	LRRC37A6P	27.4982	1.082	0.295722	3.65884	0.000253359	0.00422082
ENSG00000109320.7	NFKB1	295.045	-0.606851	0.165968	-3.65645	0.000255736	0.00425623
ENSG00000187398.7	LUZP2	48.382	0.974442	0.266579	3.65536	0.000256817	0.00427003
ENSG00000101255.6	TRIB3	920.87	1.13049	0.309359	3.65431	0.000257879	0.00428348
ENSG00000147010.13	SH3KBP1	542.666	0.605108	0.165617	3.65366	0.000258531	0.0042901
ENSG00000111860.9	CEP85L	250.399	0.73856	0.202174	3.6531	0.000259094	0.00429102
ENSG00000147050.10	KDM6A	4239.16	-0.462705	0.126658	-3.65317	0.00025902	0.00429102
ENSG00000188338.10	SLC38A3	145.842	0.873635	0.239169	3.6528	0.000259399	0.00429187
ENSG00000183741.7	CBX6	381.287	0.526161	0.144056	3.65248	0.000259724	0.00429305
ENSG00000119397.12	CNTRL	468.539	0.598069	0.163832	3.6505	0.000261732	0.00432202
ENSG00000175756.9	AURKAIP1	639.132	-0.438113	0.120028	-3.6501	0.000262134	0.00432445
ENSG00000184985.12	SORCS2	82.4504	0.909364	0.249254	3.64835	0.000263931	0.00434985
ENSG00000116898.7	MRPS15	1002.9	-0.419022	0.114915	-3.64638	0.000265957	0.00437897
ENSG00000152779.12	SLC16A12	27.8202	-1.12798	0.309542	-3.64405	0.000268386	0.00441467
ENSG00000087077.7	TRIP6	1254.28	-0.420951	0.115526	-3.64377	0.000268675	0.00441514
ENSG00000116337.11	AMPD2	1098.35	0.448751	0.123174	3.64325	0.000269221	0.00441981
ENSG00000177971.7	IMP3	657.656	-0.427572	0.117483	-3.63943	0.000273238	0.00448142
ENSG00000166986.8	MARS	4670.96	0.643754	0.176931	3.63844	0.000274291	0.00449433
ENSG00000255434.1	CTD-2530H12.8	6.87016	1.05289	0.289616	3.63547	0.00027747	0.00454203
ENSG00000159216.14	RUNX1	61.9472	-1.10538	0.30432	-3.63229	0.000280913	0.00459395
ENSG00000135365.11	PHF21A	1154.01	0.45626	0.125666	3.63074	0.000282615	0.00461731
ENSG00000149571.6	KIRREL3	8.87033	1.09887	0.302885	3.62801	0.000285614	0.00466182
ENSG00000170549.3	IRX1	109.915	0.869279	0.239807	3.62492	0.000289055	0.00471343
ENSG00000065717.10	TLE2	901.111	-0.402585	0.11112	-3.62299	0.000291223	0.00474421
ENSG00000077684.11	PHF17	2105.07	0.544209	0.150226	3.62261	0.00029165	0.00474661
ENSG00000009413.11	REV3L	1083.71	0.448506	0.123883	3.62041	0.000294142	0.00478256
ENSG00000135409.6	AMHR2	874.826	0.603679	0.166777	3.61968	0.000294973	0.00479147
ENSG00000243004.1	AC005062.2	37.129	-1.11353	0.30776	-3.61817	0.000296697	0.00480676
ENSG00000164465.14	DCBLD1	888.668	-0.48165	0.133122	-3.61811	0.000296766	0.00480676
ENSG00000138640.10	FAM13A	687.408	0.479245	0.132442	3.61853	0.000296276	0.00480676
ENSG00000178222.8	RNF212	51.7197	0.951412	0.26301	3.6174	0.000297582	0.00481536
ENSG00000142556.14	ZNF614	848.974	0.478214	0.132208	3.61714	0.000297871	0.00481544
ENSG00000182621.12	PLCB1	275.197	0.806172	0.223019	3.61481	0.000300572	0.00485447
ENSG00000197993.3	KEL	771.882	-0.774693	0.214467	-3.61218	0.000303631	0.00489919
ENSG00000133863.2	TEX15	74.0599	0.905785	0.250891	3.61027	0.000305875	0.00493071
ENSG00000144285.11	SCN1A	7.30441	1.04138	0.288492	3.60974	0.000306508	0.0049362
ENSG00000151883.12	PARP8	400.709	0.579332	0.160551	3.6084	0.000308093	0.00495701
ENSG00000125812.11	GZF1	691.392	0.481517	0.133474	3.60758	0.000309064	0.00496792
ENSG00000146197.7	SCUBE3	467.056	0.561636	0.155728	3.60651	0.000310346	0.00498379
ENSG00000096093.10	EFHC1	585.75	0.563738	0.156324	3.60622	0.000310687	0.00498453
ENSG00000060718.14	COL11A1	492.526	0.740344	0.205484	3.60293	0.000314655	0.00503865
ENSG00000205213.9	LGR4	7156	0.384119	0.106611	3.603	0.000314569	0.00503865
ENSG00000241684.1	ADAMTS9-AS2	45.4456	1.02594	0.284839	3.60183	0.000315986	0.0050504
ENSG00000035141.3	FAM136A	1665.97	-0.357424	0.0992339	-3.60183	0.000315983	0.0050504
ENSG00000090013.5	BLVRB	40.9481	-0.991809	0.275406	-3.60126	0.000316681	0.00505674
ENSG00000060656.15	PTPRU	1964.37	0.458136	0.127263	3.59992	0.000318317	0.00507422
ENSG00000173320.5	STOX2	363.721	0.519351	0.144269	3.59987	0.000318376	0.00507422
ENSG00000104231.6	ZFAND1	920.068	0.543545	0.151078	3.59778	0.000320947	0.00511039
ENSG00000150961.10	SEC24D	820.802	0.522981	0.145379	3.59737	0.000321445	0.00511352
ENSG00000104763.13	ASAH1	1314.24	-0.368805	0.102659	-3.59252	0.000327499	0.00520493
ENSG00000237838.1	AC133680.1	11.3545	1.11685	0.311194	3.58892	0.000332049	0.00527228
ENSG00000039139.9	DNAH5	32.0181	1.09431	0.305155	3.58607	0.000335694	0.00532517
ENSG00000069849.6	ATP1B3	1639.11	-0.479777	0.133828	-3.58504	0.000337033	0.00533663
ENSG00000108515.13	ENO3	757.26	0.63986	0.178493	3.58478	0.000337362	0.00533663
ENSG00000156076.5	WIF1	30.689	1.07032	0.298569	3.58484	0.000337282	0.00533663
ENSG00000139835.9	GRTP1	137.588	-0.664639	0.185485	-3.58324	0.000339354	0.00536312
ENSG00000108375.8	RNF43	275.311	-0.570795	0.159324	-3.5826	0.00034019	0.00536632
ENSG00000188229.5	TUBB4B	3500.46	-0.460718	0.128595	-3.5827	0.000340055	0.00536632
ENSG00000108679.8	LGALS3BP	245.694	-0.750067	0.209395	-3.58207	0.000340887	0.00537231
ENSG00000184207.8	PGP	540.202	-0.504312	0.140816	-3.58137	0.000341802	0.00538171
ENSG00000235447.2	RP1-279N11.1	14.8626	1.1149	0.311397	3.58033	0.000343166	0.00539816
ENSG00000175634.10	RPS6KB2	594.572	-0.423541	0.118412	-3.57685	0.000347755	0.00546528
ENSG00000184524.5	CEND1	356.651	1.01827	0.284792	3.57549	0.000349579	0.00548884
ENSG00000074590.9	NUAK1	1555.91	0.477509	0.133622	3.57358	0.000352132	0.00552381
ENSG00000165816.8	VWA2	194.708	-0.687986	0.192615	-3.57182	0.000354515	0.00555603
ENSG00000156381.4	ANKRD9	75.1266	-0.803891	0.225082	-3.57154	0.000354882	0.00555664
ENSG00000225706.1	RP11-75C9.1	37.2452	0.971126	0.271942	3.57108	0.000355517	0.00556144
ENSG00000247844.1	CCAT1	23.9794	-1.07667	0.301611	-3.56973	0.000357346	0.00558489
ENSG00000184144.5	CNTN2	26.954	1.11041	0.311121	3.56905	0.000358281	0.00558626
ENSG00000101825.7	MXRA5	183.245	0.748042	0.209591	3.56905	0.000358275	0.00558626
ENSG00000142185.12	TRPM2	52.9205	1.07552	0.301354	3.56894	0.000358424	0.00558626
ENSG00000177054.9	ZDHHC13	883.225	0.415069	0.116381	3.56646	0.00036184	0.00563432
ENSG00000105613.5	MAST1	193.302	0.733591	0.205719	3.56599	0.000362486	0.0056392
ENSG00000164284.10	GRPEL2	807.648	0.557358	0.15631	3.56571	0.000362871	0.00564
ENSG00000236404.4	RP11-125B21.2	44.5902	1.10997	0.311395	3.56452	0.00036453	0.00566058
ENSG00000167550.6	RHEBL1	47.8976	0.99474	0.279097	3.56414	0.000365054	0.00566352
ENSG00000204128.5	C2orf72	478.45	-0.581101	0.163088	-3.56311	0.000366486	0.00568054
ENSG00000013583.4	HEBP1	204.427	-0.720265	0.202205	-3.56206	0.000367963	0.00569821
ENSG00000221946.3	FXYD7	36.2869	1.10874	0.311347	3.56112	0.000369274	0.00570807
ENSG00000156650.8	KAT6B	1870.59	0.361648	0.101548	3.56136	0.000368941	0.00570807
ENSG00000166035.6	LIPC	302.586	0.880407	0.247261	3.56064	0.000369958	0.00571343
ENSG00000235106.4	LINC00094	539.238	0.533328	0.149796	3.56037	0.000370332	0.00571399
ENSG00000147155.6	EBP	616.693	-0.514465	0.144588	-3.55814	0.000373492	0.00575749
ENSG00000154265.11	ABCA5	133.943	0.779626	0.219207	3.55657	0.000375721	0.00578521
ENSG00000110721.7	CHKA	648.371	-0.424046	0.119235	-3.5564	0.000375974	0.00578521
ENSG00000187634.6	SAMD11	41.5169	-0.943118	0.26522	-3.55599	0.00037656	0.00578897
ENSG00000144908.9	ALDH1L1	28.7077	-1.03061	0.289911	-3.55493	0.000378083	0.00580712
ENSG00000242265.1	PEG10	6694.61	0.475806	0.133855	3.55464	0.000378491	0.0058081
ENSG00000060762.14	MPC1	147.057	-0.65825	0.185445	-3.54956	0.000385874	0.00591069
ENSG00000248429.1	RP11-597D13.9	21.9792	-1.09094	0.30734	-3.54961	0.000385802	0.00591069
ENSG00000129757.8	CDKN1C	828.573	-0.65626	0.184996	-3.54744	0.000389	0.00595159
ENSG00000173482.12	PTPRM	2034.39	0.505302	0.142448	3.54727	0.000389248	0.00595159
ENSG00000198466.8	ZNF587	1682.77	-0.369234	0.104244	-3.54203	0.000397066	0.00606565
ENSG00000242797.2	GLYCTK-AS1	62.3558	0.852317	0.240672	3.5414	0.000398004	0.0060745
ENSG00000134569.5	LRP4	423.901	-0.73978	0.208943	-3.54058	0.000399246	0.00608796
ENSG00000005022.5	SLC25A5	3853.99	-0.343753	0.0972903	-3.53328	0.000410442	0.0062516
ENSG00000172296.8	SPTLC3	625.794	-0.810338	0.229356	-3.5331	0.000410716	0.0062516
ENSG00000185000.5	DGAT1	796.199	-0.606114	0.171568	-3.5328	0.000411185	0.00625311
ENSG00000172803.13	SNX32	99.3198	0.811076	0.229656	3.5317	0.000412896	0.0062735
ENSG00000081189.9	MEF2C	578.954	0.793482	0.224996	3.52664	0.000420862	0.00638879
ENSG00000184992.10	BRI3BP	264.412	-0.555819	0.15768	-3.52498	0.000423521	0.00642341
ENSG00000164111.10	ANXA5	3176.02	-0.434432	0.123262	-3.52445	0.000424371	0.00643053
ENSG00000102781.9	KATNAL1	419.838	0.447698	0.127051	3.52375	0.00042548	0.00644158
ENSG00000198908.7	BHLHB9	444.564	0.485214	0.137729	3.52296	0.000426763	0.00644945
ENSG00000205678.3	TECRL	18.5255	-1.09702	0.311391	-3.52297	0.000426735	0.00644945
ENSG00000154080.8	CHST9	763.889	-0.616602	0.175153	-3.52037	0.000430947	0.00649571
ENSG00000021826.10	CPS1	612.493	0.526389	0.149523	3.52045	0.000430809	0.00649571
ENSG00000166949.11	SMAD3	824.593	-0.419077	0.119044	-3.52035	0.000430975	0.00649571
ENSG00000155849.11	ELMO1	464.053	0.542145	0.154108	3.51796	0.000434883	0.00654879
ENSG00000230637.2	CTA-246H3.8	10.6675	1.08554	0.308903	3.51419	0.000441103	0.00663654
ENSG00000231389.3	HLA-DPA1	313.935	0.78983	0.224897	3.51196	0.000444807	0.00668633
ENSG00000050165.13	DKK3	1090.77	0.424748	0.120953	3.51168	0.000445283	0.00668755
ENSG00000107554.11	DNMBP	1484.33	-0.362208	0.103181	-3.51041	0.000447413	0.00670763
ENSG00000147526.15	TACC1	685.179	-0.610698	0.173959	-3.51057	0.000447139	0.00670763
ENSG00000165092.8	ALDH1A1	171.917	-1.04929	0.298953	-3.50989	0.000448291	0.00671484
ENSG00000099204.14	ABLIM1	1784.22	0.392696	0.11193	3.50843	0.000450767	0.00674597
ENSG00000163412.8	EIF4E3	589.271	0.40132	0.114441	3.50679	0.000453551	0.00678163
ENSG00000131196.13	NFATC1	99.4281	-0.813655	0.232097	-3.50567	0.000455454	0.00680407
ENSG00000132357.9	CARD6	15.8306	-1.08793	0.31064	-3.50223	0.000461388	0.00688664
ENSG00000141522.7	ARHGDIA	1922.01	-0.414954	0.118599	-3.4988	0.000467362	0.00696966
ENSG00000198089.10	SFI1	473.179	0.492607	0.140806	3.49847	0.000467931	0.00697201
ENSG00000167595.10	C19orf55	309.374	0.548331	0.156777	3.49753	0.000469596	0.00699065
ENSG00000138735.11	PDE5A	881.113	-0.544036	0.155569	-3.49707	0.000470398	0.00699644
ENSG00000154118.8	JPH3	447.047	-0.481072	0.137675	-3.49425	0.000475391	0.00706451
ENSG00000071073.8	MGAT4A	571.658	-0.413757	0.118442	-3.49334	0.000477013	0.00708239
ENSG00000165084.11	C8orf34	144.465	-0.961653	0.275636	-3.48885	0.000485111	0.0071963
ENSG00000204681.6	GABBR1	1272.97	0.430796	0.123487	3.4886	0.000485552	0.00719654
ENSG00000170745.7	KCNS3	356.724	0.505023	0.144898	3.48536	0.00049148	0.00727804
ENSG00000165152.4	TMEM246	439.678	0.528071	0.151528	3.48497	0.00049219	0.00728217
ENSG00000115414.14	FN1	113616	-0.277591	0.0796842	-3.48364	0.000494642	0.00731206
ENSG00000074935.9	TUBE1	531.859	0.681846	0.195762	3.48303	0.000495768	0.00732232
ENSG00000234420.3	ZNF37BP	544.609	0.411799	0.118255	3.48229	0.000497154	0.00733638
ENSG00000152749.7	GPR180	304.774	0.567975	0.163211	3.48001	0.0005014	0.00738616
ENSG00000115415.14	STAT1	1705.98	-0.423074	0.121568	-3.48014	0.000501152	0.00738616
ENSG00000109066.9	TMEM104	487.345	-0.471768	0.135586	-3.47948	0.000502384	0.00739422
ENSG00000110680.8	CALCA	131.261	1.07011	0.307604	3.47886	0.000503546	0.00739921
ENSG00000039560.9	RAI14	2374.21	0.410977	0.118136	3.47884	0.000503598	0.00739921
ENSG00000139263.7	LRIG3	1451.56	0.399959	0.115006	3.47773	0.00050568	0.00741767
ENSG00000120149.7	MSX2	129.949	-0.725781	0.208696	-3.4777	0.000505731	0.00741767
ENSG00000008394.8	MGST1	1466.99	-0.394161	0.113393	-3.47606	0.000508843	0.00745687
ENSG00000148834.8	GSTO1	1286.16	-0.524097	0.1508	-3.47545	0.000509996	0.0074673
ENSG00000136068.10	FLNB	4754.91	0.342169	0.0984623	3.47513	0.000510612	0.00746986
ENSG00000188290.6	HES4	112.41	-0.763249	0.219685	-3.47429	0.000512206	0.00748671
ENSG00000228649.4	AC005682.5	121.318	-0.774613	0.222971	-3.47406	0.000512654	0.00748678
ENSG00000186469.4	GNG2	615.899	0.586847	0.168954	3.47341	0.000513883	0.00749826
ENSG00000187535.9	IFT140	980.307	0.382041	0.110017	3.47256	0.000515514	0.00751558
ENSG00000149970.10	CNKSR2	1283.69	0.387022	0.111484	3.47156	0.000517441	0.00753718
ENSG00000169242.7	EFNA1	371.64	-0.6283	0.181037	-3.47057	0.000519354	0.00755855
ENSG00000135686.8	KLHL36	648.176	-0.380179	0.109668	-3.46664	0.000527009	0.00766187
ENSG00000236673.1	RP11-69I8.2	41.1067	-1.07135	0.309061	-3.46646	0.000527359	0.00766187
ENSG00000173376.9	NDNF	125.033	0.856163	0.247265	3.46254	0.000535101	0.00776769
ENSG00000255509.2	RP11-445F12.1	58.6358	1.04175	0.300946	3.46158	0.00053702	0.00778886
ENSG00000068097.10	HEATR6	764.975	0.444824	0.128558	3.46011	0.000539949	0.00782464
ENSG00000197321.10	SVIL	924.065	0.414095	0.119688	3.45979	0.000540587	0.00782718
ENSG00000134013.11	LOXL2	511.989	0.717713	0.207637	3.45658	0.000547083	0.00791447
ENSG00000059804.11	SLC2A3	24690.4	0.613169	0.177432	3.4558	0.000548655	0.00793043
ENSG00000167105.3	TMEM92	187.351	-0.608302	0.176072	-3.45485	0.000550602	0.00795178
ENSG00000204385.6	SLC44A4	341.998	0.643807	0.18646	3.45278	0.000554845	0.00800623
ENSG00000123933.10	MXD4	1488.61	-0.392013	0.113581	-3.45139	0.000557709	0.00804071
ENSG00000101439.4	CST3	1045.66	-0.477225	0.138369	-3.44893	0.000562816	0.00808921
ENSG00000184363.5	PKP3	476.787	-0.509195	0.147642	-3.44885	0.000562985	0.00808921
ENSG00000261452.1	RP11-509E16.1	227.211	0.620835	0.180001	3.44907	0.000562528	0.00808921
ENSG00000138083.3	SIX3	11.3017	-0.982203	0.284751	-3.44934	0.000561957	0.00808921
ENSG00000145703.11	IQGAP2	1222.22	-0.587231	0.170293	-3.44836	0.000563994	0.00809683
ENSG00000153214.5	TMEM87B	663.063	0.48374	0.140612	3.44025	0.000581185	0.00833656
ENSG00000135929.4	CYP27A1	313.264	-0.685694	0.199355	-3.43957	0.000582638	0.00835033
ENSG00000090861.11	AARS	3542.59	0.567257	0.165106	3.43572	0.000590974	0.00846101
ENSG00000112290.8	WASF1	1329	0.388997	0.113227	3.43555	0.000591361	0.00846101
ENSG00000106785.10	TRIM14	216.703	0.614779	0.178966	3.43517	0.000592181	0.00846559
ENSG00000257151.1	PWAR6	898.753	0.443059	0.129072	3.43265	0.000597716	0.0085375
ENSG00000116141.11	MARK1	292.975	0.539276	0.157143	3.43176	0.000599674	0.00855104
ENSG00000104112.4	SCG3	91.2978	-1.01439	0.295587	-3.43177	0.000599655	0.00855104
ENSG00000166405.10	RIC3	455.768	0.503262	0.146682	3.43097	0.000601427	0.00856882
ENSG00000110013.8	SIAE	87.6152	-0.75529	0.220227	-3.42959	0.000604486	0.00860516
ENSG00000112182.10	BACH2	183.788	0.787041	0.229556	3.42853	0.000606858	0.00862458
ENSG00000166394.10	CYB5R2	251.507	0.508115	0.148202	3.42853	0.000606869	0.00862458
ENSG00000186530.13	XKR5	95.32	0.754383	0.220048	3.42827	0.000607451	0.00862559
ENSG00000196305.13	IARS	8437.11	0.549218	0.160288	3.42644	0.000611559	0.00866939
ENSG00000203883.5	SOX18	8.32585	-1.0119	0.295303	-3.42666	0.000611052	0.00866939
ENSG00000196743.4	GM2A	629.679	-0.441905	0.128991	-3.42587	0.000612825	0.00868006
ENSG00000253507.1	CTD-2501M5.1	54.6081	-1.04748	0.30587	-3.42461	0.000615689	0.00871334
ENSG00000144847.8	IGSF11	317.06	0.750312	0.219255	3.42209	0.000621409	0.00878693
ENSG00000111087.5	GLI1	119.235	0.949775	0.277659	3.42065	0.00062471	0.00882624
ENSG00000269900.2	RMRP	34.6558	-1.04642	0.306163	-3.41786	0.000631167	0.00890293
ENSG00000115902.6	SLC1A4	661.623	1.05984	0.31011	3.41762	0.000631716	0.00890293
ENSG00000198648.6	STK39	493.942	0.509693	0.149131	3.41775	0.000631405	0.00890293
ENSG00000166128.8	RAB8B	890.977	0.372056	0.108897	3.41659	0.000634104	0.00892173
ENSG00000139988.5	RDH12	16.749	1.0644	0.311537	3.41661	0.000634054	0.00892173
ENSG00000115457.5	IGFBP2	4901.52	0.603104	0.176675	3.41363	0.000641035	0.00901176
ENSG00000174136.7	RGMB	1604.78	0.495268	0.145266	3.40939	0.000651084	0.00914543
ENSG00000105355.4	PLIN3	648.633	-0.512901	0.150502	-3.40794	0.000654547	0.00918646
ENSG00000164604.8	GPR85	18.5486	1.06149	0.311502	3.40764	0.000655276	0.00918906
ENSG00000123329.13	ARHGAP9	54.2694	1.05792	0.310558	3.40651	0.000657995	0.00921956
ENSG00000250366.2	LINC00617	577.202	0.773386	0.227116	3.40524	0.000661055	0.00925476
ENSG00000171388.9	APLN	67.45	0.917345	0.269734	3.40093	0.000671568	0.00939408
ENSG00000109436.7	TBC1D9	949.545	0.40273	0.118425	3.40071	0.000672116	0.00939408
ENSG00000119147.5	C2orf40	6.99219	1.0094	0.296889	3.39991	0.000674081	0.00941378
ENSG00000137462.6	TLR2	37.4372	-0.912993	0.26863	-3.3987	0.000677063	0.00944762
ENSG00000181274.5	FRAT2	1150.18	-0.514089	0.151328	-3.39718	0.00068084	0.00947689
ENSG00000110328.5	GALNT18	47.8835	0.972129	0.286123	3.39759	0.000679816	0.00947689
ENSG00000108309.8	RUNDC3A	19.0121	1.03443	0.304489	3.39726	0.00068064	0.00947689
ENSG00000151917.13	BEND6	37.6017	0.957123	0.281846	3.3959	0.000684033	0.00951351
ENSG00000170638.5	TRABD	663.584	-0.412391	0.121494	-3.39433	0.000687965	0.00956034
ENSG00000104833.6	TUBB4A	1110.65	-0.378574	0.111555	-3.3936	0.000689792	0.00957786
ENSG00000082293.8	COL19A1	46.4176	-0.902461	0.266091	-3.39155	0.000694989	0.00964212
ENSG00000130309.6	COLGALT1	1554.61	-0.431813	0.127357	-3.39058	0.000697457	0.00966371
ENSG00000125733.13	TRIP10	689.355	-0.556042	0.164001	-3.39049	0.000697687	0.00966371
ENSG00000117598.7	LPPR5	23.8824	1.02743	0.303227	3.38831	0.000703243	0.00973235
ENSG00000146070.12	PLA2G7	67.5728	0.849487	0.250727	3.3881	0.000703793	0.00973235
ENSG00000124145.5	SDC4	1949.62	-0.392047	0.115767	-3.38651	0.000707865	0.00978067
ENSG00000108379.5	WNT3	146.22	-0.684051	0.202032	-3.38586	0.000709553	0.009796
ENSG00000165801.5	ARHGEF40	812.693	0.509949	0.15075	3.38274	0.00071766	0.00989985
ENSG00000101194.13	SLC17A9	136.452	-0.638315	0.188716	-3.38241	0.000718529	0.00990377
ENSG00000132017.6	DCAF15	1057.65	0.421632	0.12469	3.38143	0.000721087	0.00992529
ENSG00000196876.9	SCN8A	313.206	0.525504	0.155412	3.38137	0.000721263	0.00992529

## Sheet: Stage4_PE
	GeneName	baseMean	log2FoldChange	lfcSE	stat	pvalue	padj
ENSG00000152092.11	ASTN1	1213.74	3.9302	0.154441	25.4479	7.44509e-143	1.32299e-138
ENSG00000162188.5	GNG3	994.928	5.10483	0.210078	24.2996	1.97732e-130	1.75684e-126
ENSG00000116299.12	KIAA1324	2726.29	2.77557	0.117678	23.5862	5.33724e-123	3.16143e-119
ENSG00000015592.12	STMN4	365.107	6.23108	0.283303	21.9944	3.25946e-107	1.44801e-103
ENSG00000087495.12	PHACTR3	629.798	4.04123	0.200117	20.1943	1.09899e-90	3.9058e-87
ENSG00000103034.10	NDRG4	1783.33	2.34846	0.119734	19.6139	1.17582e-85	3.4824e-82
ENSG00000161082.8	CELF5	635.379	2.66496	0.139136	19.1536	9.02783e-82	2.29178e-78
ENSG00000204065.2	TCEAL5	354.979	3.04362	0.1602	18.9989	1.74307e-80	3.87179e-77
ENSG00000184524.5	CEND1	499.827	4.51909	0.241416	18.7191	3.4593e-78	6.83019e-75
ENSG00000132932.12	ATP8A2	393.816	3.02865	0.162693	18.6157	2.39588e-77	4.25748e-74
ENSG00000105737.5	GRIK5	651.525	3.01792	0.176574	17.0915	1.71603e-65	2.77216e-62
ENSG00000159784.13	FAM131B	1035.24	2.23796	0.131339	17.0396	4.17854e-65	6.18772e-62
ENSG00000008853.12	RHOBTB2	1637.11	2.25813	0.133656	16.8951	4.88873e-64	6.68252e-61
ENSG00000018236.10	CNTN1	430.475	2.83563	0.170877	16.5946	7.6294e-62	9.68388e-59
ENSG00000182916.7	TCEAL7	842.441	3.62976	0.224512	16.1673	8.57588e-59	1.01596e-55
ENSG00000128482.11	RNF112	180.483	4.17227	0.262181	15.9137	5.08906e-57	5.65204e-54
ENSG00000136274.8	NACAD	984.991	2.64862	0.167123	15.8483	1.44466e-56	1.5101e-53
ENSG00000070729.9	CNGB1	195.759	4.54764	0.292983	15.5219	2.46713e-54	2.43561e-51
ENSG00000139970.12	RTN1	2292.94	3.32971	0.214573	15.5178	2.62799e-54	2.45786e-51
ENSG00000104967.6	NOVA2	1004.54	2.94037	0.193412	15.2026	3.397e-52	3.01824e-49
ENSG00000166922.4	SCG5	810.851	2.29724	0.152351	15.0786	2.24022e-51	1.89565e-48
ENSG00000077279.12	DCX	9178.84	1.58175	0.108594	14.5657	4.64049e-48	3.74825e-45
ENSG00000135454.9	B4GALNT1	323.735	3.32706	0.22949	14.4976	1.25437e-47	9.69138e-45
ENSG00000081051.3	AFP	11135.1	-2.57181	0.179286	-14.3447	1.14994e-46	8.51434e-44
ENSG00000196361.5	ELAVL3	633.848	3.41865	0.239008	14.3035	2.08081e-46	1.47904e-43
ENSG00000110076.14	NRXN2	266.501	3.53678	0.248109	14.2549	4.17765e-46	2.85526e-43
ENSG00000146216.7	TTBK1	568.172	3.28372	0.231471	14.1863	1.11353e-45	7.32864e-43
ENSG00000154721.10	JAM2	394.782	2.06412	0.147452	13.9986	1.58978e-44	1.00894e-41
ENSG00000171533.7	MAP6	1859.31	3.03711	0.219516	13.8355	1.55662e-43	9.5383e-41
ENSG00000115266.7	APC2	1582.31	2.58704	0.187606	13.7897	2.93952e-43	1.74118e-40
ENSG00000166086.8	JAM3	1924.88	1.34863	0.0983599	13.7112	8.70506e-43	4.98996e-40
ENSG00000067715.9	SYT1	652.818	2.99211	0.221153	13.5296	1.04571e-41	5.80696e-39
ENSG00000106341.6	PPP1R17	280.835	3.05765	0.231843	13.1885	1.0222e-39	5.50438e-37
ENSG00000167371.12	PRRT2	241.4	2.67498	0.20413	13.1043	3.11159e-39	1.62627e-36
ENSG00000198570.5	RD3	162.616	3.54174	0.272421	13.0009	1.20838e-38	6.13512e-36
ENSG00000263874.1	LINC00672	153.057	3.35518	0.258125	12.9983	1.25122e-38	6.17616e-36
ENSG00000166780.6	C16orf45	786.671	1.67887	0.129498	12.9644	1.9463e-38	9.34752e-36
ENSG00000118271.5	TTR	1345.53	-2.07526	0.160662	-12.9169	3.61426e-38	1.69014e-35
ENSG00000155980.7	KIF5A	1208.66	2.74952	0.213566	12.8743	6.27823e-38	2.86062e-35
ENSG00000166448.10	TMEM130	245.041	2.71602	0.211702	12.8294	1.12171e-37	4.98321e-35
ENSG00000253230.2	LINC00599	230.244	3.40832	0.269976	12.6245	1.54636e-36	6.70216e-34
ENSG00000198598.2	MMP17	186.341	2.5878	0.20784	12.451	1.38185e-35	5.84655e-33
ENSG00000165556.9	CDX2	348.168	-2.7177	0.220502	-12.3251	6.64021e-35	2.74411e-32
ENSG00000137821.7	LRRC49	832.972	1.31079	0.107935	12.1443	6.15049e-34	2.48396e-31
ENSG00000078018.15	MAP2	2878.76	1.86508	0.155107	12.0245	2.64225e-33	1.0434e-30
ENSG00000002746.10	HECW1	83.8905	3.33464	0.279568	11.9278	8.47402e-33	3.27355e-30
ENSG00000179921.10	GPBAR1	473.267	1.93709	0.163427	11.853	2.07702e-32	7.85289e-30
ENSG00000091592.11	NLRP1	1399.85	1.69925	0.143647	11.8294	2.75251e-32	1.019e-29
ENSG00000171560.10	FGA	690.937	-2.36159	0.202212	-11.6788	1.63655e-31	5.93498e-29
ENSG00000171557.12	FGG	641.231	-2.4512	0.209939	-11.6758	1.69516e-31	6.02458e-29
ENSG00000072832.10	CRMP1	3659.27	2.08821	0.179438	11.6375	2.65666e-31	9.25665e-29
ENSG00000077264.10	PAK3	1097.39	2.06392	0.180438	11.4384	2.68742e-30	9.18376e-28
ENSG00000244067.1	GSTA2	420.225	-1.9644	0.174613	-11.25	2.31501e-29	7.76184e-27
ENSG00000139200.9	PIANP	346.167	1.83681	0.164137	11.1907	4.52723e-29	1.48979e-26
ENSG00000137726.11	FXYD6	3616.7	1.02936	0.0925544	11.1217	9.84297e-29	3.18017e-26
ENSG00000143107.4	FNDC7	53.5834	3.51847	0.318549	11.0453	2.30929e-28	7.32788e-26
ENSG00000171564.7	FGB	3665.48	-2.22251	0.204326	-10.8773	1.47908e-27	4.61108e-25
ENSG00000139220.12	PPFIA2	126.982	2.5152	0.232754	10.8063	3.21487e-27	9.84968e-25
ENSG00000135439.7	AGAP2	169.161	3.01957	0.28054	10.7634	5.12319e-27	1.54304e-24
ENSG00000155016.13	CYP2U1	541.724	1.48759	0.138935	10.7071	9.42289e-27	2.79075e-24
ENSG00000174871.6	CNIH2	1300.63	2.3503	0.220045	10.681	1.2496e-26	3.64023e-24
ENSG00000105270.10	CLIP3	1654.7	1.1437	0.107948	10.5949	3.14615e-26	9.01727e-24
ENSG00000174521.7	TTC9B	73.3077	3.43848	0.326191	10.5413	5.57199e-26	1.57165e-23
ENSG00000205277.5	MUC12	70.8965	2.88979	0.274548	10.5256	6.58232e-26	1.82762e-23
ENSG00000050438.12	SLC4A8	863.367	1.63681	0.156162	10.4815	1.05116e-25	2.87372e-23
ENSG00000118137.5	APOA1	2079.33	-1.31276	0.126259	-10.3974	2.5481e-25	6.86056e-23
ENSG00000168280.12	KIF5C	2408.91	1.31839	0.126876	10.3912	2.71988e-25	7.21377e-23
ENSG00000152495.6	CAMK4	227.076	1.95806	0.188658	10.3789	3.09342e-25	8.08383e-23
ENSG00000111052.3	LIN7A	697.166	1.67679	0.162355	10.328	5.26733e-25	1.35653e-22
ENSG00000173083.10	HPSE	747.143	1.28967	0.125577	10.27	9.62414e-25	2.44316e-22
ENSG00000101349.12	PAK7	139.914	2.14106	0.20974	10.2082	1.82284e-24	4.56224e-22
ENSG00000196189.8	SEMA4A	163.005	2.49713	0.249605	10.0043	1.45874e-23	3.60025e-21
ENSG00000159409.10	CELF3	2022.2	2.07059	0.207322	9.98733	1.73177e-23	4.21556e-21
ENSG00000176049.11	JAKMIP2	807.918	1.65909	0.166428	9.96881	2.08706e-23	5.01175e-21
ENSG00000139767.4	SRRM4	444.221	1.91768	0.195137	9.82734	8.58598e-23	2.03431e-20
ENSG00000155961.4	RAB39B	373.052	1.45633	0.148414	9.81263	9.93491e-23	2.32294e-20
ENSG00000151320.6	AKAP6	425.82	2.59558	0.265112	9.7905	1.23688e-22	2.85446e-20
ENSG00000152578.8	GRIA4	207.568	2.2124	0.226621	9.76253	1.63037e-22	3.71431e-20
ENSG00000242732.3	RGAG4	983.833	1.22188	0.12548	9.73769	2.08226e-22	4.68377e-20
ENSG00000131409.8	LRRC4B	636.222	1.64411	0.170197	9.66007	4.45561e-22	9.89703e-20
ENSG00000175513.5	TSGA10IP	183.257	2.23686	0.232111	9.63702	5.57837e-22	1.2238e-19
ENSG00000163082.9	SGPP2	388.943	1.97557	0.205716	9.60339	7.73589e-22	1.67642e-19
ENSG00000157851.12	DPYSL5	2899.45	1.00055	0.104645	9.56143	1.16146e-21	2.48663e-19
ENSG00000142408.2	CACNG8	237.499	1.83604	0.193217	9.50247	2.04964e-21	4.33596e-19
ENSG00000255618.1	RP11-357K6.1	70.2425	2.94302	0.309916	9.49618	2.17727e-21	4.55178e-19
ENSG00000041515.11	MYO16	158.933	2.14486	0.225945	9.49282	2.24862e-21	4.64628e-19
ENSG00000147724.7	FAM135B	675.889	2.09643	0.221774	9.45301	3.29222e-21	6.72445e-19
ENSG00000177669.3	MBOAT4	139.328	2.27764	0.242843	9.3791	6.65387e-21	1.34363e-18
ENSG00000072182.8	ASIC4	507.423	2.2128	0.236041	9.37467	6.9391e-21	1.38548e-18
ENSG00000170743.12	SYT9	128.015	2.03141	0.217519	9.33898	9.7269e-21	1.92052e-18
ENSG00000003987.9	MTMR7	632.676	1.15152	0.123989	9.28723	1.58363e-20	3.09242e-18
ENSG00000169169.10	CPT1C	1131.92	1.15248	0.12413	9.28446	1.62527e-20	3.13924e-18
ENSG00000148204.7	CRB2	928.329	1.39425	0.152159	9.16312	5.04179e-20	9.63362e-18
ENSG00000164929.12	BAALC	1063.85	1.1906	0.130298	9.13753	6.38965e-20	1.20792e-17
ENSG00000146005.3	PSD2	70.7948	2.81617	0.308267	9.13549	6.5113e-20	1.21796e-17
ENSG00000198797.6	BRINP2	52.8526	2.73562	0.301145	9.08406	1.046e-19	1.9362e-17
ENSG00000163449.6	TMEM169	392.249	1.46397	0.16145	9.06767	1.21591e-19	2.22749e-17
ENSG00000166313.14	APBB1	2333.15	1.07831	0.119054	9.05728	1.33742e-19	2.4251e-17
ENSG00000112818.5	MEP1A	39.3206	-3.01362	0.334107	-9.01992	1.88229e-19	3.37862e-17
ENSG00000138741.6	TRPC3	109.179	2.15582	0.239911	8.98592	2.56575e-19	4.55934e-17
ENSG00000177272.7	KCNA3	141.238	2.34926	0.261843	8.97204	2.91061e-19	5.12094e-17
ENSG00000100095.14	SEZ6L	5599.74	1.63762	0.183121	8.94283	3.79329e-19	6.6085e-17
ENSG00000147231.9	CXorf57	2602.18	1.6028	0.179689	8.91984	4.66974e-19	8.05643e-17
ENSG00000112320.7	SOBP	243.905	1.54408	0.17347	8.90114	5.52763e-19	9.4448e-17
ENSG00000261949.1	CTD-3148I10.1	48.7267	2.85782	0.323112	8.84469	9.17797e-19	1.55326e-16
ENSG00000172461.6	FUT9	286.671	1.63472	0.184862	8.84291	9.32557e-19	1.56335e-16
ENSG00000250722.1	SEPP1	1988.56	-1.01604	0.115433	-8.80199	1.34412e-18	2.23224e-16
ENSG00000204262.7	COL5A2	648.716	-1.64266	0.188482	-8.7152	2.90243e-18	4.77558e-16
ENSG00000001626.10	CFTR	122.349	-2.21551	0.255955	-8.65586	4.89206e-18	7.97541e-16
ENSG00000198673.6	FAM19A2	203.467	1.60316	0.185235	8.65469	4.94248e-18	7.98436e-16
ENSG00000120318.11	ARAP3	488.535	1.69506	0.197851	8.56739	1.0586e-17	1.69471e-15
ENSG00000130203.5	APOE	4987.18	-1.22629	0.143929	-8.52015	1.59341e-17	2.52812e-15
ENSG00000162374.12	ELAVL4	957.322	1.89683	0.224489	8.44958	2.92346e-17	4.59734e-15
ENSG00000116852.10	KIF21B	1851.15	1.37196	0.162692	8.43287	3.37283e-17	5.25748e-15
ENSG00000115318.7	LOXL3	737.168	1.0886	0.12937	8.41462	3.94186e-17	6.09103e-15
ENSG00000092964.12	DPYSL2	4312.17	1.12224	0.133811	8.38678	4.9964e-17	7.65398e-15
ENSG00000259834.1	RP11-284N8.3	127.577	2.24262	0.268085	8.36534	5.99421e-17	9.10403e-15
ENSG00000152910.14	CNTNAP4	1091.42	2.75427	0.332282	8.28896	1.14244e-16	1.72043e-14
ENSG00000144834.8	TAGLN3	1157.12	1.44983	0.175509	8.26071	1.44807e-16	2.16237e-14
ENSG00000206432.4	TMEM200C	511.096	1.15186	0.14028	8.2111	2.19176e-16	3.24563e-14
ENSG00000095370.15	SH2D3C	246.955	1.38359	0.168958	8.18891	2.63596e-16	3.87115e-14
ENSG00000124191.13	TOX2	133.079	1.68188	0.205637	8.1789	2.86444e-16	4.17222e-14
ENSG00000102385.8	DRP2	98.8399	2.36984	0.290499	8.15785	3.41039e-16	4.92704e-14
ENSG00000110169.6	HPX	146.471	-1.88982	0.231758	-8.15428	3.51278e-16	5.03405e-14
ENSG00000135144.3	DTX1	120.004	1.77229	0.217486	8.14899	3.66985e-16	5.21706e-14
ENSG00000255994.1	CCDC177	57.9157	2.33167	0.287534	8.10921	5.09519e-16	7.18584e-14
ENSG00000162545.5	CAMK2N1	1436.7	0.820583	0.101636	8.07371	6.81922e-16	9.54153e-14
ENSG00000139625.8	MAP3K12	758.993	1.51628	0.188064	8.06253	7.47293e-16	1.03745e-13
ENSG00000132563.11	REEP2	798.538	1.00988	0.125342	8.057	7.81921e-16	1.07711e-13
ENSG00000110675.8	ELMOD1	147.609	1.54083	0.193788	7.9511	1.84866e-15	2.52697e-13
ENSG00000155816.15	FMN2	220.841	1.53566	0.193371	7.94149	1.9977e-15	2.70985e-13
ENSG00000132130.7	LHX1	61.1247	2.41685	0.304521	7.93654	2.07894e-15	2.7987e-13
ENSG00000118292.4	C1orf54	184.501	1.72884	0.218056	7.92844	2.21921e-15	2.96507e-13
ENSG00000100167.15	SEPT3	2500.22	0.88937	0.112283	7.92079	2.36012e-15	3.12981e-13
ENSG00000010404.13	IDS	3200	1.14331	0.144563	7.90872	2.60056e-15	3.42311e-13
ENSG00000170390.10	DCLK2	276.245	1.40032	0.17711	7.90648	2.64758e-15	3.45938e-13
ENSG00000171435.9	KSR2	206.818	1.42251	0.180554	7.87859	3.31108e-15	4.29474e-13
ENSG00000070808.11	CAMK2A	119.863	2.42953	0.308812	7.86735	3.62228e-15	4.63079e-13
ENSG00000185909.10	KLHDC8B	992.855	0.976577	0.124128	7.86748	3.61853e-15	4.63079e-13
ENSG00000134594.4	RAB33A	116.426	2.24332	0.285708	7.8518	4.10124e-15	5.20564e-13
ENSG00000079215.9	SLC1A3	242.695	-1.47755	0.188565	-7.83576	4.66034e-15	5.87335e-13
ENSG00000022267.12	FHL1	750.757	1.80897	0.23142	7.81682	5.41756e-15	6.77957e-13
ENSG00000048540.10	LMO3	1909.92	1.20228	0.154211	7.79635	6.37239e-15	7.9187e-13
ENSG00000104953.14	TLE6	299.839	1.21722	0.156744	7.76566	8.12238e-15	1.00232e-12
ENSG00000112309.6	B3GAT2	254.749	2.03685	0.262537	7.75833	8.60533e-15	1.0546e-12
ENSG00000162728.4	KCNJ9	36.4713	2.65661	0.342715	7.75166	9.0699e-15	1.10392e-12
ENSG00000144191.7	CNGA3	274.509	1.77471	0.229078	7.74718	9.39565e-15	1.13579e-12
ENSG00000154096.9	THY1	360.279	1.92847	0.249281	7.73613	1.02486e-14	1.23053e-12
ENSG00000105605.3	CACNG7	733.824	2.61453	0.339724	7.69603	1.40361e-14	1.67397e-12
ENSG00000153208.12	MERTK	531.864	-1.03964	0.135131	-7.69355	1.43107e-14	1.69535e-12
ENSG00000146352.8	CLVS2	181.892	2.20558	0.286861	7.68868	1.48665e-14	1.74952e-12
ENSG00000108947.4	EFNB3	1767.24	0.859183	0.111963	7.67378	1.66995e-14	1.95231e-12
ENSG00000130066.12	SAT1	1451.31	-1.30834	0.170781	-7.66091	1.84615e-14	2.14419e-12
ENSG00000004139.9	SARM1	1671.08	0.841279	0.109955	7.65109	1.99282e-14	2.29951e-12
ENSG00000103154.5	NECAB2	344.634	1.72619	0.226559	7.61916	2.55329e-14	2.92723e-12
ENSG00000142173.10	COL6A2	1046.82	-1.53161	0.202865	-7.5499	4.35587e-14	4.96178e-12
ENSG00000138769.6	CDKL2	101.75	1.66602	0.220743	7.54734	4.44232e-14	5.02802e-12
ENSG00000182667.10	NTM	210.262	1.6055	0.212984	7.53816	4.76654e-14	5.36084e-12
ENSG00000149557.8	FEZ1	109.884	1.85013	0.246411	7.5083	5.9902e-14	6.69471e-12
ENSG00000138119.12	MYOF	2788.92	-1.05287	0.140456	-7.49607	6.57576e-14	7.30321e-12
ENSG00000166924.4	NYAP1	336.609	1.3506	0.180437	7.48515	7.14671e-14	7.88801e-12
ENSG00000107742.8	SPOCK2	626.33	0.946963	0.126548	7.48302	7.2636e-14	7.96754e-12
ENSG00000205336.7	GPR56	1514.35	1.42718	0.192155	7.42722	1.10905e-13	1.20907e-11
ENSG00000140015.15	KCNH5	37.3338	2.33233	0.315602	7.39008	1.46745e-13	1.59004e-11
ENSG00000145882.6	PCYOX1L	463.247	1.00437	0.137036	7.3292	2.31529e-13	2.4935e-11
ENSG00000114948.8	ADAM23	436.947	1.40592	0.191989	7.32294	2.42598e-13	2.59696e-11
ENSG00000149243.11	KLHL35	116.038	1.70538	0.233973	7.28881	3.12699e-13	3.32734e-11
ENSG00000198483.8	ANKRD35	52.8774	2.20254	0.302561	7.27966	3.34669e-13	3.53992e-11
ENSG00000091129.15	NRCAM	938.733	1.14859	0.158201	7.2603	3.86239e-13	4.06123e-11
ENSG00000122787.10	AKR1D1	295.422	-1.13687	0.156882	-7.24671	4.27029e-13	4.46371e-11
ENSG00000067840.8	PDZD4	285.709	1.67187	0.231071	7.2353	4.64494e-13	4.82693e-11
ENSG00000166165.8	CKB	5782.9	-0.721233	0.0999747	-7.21416	5.42687e-13	5.60671e-11
ENSG00000186310.9	NAP1L3	1422.96	0.972774	0.135036	7.20383	5.85459e-13	6.01365e-11
ENSG00000165985.8	C1QL3	517.025	1.77881	0.247823	7.17772	7.0883e-13	7.23903e-11
ENSG00000018189.8	RUFY3	2159.81	1.07662	0.150428	7.15705	8.24343e-13	8.37061e-11
ENSG00000107295.8	SH3GL2	148.784	1.47607	0.206555	7.14613	8.92596e-13	9.01217e-11
ENSG00000188580.9	NKAIN2	150.218	1.42734	0.199986	7.13719	9.52555e-13	9.56322e-11
ENSG00000197380.6	DACT3	358.493	1.46544	0.205677	7.12496	1.04109e-12	1.03933e-10
ENSG00000073464.7	CLCN4	475.329	1.088	0.153552	7.08555	1.38494e-12	1.3628e-10
ENSG00000132535.14	DLG4	944.913	1.13234	0.159817	7.08523	1.38811e-12	1.3628e-10
ENSG00000140092.10	FBLN5	44.4799	-2.0462	0.288741	-7.08661	1.37441e-12	1.3628e-10
ENSG00000168490.9	PHYHIP	220.89	1.20843	0.171046	7.06496	1.6066e-12	1.56864e-10
ENSG00000096093.10	EFHC1	1079.83	0.717518	0.101624	7.0605	1.65904e-12	1.611e-10
ENSG00000214357.4	NEURL1B	363.805	1.25553	0.178066	7.05089	1.7778e-12	1.71693e-10
ENSG00000159713.6	TPPP3	561.319	1.4825	0.210409	7.04583	1.84353e-12	1.77079e-10
ENSG00000183742.8	MACC1	360.514	-1.86648	0.265419	-7.03222	2.03276e-12	1.94205e-10
ENSG00000106633.11	GCK	426.607	1.62075	0.230807	7.02209	2.18568e-12	2.07698e-10
ENSG00000152076.14	CCDC74B	151.614	1.38316	0.19829	6.9754	3.04996e-12	2.88286e-10
ENSG00000145936.4	KCNMB1	70.9597	2.37	0.340205	6.9664	3.25153e-12	3.05712e-10
ENSG00000145692.10	BHMT	181.692	1.94133	0.279636	6.94233	3.85682e-12	3.60714e-10
ENSG00000183044.7	ABAT	1058.64	1.0515	0.151547	6.93845	3.96431e-12	3.68826e-10
ENSG00000188175.5	HEPACAM2	2798.26	1.08692	0.156887	6.92804	4.26697e-12	3.94917e-10
ENSG00000129990.10	SYT5	233.108	1.98279	0.286264	6.92646	4.31513e-12	3.97305e-10
ENSG00000143126.7	CELSR2	3206.96	0.884542	0.127774	6.92272	4.43062e-12	4.05836e-10
ENSG00000163631.12	ALB	41.4749	-2.23366	0.32297	-6.91601	4.64539e-12	4.23326e-10
ENSG00000005059.11	CCDC109B	123.962	1.56941	0.227568	6.89645	5.33187e-12	4.83404e-10
ENSG00000257060.2	RP11-266O8.1	38.3473	2.07059	0.301101	6.87673	6.12438e-12	5.52438e-10
ENSG00000198822.6	GRM3	98.0746	1.53361	0.223441	6.86358	6.7157e-12	6.02096e-10
ENSG00000118473.17	SGIP1	415.818	1.63264	0.23789	6.86301	6.74266e-12	6.02096e-10
ENSG00000267909.1	CCDC177	38.3301	2.10081	0.306183	6.86128	6.82439e-12	6.06347e-10
ENSG00000167100.10	SAMD14	610.927	1.30848	0.191379	6.83711	8.08068e-12	7.14396e-10
ENSG00000134376.10	CRB1	25.883	2.29291	0.336174	6.82059	9.06647e-12	7.93651e-10
ENSG00000183908.5	LRRC55	442.544	2.30654	0.338173	6.8206	9.06582e-12	7.93651e-10
ENSG00000167414.4	GNG8	43.0746	2.10875	0.309372	6.81624	9.34556e-12	8.14071e-10
ENSG00000164266.6	SPINK1	975.125	-2.25569	0.331235	-6.80996	9.76289e-12	8.46276e-10
ENSG00000174460.3	ZCCHC12	321.401	1.34993	0.19835	6.80581	1.00483e-11	8.6679e-10
ENSG00000102003.6	SYP	756.245	1.23579	0.182014	6.7895	1.12522e-11	9.65946e-10
ENSG00000127585.7	FBXL16	404.093	1.56744	0.231169	6.78051	1.19755e-11	1.0231e-09
ENSG00000170153.6	RNF150	831.97	0.865112	0.12765	6.7772	1.22528e-11	1.04178e-09
ENSG00000152932.6	RAB3C	662.092	1.29198	0.190866	6.76905	1.29627e-11	1.0969e-09
ENSG00000085741.8	WNT11	96.8054	-1.70187	0.251509	-6.76664	1.31812e-11	1.11009e-09
ENSG00000185664.10	PMEL	592.358	1.49444	0.221754	6.73917	1.59295e-11	1.33522e-09
ENSG00000087245.8	MMP2	1401.76	1.1117	0.165759	6.70672	1.99042e-11	1.66055e-09
ENSG00000243955.1	GSTA1	182.89	-1.91014	0.28541	-6.69262	2.19213e-11	1.82029e-09
ENSG00000171587.10	DSCAM	218.172	1.20032	0.179671	6.68066	2.37876e-11	1.96607e-09
ENSG00000172379.14	ARNT2	1818.63	0.69223	0.103784	6.6699	2.55982e-11	2.10592e-09
ENSG00000123119.7	NECAB1	553.666	1.35991	0.204151	6.66128	2.71454e-11	2.22292e-09
ENSG00000197872.7	FAM49A	323.57	1.56702	0.235293	6.65986	2.74088e-11	2.2342e-09
ENSG00000143416.16	SELENBP1	638.82	-0.944424	0.142194	-6.64181	3.09861e-11	2.51426e-09
ENSG00000260230.2	FRRS1L	283.796	1.21373	0.182926	6.63511	3.24254e-11	2.61909e-09
ENSG00000136854.13	STXBP1	759.073	1.1331	0.171205	6.61841	3.63077e-11	2.9194e-09
ENSG00000162981.12	FAM84A	2251.85	0.949214	0.14386	6.5982	4.16186e-11	3.33136e-09
ENSG00000196277.11	GRM7	26.3904	2.24618	0.340574	6.59527	4.2449e-11	3.38259e-09
ENSG00000140682.14	TGFB1I1	245.956	1.24161	0.18832	6.59306	4.30844e-11	3.4179e-09
ENSG00000233056.1	ERVH48-1	274.055	-1.67432	0.254734	-6.57281	4.93737e-11	3.89943e-09
ENSG00000184005.9	ST6GALNAC3	567.449	1.23036	0.187246	6.57079	5.00478e-11	3.93517e-09
ENSG00000028839.5	TBPL1	901.357	0.736303	0.112162	6.56465	5.21552e-11	4.08281e-09
ENSG00000197535.10	MYO5A	1565.83	0.656508	0.100162	6.55444	5.58522e-11	4.35304e-09
ENSG00000079112.5	CDH17	60.955	-1.88897	0.289002	-6.5362	6.31027e-11	4.89666e-09
ENSG00000111799.16	COL12A1	1619.51	1.10588	0.169332	6.53088	6.53864e-11	5.05181e-09
ENSG00000112139.10	MDGA1	335.321	1.77162	0.271455	6.52637	6.73834e-11	5.18357e-09
ENSG00000115474.6	KCNJ13	30.123	-2.08708	0.320329	-6.51544	7.24768e-11	5.55135e-09
ENSG00000138411.6	HECW2	1355.47	0.90774	0.139681	6.49867	8.10356e-11	6.18027e-09
ENSG00000170464.5	DNAJC18	710.801	0.767586	0.118399	6.48304	8.98904e-11	6.82629e-09
ENSG00000163069.8	SGCB	1253.89	0.666838	0.102935	6.47825	9.27927e-11	7.01671e-09
ENSG00000163412.8	EIF4E3	865.679	0.778039	0.12029	6.46803	9.92869e-11	7.44442e-09
ENSG00000150510.11	FAM124A	180.558	1.4001	0.216456	6.46827	9.91332e-11	7.44442e-09
ENSG00000174403.11	C20orf166-AS1	109.438	1.46075	0.22608	6.4612	1.03875e-10	7.75573e-09
ENSG00000179059.5	ZFP42	235.048	-1.96306	0.304083	-6.45565	1.07756e-10	8.0118e-09
ENSG00000149571.6	KIRREL3	91.0558	1.91693	0.29753	6.44281	1.17283e-10	8.68386e-09
ENSG00000197410.8	DCHS2	95.4584	1.77288	0.275226	6.44156	1.1825e-10	8.71911e-09
ENSG00000169231.9	THBS3	1193.55	0.763974	0.118848	6.42814	1.29176e-10	9.48539e-09
ENSG00000152214.8	RIT2	23.2077	2.21319	0.344614	6.42222	1.34302e-10	9.82119e-09
ENSG00000121905.5	HPCA	190.758	1.51958	0.237397	6.40099	1.54368e-10	1.12423e-08
ENSG00000145087.8	STXBP5L	298.497	1.0749	0.167943	6.40036	1.5501e-10	1.1243e-08
ENSG00000173267.9	SNCG	142.935	1.60203	0.251152	6.37874	1.78555e-10	1.28981e-08
ENSG00000067798.9	NAV3	269.454	1.15991	0.181938	6.37528	1.8263e-10	1.3139e-08
ENSG00000171130.13	ATP6V0E2	994.921	0.676828	0.106293	6.36755	1.92068e-10	1.37623e-08
ENSG00000125746.10	EML2	322.56	1.24672	0.195841	6.36598	1.94048e-10	1.38483e-08
ENSG00000169692.8	AGPAT2	190.864	-1.45593	0.228897	-6.36064	2.00918e-10	1.42813e-08
ENSG00000254510.1	RP11-867G23.10	69.2774	1.72286	0.271025	6.35683	2.05954e-10	1.45809e-08
ENSG00000099365.5	STX1B	173.05	1.2685	0.199646	6.35374	2.10145e-10	1.48186e-08
ENSG00000100078.3	PLA2G3	110.651	1.41491	0.222714	6.353	2.1115e-10	1.48306e-08
ENSG00000144218.14	AFF3	564.31	1.2777	0.201238	6.3492	2.16439e-10	1.51422e-08
ENSG00000265787.1	CYP4F35P	36.0861	-2.02166	0.318766	-6.34215	2.26583e-10	1.57897e-08
ENSG00000255434.1	CTD-2530H12.8	21.3879	2.15511	0.33998	6.33894	2.31349e-10	1.60589e-08
ENSG00000168843.9	FSTL5	1338.95	1.28103	0.202444	6.32783	2.48639e-10	1.71919e-08
ENSG00000173918.10	C1QTNF1	90.8757	1.46714	0.231929	6.3258	2.51918e-10	1.73511e-08
ENSG00000197121.10	PGAP1	2407.05	0.591559	0.0938575	6.30274	2.92438e-10	2.00642e-08
ENSG00000065609.10	SNAP91	135.765	1.85473	0.294446	6.29905	2.99468e-10	2.04675e-08
ENSG00000197993.3	KEL	240.579	-1.67505	0.266081	-6.29527	3.06861e-10	2.08924e-08
ENSG00000105255.6	FSD1	682.054	0.837836	0.13326	6.28725	3.23144e-10	2.19171e-08
ENSG00000108797.7	CNTNAP1	236.115	1.14499	0.182157	6.28571	3.26357e-10	2.20508e-08
ENSG00000119408.12	NEK6	489.009	-1.03411	0.16506	-6.26505	3.72711e-10	2.50874e-08
ENSG00000172260.9	NEGR1	483.759	1.55134	0.248515	6.24245	4.30761e-10	2.88853e-08
ENSG00000154917.6	RAB6B	521.077	0.905211	0.145334	6.22849	4.70963e-10	3.14625e-08
ENSG00000143367.11	TUFT1	623.751	-0.800368	0.128519	-6.22763	4.73546e-10	3.15165e-08
ENSG00000105245.5	NUMBL	414.818	0.933474	0.150024	6.22215	4.9039e-10	3.25158e-08
ENSG00000170962.8	PDGFD	821.414	1.03965	0.167127	6.22071	4.94915e-10	3.26938e-08
ENSG00000144815.10	NXPE3	359.047	0.959878	0.154449	6.21487	5.13676e-10	3.36827e-08
ENSG00000100234.11	TIMP3	747.953	1.29875	0.208959	6.21533	5.12154e-10	3.36827e-08
ENSG00000186369.5	LINC00643	318.345	1.53171	0.247018	6.20079	5.6179e-10	3.67022e-08
ENSG00000168994.9	PXDC1	126.079	-1.33924	0.216194	-6.19464	5.84172e-10	3.80247e-08
ENSG00000075213.6	SEMA3A	539.86	-1.2123	0.195785	-6.19198	5.9412e-10	3.85311e-08
ENSG00000166963.8	MAP1A	920.753	0.95574	0.154544	6.18424	6.24022e-10	4.03232e-08
ENSG00000118402.5	ELOVL4	552.138	0.853466	0.138161	6.17733	6.51927e-10	4.19737e-08
ENSG00000254647.2	INS	17.8727	-2.11979	0.343671	-6.16806	6.91308e-10	4.43485e-08
ENSG00000105290.7	APLP1	1586.72	0.92386	0.149909	6.16279	7.1473e-10	4.56862e-08
ENSG00000156103.11	MMP16	1213.77	0.76038	0.123451	6.15938	7.30308e-10	4.65146e-08
ENSG00000011677.8	GABRA3	47.4388	2.07041	0.33644	6.15389	7.56041e-10	4.79816e-08
ENSG00000145934.11	TENM2	167.026	1.59305	0.25893	6.15244	7.63009e-10	4.82515e-08
ENSG00000100504.12	PYGL	622.657	-0.871444	0.141959	-6.1387	8.31989e-10	5.24271e-08
ENSG00000259436.1	CTC-378H22.2	74.5752	1.99093	0.324419	6.13692	8.41356e-10	5.283e-08
ENSG00000076770.10	MBNL3	375.828	-1.33732	0.21844	-6.12213	9.23311e-10	5.75692e-08
ENSG00000092531.5	SNAP23	725.982	-0.869083	0.141955	-6.12227	9.22533e-10	5.75692e-08
ENSG00000115468.7	EFHD1	127.408	-1.39781	0.228408	-6.11979	9.3699e-10	5.82178e-08
ENSG00000141052.13	MYOCD	171.371	1.51106	0.247002	6.11762	9.49814e-10	5.8809e-08
ENSG00000128872.5	TMOD2	851.281	0.992294	0.162575	6.1036	1.03707e-09	6.39884e-08
ENSG00000175175.4	PPM1E	132.568	1.68156	0.27613	6.08975	1.13084e-09	6.9533e-08
ENSG00000257008.2	GPR142	149.499	1.2926	0.212618	6.07945	1.20595e-09	7.3642e-08
ENSG00000090372.10	STRN4	3139.97	0.587699	0.0966646	6.07977	1.20352e-09	7.3642e-08
ENSG00000119508.13	NR4A3	132.69	1.31291	0.215983	6.07876	1.21116e-09	7.37067e-08
ENSG00000198794.7	SCAMP5	2342.92	0.62951	0.103611	6.07569	1.23456e-09	7.48742e-08
ENSG00000100968.9	NFATC4	1112.91	0.879136	0.144964	6.06453	1.32342e-09	7.99903e-08
ENSG00000135409.6	AMHR2	631.094	1.16639	0.192398	6.0624	1.34103e-09	8.07799e-08
ENSG00000157111.8	TMEM171	92.2466	1.4144	0.233506	6.05725	1.3847e-09	8.31289e-08
ENSG00000099625.8	C19orf26	336.459	1.03443	0.170966	6.05048	1.44418e-09	8.5932e-08
ENSG00000186462.7	NAP1L2	169.117	1.31464	0.217285	6.05028	1.4459e-09	8.5932e-08
ENSG00000146250.5	PRSS35	277.191	-1.39565	0.230669	-6.05046	1.4443e-09	8.5932e-08
ENSG00000160963.9	COL26A1	975.564	-0.664683	0.109944	-6.04567	1.48791e-09	8.80601e-08
ENSG00000068615.12	REEP1	781.09	0.918999	0.15202	6.04527	1.49162e-09	8.80601e-08
ENSG00000159251.6	ACTC1	1540.65	1.44365	0.239956	6.01631	1.78435e-09	1.04993e-07
ENSG00000107105.10	ELAVL2	444.6	1.32506	0.22033	6.014	1.81003e-09	1.06153e-07
ENSG00000188211.4	NCR3LG1	155.945	1.39933	0.232778	6.01145	1.83869e-09	1.07478e-07
ENSG00000164574.11	GALNT10	536.383	-0.88883	0.147895	-6.00987	1.85676e-09	1.08179e-07
ENSG00000102879.11	CORO1A	81.8315	1.42049	0.236472	6.00702	1.88961e-09	1.09376e-07
ENSG00000125821.7	DTD1	761.494	0.680403	0.113259	6.00748	1.88429e-09	1.09376e-07
ENSG00000259845.1	HERC2P10	66.2635	1.858	0.30969	5.99956	1.97854e-09	1.14152e-07
ENSG00000250510.3	GPR162	421.837	1.15742	0.192943	5.99879	1.98799e-09	1.14325e-07
ENSG00000158874.7	APOA2	484.544	-1.55429	0.259261	-5.99508	2.03385e-09	1.16585e-07
ENSG00000128266.7	GNAZ	648.079	1.04432	0.174282	5.99212	2.07121e-09	1.18345e-07
ENSG00000185532.10	PRKG1	266.564	1.21368	0.202601	5.9905	2.09199e-09	1.1915e-07
ENSG00000187498.10	COL4A1	2744.36	-1.00444	0.167877	-5.98318	2.18825e-09	1.24234e-07
ENSG00000075461.5	CACNG4	1338.33	1.15376	0.193136	5.97383	2.31742e-09	1.31148e-07
ENSG00000113532.8	ST8SIA4	542.077	1.03283	0.172962	5.97139	2.35245e-09	1.32708e-07
ENSG00000187957.7	DNER	148.284	1.62358	0.272289	5.9627	2.48097e-09	1.39515e-07
ENSG00000163618.13	CADPS	4026.57	0.736423	0.123571	5.95952	2.52983e-09	1.41814e-07
ENSG00000109339.14	MAPK10	907.303	1.13041	0.190255	5.94155	2.82346e-09	1.57776e-07
ENSG00000145321.8	GC	26.5637	-2.04959	0.345255	-5.93646	2.9124e-09	1.62236e-07
ENSG00000122824.6	NUDT10	230.361	1.09182	0.184085	5.93109	3.00927e-09	1.67108e-07
ENSG00000124194.11	GDAP1L1	159.69	1.77668	0.299634	5.92952	3.03824e-09	1.67917e-07
ENSG00000164093.11	PITX2	1039.34	-1.45733	0.245785	-5.92928	3.04273e-09	1.67917e-07
ENSG00000091972.14	CD200	2120.4	0.703095	0.118626	5.92696	3.08587e-09	1.69771e-07
ENSG00000143797.7	MBOAT2	1353.12	0.652767	0.110177	5.92472	3.12822e-09	1.71569e-07
ENSG00000182957.11	SPATA13	745.595	1.11387	0.188641	5.90473	3.53231e-09	1.93136e-07
ENSG00000121769.3	FABP3	61.8141	1.53726	0.260401	5.90341	3.5606e-09	1.94085e-07
ENSG00000198732.6	SMOC1	1613.43	1.06448	0.180431	5.89966	3.64261e-09	1.97949e-07
ENSG00000135744.7	AGT	327.347	1.10971	0.188676	5.88156	4.06421e-09	2.20186e-07
ENSG00000167771.5	RCOR2	1951.14	0.772081	0.131304	5.88011	4.09989e-09	2.21444e-07
ENSG00000203879.7	GDI1	4227.12	0.638673	0.108646	5.87847	4.14072e-09	2.22971e-07
ENSG00000214595.7	EML6	288.826	1.29915	0.221439	5.86686	4.44112e-09	2.38425e-07
ENSG00000122694.11	GLIPR2	630.582	0.735649	0.125528	5.86043	4.61672e-09	2.47106e-07
ENSG00000148411.3	NACC2	253.327	-1.06979	0.182669	-5.85641	4.72975e-09	2.52395e-07
ENSG00000168389.13	MFSD2A	79.4997	1.40258	0.239871	5.84722	4.99856e-09	2.65941e-07
ENSG00000174851.10	YIF1A	392.9	-0.835435	0.143015	-5.84159	5.17039e-09	2.74262e-07
ENSG00000110195.7	FOLR1	62.2275	-1.73854	0.298024	-5.83356	5.42567e-09	2.86947e-07
ENSG00000101224.13	CDC25B	1517.69	0.910514	0.156188	5.8296	5.55594e-09	2.92965e-07
ENSG00000141622.9	RNF165	589.344	1.04435	0.179249	5.82622	5.66956e-09	2.98071e-07
ENSG00000125675.13	GRIA3	355.646	1.38315	0.237465	5.82466	5.7229e-09	2.99988e-07
ENSG00000198513.7	ATL1	342.148	1.02616	0.176306	5.82035	5.87245e-09	3.06922e-07
ENSG00000139211.5	AMIGO2	1113.99	1.42789	0.2457	5.81153	6.19031e-09	3.22586e-07
ENSG00000064999.12	ANKS1A	1855.99	-0.735177	0.126518	-5.81086	6.21512e-09	3.22901e-07
ENSG00000135636.9	DYSF	511.518	0.840485	0.144652	5.81039	6.2327e-09	3.22901e-07
ENSG00000091879.9	ANGPT2	7084.1	0.85947	0.14795	5.80921	6.27688e-09	3.23305e-07
ENSG00000133101.5	CCNA1	58.074	1.87695	0.323075	5.80963	6.26095e-09	3.23305e-07
ENSG00000105696.4	TMEM59L	91.1003	1.47771	0.254608	5.80387	6.48e-09	3.32803e-07
ENSG00000003096.9	KLHL13	709.73	0.825664	0.142352	5.80016	6.62523e-09	3.39281e-07
ENSG00000196368.4	NUDT11	630.762	0.701002	0.121046	5.7912	6.98833e-09	3.56847e-07
ENSG00000116667.8	C1orf21	436.058	0.883407	0.152777	5.78234	7.36702e-09	3.75106e-07
ENSG00000144681.6	STAC	316.383	1.30871	0.226378	5.78107	7.42292e-09	3.76872e-07
ENSG00000154928.12	EPHB1	163.993	1.37049	0.237099	5.78024	7.45925e-09	3.77638e-07
ENSG00000092051.12	JPH4	273.965	1.99307	0.344851	5.7795	7.4923e-09	3.78234e-07
ENSG00000103056.7	SMPD3	135.668	1.63404	0.283029	5.77339	7.76905e-09	3.91093e-07
ENSG00000117020.12	AKT3	883.986	0.80922	0.140177	5.77285	7.79409e-09	3.91246e-07
ENSG00000123444.9	KBTBD4	525.971	0.740731	0.128342	5.77154	7.85503e-09	3.93194e-07
ENSG00000147650.7	LRP12	1130.89	0.705895	0.122321	5.77084	7.88783e-09	3.93727e-07
ENSG00000162687.12	KCNT2	706.759	0.862269	0.149684	5.76059	8.38211e-09	4.17227e-07
ENSG00000007384.11	RHBDF1	569.867	-0.938026	0.162943	-5.75677	8.57364e-09	4.25569e-07
ENSG00000187391.13	MAGI2	472.833	1.06326	0.184829	5.75266	8.78482e-09	4.34836e-07
ENSG00000188185.7	LINC00265	340.536	0.927994	0.16152	5.7454	9.17053e-09	4.52667e-07
ENSG00000154277.8	UCHL1	4437.03	0.682072	0.118797	5.74149	9.38489e-09	4.61965e-07
ENSG00000138162.13	TACC2	2071.19	0.693741	0.121132	5.72714	1.02136e-08	5.01371e-07
ENSG00000198853.7	RUSC2	654.436	0.8992	0.157296	5.71659	1.08681e-08	5.3203e-07
ENSG00000198846.5	TOX	541.886	0.80767	0.141386	5.7125	1.11326e-08	5.43481e-07
ENSG00000049130.9	KITLG	325.522	-1.32253	0.231778	-5.70602	1.15646e-08	5.6302e-07
ENSG00000164651.12	SP8	94.1311	-1.55371	0.272932	-5.69268	1.25059e-08	6.07186e-07
ENSG00000137142.4	IGFBPL1	559.859	1.32896	0.233826	5.68356	1.31922e-08	6.38761e-07
ENSG00000198467.9	TPM2	1233.85	0.886007	0.155927	5.68218	1.32989e-08	6.42178e-07
ENSG00000111057.6	KRT18	9197.47	-1.08487	0.190955	-5.6813	1.33672e-08	6.43729e-07
ENSG00000149294.12	NCAM1	2302.31	0.895242	0.157603	5.68036	1.34412e-08	6.45541e-07
ENSG00000005249.8	PRKAR2B	659.239	0.859836	0.151544	5.67384	1.39628e-08	6.68782e-07
ENSG00000145198.10	VWA5B2	1925.41	0.992128	0.175144	5.66463	1.47339e-08	7.03819e-07
ENSG00000186481.11	ANKRD20A5P	98.8346	-1.46129	0.258146	-5.66071	1.50749e-08	7.1818e-07
ENSG00000085871.4	MGST2	155.58	-1.04592	0.184856	-5.65806	1.53097e-08	7.27416e-07
ENSG00000162576.12	MXRA8	208.784	-1.01343	0.179151	-5.65685	1.54177e-08	7.30595e-07
ENSG00000226711.2	FAM66C	116.93	1.3815	0.244436	5.65179	1.58782e-08	7.50415e-07
ENSG00000125520.9	SLC2A4RG	296.592	-0.85093	0.150576	-5.65118	1.59351e-08	7.51107e-07
ENSG00000149654.5	CDH22	78.7317	1.57357	0.278656	5.64697	1.63296e-08	7.67666e-07
ENSG00000044459.10	CNTLN	245.284	0.905961	0.160714	5.63712	1.72922e-08	8.10773e-07
ENSG00000196338.8	NLGN3	244.657	0.99092	0.175902	5.63336	1.76728e-08	8.26437e-07
ENSG00000186648.10	LRRC16B	200.026	1.2615	0.223988	5.63198	1.78149e-08	8.30893e-07
ENSG00000182795.12	C1orf116	268.952	-1.38401	0.245799	-5.63065	1.79532e-08	8.35152e-07
ENSG00000156298.8	TSPAN7	338.26	1.0531	0.187048	5.63007	1.80133e-08	8.35759e-07
ENSG00000103260.4	METRN	789.168	0.773682	0.137767	5.61588	1.95564e-08	9.04992e-07
ENSG00000173404.3	INSM1	2003.92	1.08335	0.192948	5.61472	1.96884e-08	9.08733e-07
ENSG00000177432.6	NAP1L5	243.269	0.942755	0.168014	5.61117	2.00969e-08	9.25185e-07
ENSG00000204347.3	BTBD17	113.73	1.54846	0.276371	5.60284	2.10871e-08	9.68263e-07
ENSG00000090402.3	SI	24.6798	-1.92237	0.343446	-5.59729	2.17728e-08	9.97172e-07
ENSG00000171033.8	PKIA	940.837	0.687135	0.122812	5.59503	2.20589e-08	1.00768e-06
ENSG00000142449.8	FBN3	1986.88	-0.847448	0.151508	-5.59342	2.22639e-08	1.01444e-06
ENSG00000163346.12	PBXIP1	2417.23	0.662032	0.118497	5.58689	2.31174e-08	1.05063e-06
ENSG00000165912.11	PACSIN3	254.93	-1.34457	0.240795	-5.5839	2.35181e-08	1.06611e-06
ENSG00000253304.1	TMEM200B	69.372	-1.50488	0.269757	-5.57865	2.42386e-08	1.09598e-06
ENSG00000124942.9	AHNAK	4143.84	-1.07022	0.19192	-5.57642	2.45519e-08	1.10733e-06
ENSG00000111728.6	ST8SIA1	214.104	1.13926	0.204334	5.57549	2.46834e-08	1.11044e-06
ENSG00000100379.13	KCTD17	748.955	0.751413	0.134877	5.57109	2.53149e-08	1.13597e-06
ENSG00000205856.3	C22orf42	444.645	1.49922	0.269625	5.56039	2.69179e-08	1.20486e-06
ENSG00000082269.12	FAM135A	843.026	0.573977	0.103254	5.55887	2.71534e-08	1.21235e-06
ENSG00000091664.7	SLC17A6	41.5358	1.82278	0.328337	5.55157	2.83119e-08	1.26091e-06
ENSG00000143850.8	PLEKHA6	2849.46	0.859677	0.154923	5.54907	2.87193e-08	1.27586e-06
ENSG00000079931.10	MOXD1	457.735	0.965741	0.174379	5.53817	3.05654e-08	1.35448e-06
ENSG00000008735.10	MAPK8IP2	385.129	1.17664	0.213353	5.51499	3.48801e-08	1.54184e-06
ENSG00000196482.12	ESRRG	724.019	1.08933	0.197581	5.51335	3.52075e-08	1.54921e-06
ENSG00000157064.6	NMNAT2	421.415	1.3769	0.249742	5.51328	3.52213e-08	1.54921e-06
ENSG00000112137.12	PHACTR1	299.381	0.98591	0.179036	5.50676	3.65492e-08	1.60365e-06
ENSG00000125820.5	NKX2-2	808.47	0.83034	0.151087	5.49579	3.88968e-08	1.70245e-06
ENSG00000119227.3	PIGZ	82.8791	-1.3974	0.254314	-5.4948	3.9116e-08	1.70784e-06
ENSG00000158055.11	GRHL3	58.5993	-1.56975	0.285761	-5.49323	3.94653e-08	1.71887e-06
ENSG00000008118.5	CAMK1G	107.116	1.31434	0.239304	5.49236	3.96608e-08	1.72316e-06
ENSG00000184905.4	TCEAL2	193.343	1.19625	0.21782	5.49192	3.97582e-08	1.72318e-06
ENSG00000149295.9	DRD2	166.803	1.3669	0.249077	5.48787	4.0682e-08	1.75592e-06
ENSG00000137285.9	TUBB2B	4890.5	0.64748	0.117987	5.48774	4.07112e-08	1.75592e-06
ENSG00000103335.15	PIEZO1	577.997	-1.21855	0.222114	-5.48615	4.10784e-08	1.76746e-06
ENSG00000100077.10	ADRBK2	1177.9	0.777076	0.142261	5.46232	4.69962e-08	2.0172e-06
ENSG00000138207.8	RBP4	131.586	-1.63631	0.299764	-5.45867	4.79717e-08	2.05378e-06
ENSG00000183963.14	SMTN	322.929	-0.74667	0.136796	-5.45827	4.80794e-08	2.05378e-06
ENSG00000188674.6	C2orf80	15.3656	1.88622	0.345718	5.45594	4.87157e-08	2.07597e-06
ENSG00000169562.9	GJB1	52.0943	-1.49028	0.273993	-5.43909	5.35521e-08	2.2766e-06
ENSG00000003400.10	CASP10	38.9914	-1.61621	0.297352	-5.43533	5.46948e-08	2.31963e-06
ENSG00000133135.9	RNF128	1417.2	-0.740558	0.136516	-5.42468	5.80572e-08	2.45637e-06
ENSG00000100344.6	PNPLA3	142.569	-1.07011	0.197581	-5.41605	6.09307e-08	2.57183e-06
ENSG00000130287.9	NCAN	163.569	1.56112	0.288283	5.41525	6.12026e-08	2.57718e-06
ENSG00000003436.10	TFPI	339.41	-1.09773	0.202762	-5.41389	6.16713e-08	2.59078e-06
ENSG00000092758.11	COL9A3	129.631	-1.66	0.306666	-5.41306	6.19552e-08	2.59657e-06
ENSG00000173114.8	LRRN3	215.512	1.46723	0.271182	5.41047	6.28585e-08	2.62822e-06
ENSG00000221869.4	CEBPD	30.8361	-1.80915	0.334465	-5.40909	6.33443e-08	2.64232e-06
ENSG00000147488.7	ST18	670.192	1.37232	0.254376	5.39484	6.85832e-08	2.85415e-06
ENSG00000075945.8	KIFAP3	901.632	0.701177	0.130011	5.39322	6.92075e-08	2.87341e-06
ENSG00000171914.10	TLN2	1589.34	-0.867012	0.160785	-5.39237	6.95354e-08	2.88029e-06
ENSG00000168386.14	FILIP1L	458.833	-1.33683	0.248037	-5.38964	7.05988e-08	2.91754e-06
ENSG00000160097.11	FNDC5	353.062	1.35502	0.251448	5.38884	7.09138e-08	2.92154e-06
ENSG00000129250.7	KIF1C	2086.13	-0.749999	0.139184	-5.38856	7.10245e-08	2.92154e-06
ENSG00000171488.10	LRRC8C	316.971	0.967278	0.1797	5.38272	7.33683e-08	3.01098e-06
ENSG00000078053.12	AMPH	435.413	1.30429	0.242364	5.38154	7.38497e-08	3.01902e-06
ENSG00000133069.10	TMCC2	355.541	0.797565	0.148207	5.38141	7.3904e-08	3.01902e-06
ENSG00000175264.3	CHST1	40.7327	1.6521	0.307046	5.38065	7.4219e-08	3.02494e-06
ENSG00000071246.6	VASH1	1237.02	0.678522	0.126352	5.3701	7.86909e-08	3.19986e-06
ENSG00000104267.5	CA2	256.832	-1.08466	0.20205	-5.3683	7.94803e-08	3.22458e-06
ENSG00000128656.9	CHN1	854.914	0.660103	0.122979	5.36759	7.97973e-08	3.23006e-06
ENSG00000093072.11	CECR1	1358.56	0.60798	0.113313	5.3655	8.07232e-08	3.26012e-06
ENSG00000255794.2	RMST	202.72	1.53614	0.286872	5.35478	8.56615e-08	3.45171e-06
ENSG00000133131.10	MORC4	407.98	-1.09241	0.204088	-5.35264	8.66787e-08	3.47693e-06
ENSG00000110693.11	SOX6	133.17	-1.24519	0.232628	-5.3527	8.66513e-08	3.47693e-06
ENSG00000073910.15	FRY	934.774	1.01986	0.190637	5.34975	8.80778e-08	3.52327e-06
ENSG00000112343.8	TRIM38	141.769	-1.44289	0.269728	-5.34943	8.82303e-08	3.52327e-06
ENSG00000227053.1	RP11-395B7.4	15.4539	1.85106	0.346375	5.34409	9.08711e-08	3.62058e-06
ENSG00000130413.11	STK33	602.187	0.707247	0.132417	5.34106	9.24033e-08	3.67339e-06
ENSG00000143373.13	ZNF687	1221.24	-0.545837	0.102359	-5.33256	9.6836e-08	3.84102e-06
ENSG00000184156.11	KCNQ3	93.8871	1.32688	0.249212	5.32428	1.01355e-07	4.01132e-06
ENSG00000160352.11	ZNF714	765.716	-0.727455	0.136698	-5.32163	1.0284e-07	4.06105e-06
ENSG00000145526.7	CDH18	147.043	1.48072	0.278744	5.31211	1.08366e-07	4.26977e-06
ENSG00000101638.9	ST8SIA5	96.9689	1.35987	0.256027	5.31144	1.08762e-07	4.2759e-06
ENSG00000144868.9	TMEM108	244.272	0.877489	0.165239	5.31044	1.09363e-07	4.29001e-06
ENSG00000167552.9	TUBA1A	31024.9	0.80611	0.151835	5.30913	1.10152e-07	4.31146e-06
ENSG00000166676.10	TVP23A	246.302	0.842937	0.159174	5.2957	1.18559e-07	4.63031e-06
ENSG00000204264.4	PSMB8	49.5495	1.65205	0.312682	5.2835	1.26736e-07	4.92802e-06
ENSG00000083067.18	TRPM3	171.997	1.25408	0.23734	5.28388	1.26476e-07	4.92802e-06
ENSG00000104435.9	STMN2	2880.56	1.78407	0.338116	5.27651	1.31665e-07	5.1085e-06
ENSG00000173567.10	GPR113	53.1043	1.6468	0.312301	5.27313	1.34119e-07	5.19237e-06
ENSG00000178171.6	AMER3	334.825	1.1579	0.219753	5.26909	1.37103e-07	5.29417e-06
ENSG00000080298.11	RFX3	1572.31	0.584855	0.111004	5.26877	1.37345e-07	5.29417e-06
ENSG00000015413.5	DPEP1	1004.72	0.609957	0.116035	5.25665	1.46704e-07	5.63053e-06
ENSG00000188643.6	S100A16	1081.34	-0.736277	0.140065	-5.25669	1.46667e-07	5.63053e-06
ENSG00000116016.9	EPAS1	127.369	-1.56601	0.297956	-5.25583	1.47359e-07	5.64348e-06
ENSG00000173406.11	DAB1	1526.49	0.995463	0.189543	5.25192	1.50525e-07	5.75233e-06
ENSG00000241163.3	LINC00877	23.5981	1.71528	0.326703	5.25029	1.51859e-07	5.79085e-06
ENSG00000106785.10	TRIM14	141.159	1.07954	0.206007	5.2403	1.60312e-07	6.10009e-06
ENSG00000177875.3	C12orf68	211.531	1.80692	0.344844	5.2398	1.60748e-07	6.10361e-06
ENSG00000241399.2	CD302	171.199	-1.08271	0.206777	-5.23613	1.63981e-07	6.21311e-06
ENSG00000108370.11	RGS9	192.482	1.44507	0.27615	5.23292	1.66854e-07	6.30852e-06
ENSG00000164161.5	HHIP	119.342	1.40773	0.269073	5.23178	1.67888e-07	6.33411e-06
ENSG00000132329.6	RAMP1	265.393	-1.28847	0.246702	-5.22279	1.76245e-07	6.63532e-06
ENSG00000099994.10	SUSD2	596.911	0.774231	0.148333	5.21956	1.79344e-07	6.73774e-06
ENSG00000184194.5	GPR173	871.356	0.820267	0.157206	5.21778	1.81083e-07	6.7887e-06
ENSG00000008277.10	ADAM22	705.156	0.717012	0.137478	5.21546	1.83362e-07	6.85967e-06
ENSG00000204219.5	TCEA3	74.2118	-1.29139	0.247647	-5.21462	1.84191e-07	6.87622e-06
ENSG00000134871.13	COL4A2	3667.86	-0.727613	0.139556	-5.21377	1.85036e-07	6.89328e-06
ENSG00000182389.14	CACNB4	153.092	1.64034	0.314931	5.20855	1.90318e-07	7.07519e-06
ENSG00000159164.5	SV2A	1187.48	0.560931	0.107721	5.20727	1.91639e-07	7.10945e-06
ENSG00000172818.5	OVOL1	66.2837	-1.51204	0.290626	-5.20269	1.96427e-07	7.27188e-06
ENSG00000108018.11	SORCS1	384.649	0.912395	0.175628	5.19506	2.04658e-07	7.56087e-06
ENSG00000182551.9	ADI1	905.791	-0.571958	0.110131	-5.19344	2.06446e-07	7.61107e-06
ENSG00000064309.10	CDON	1187.22	0.621708	0.119771	5.19081	2.09385e-07	7.70346e-06
ENSG00000105613.5	MAST1	257.535	0.956205	0.184243	5.1899	2.10402e-07	7.72487e-06
ENSG00000204653.5	ASPDH	14.6452	1.79085	0.345291	5.18649	2.14296e-07	7.85165e-06
ENSG00000142156.10	COL6A1	2655	-0.759163	0.146568	-5.17959	2.22372e-07	8.13075e-06
ENSG00000196169.10	KIF19	450.611	0.945016	0.182553	5.17666	2.25897e-07	8.2427e-06
ENSG00000185477.4	GPRIN3	513.162	0.888001	0.171619	5.17426	2.28822e-07	8.3207e-06
ENSG00000149809.10	TM7SF2	1315.97	-0.5617	0.108559	-5.17413	2.28971e-07	8.3207e-06
ENSG00000177182.6	CLVS1	43.1053	1.60075	0.309431	5.1732	2.30112e-07	8.33278e-06
ENSG00000069011.11	PITX1	113.849	-1.33842	0.258727	-5.1731	2.30242e-07	8.33278e-06
ENSG00000117525.9	F3	177.424	-1.29561	0.250606	-5.16992	2.34191e-07	8.45849e-06
ENSG00000151778.6	SERP2	115.713	1.15317	0.223418	5.16151	2.44972e-07	8.82994e-06
ENSG00000168243.6	GNG4	715.284	0.927974	0.180022	5.15478	2.5393e-07	9.13427e-06
ENSG00000124249.5	KCNK15	38.5396	1.59274	0.309146	5.15206	2.57645e-07	9.24918e-06
ENSG00000105409.11	ATP1A3	524.995	1.75136	0.340038	5.15047	2.59832e-07	9.30892e-06
ENSG00000179023.7	KLHDC7A	74.314	-1.38238	0.268423	-5.15	2.60484e-07	9.31347e-06
ENSG00000162630.5	B3GALT2	79.088	1.48971	0.289387	5.14781	2.63546e-07	9.40406e-06
ENSG00000100031.14	GGT1	63.7072	-1.39442	0.27091	-5.14718	2.64438e-07	9.41697e-06
ENSG00000169710.6	FASN	3455.23	-0.717509	0.139576	-5.14063	2.73823e-07	9.73168e-06
ENSG00000055163.14	CYFIP2	2214.91	0.484702	0.0944042	5.13432	2.83163e-07	1.00435e-05
ENSG00000134954.10	ETS1	653.606	0.912959	0.178086	5.12649	2.95188e-07	1.04492e-05
ENSG00000108309.8	RUNDC3A	276.855	1.214	0.236867	5.12522	2.97183e-07	1.04989e-05
ENSG00000086062.8	B4GALT1	1902.42	-0.798429	0.155893	-5.12164	3.02894e-07	1.06372e-05
ENSG00000101220.13	C20orf27	431.749	0.694122	0.135518	5.122	3.02307e-07	1.06372e-05
ENSG00000163596.12	ICA1L	440.521	0.687475	0.134216	5.12216	3.02055e-07	1.06372e-05
ENSG00000102221.9	PHF16	941.118	-0.785352	0.153373	-5.12054	3.04668e-07	1.06784e-05
ENSG00000152778.7	IFIT5	368.642	0.697333	0.136252	5.11798	3.08823e-07	1.07815e-05
ENSG00000163462.13	TRIM46	640.677	0.709843	0.13869	5.11821	3.0845e-07	1.07815e-05
ENSG00000164604.8	GPR85	40.4823	1.58281	0.309423	5.11537	3.13127e-07	1.09103e-05
ENSG00000196218.7	RYR1	380.849	1.37989	0.269876	5.11306	3.1698e-07	1.1023e-05
ENSG00000163191.5	S100A11	1992.58	-0.80445	0.157353	-5.1124	3.18083e-07	1.10397e-05
ENSG00000150275.13	PCDH15	55.1208	-1.60603	0.314302	-5.10983	3.22445e-07	1.11693e-05
ENSG00000197043.9	ANXA6	3712.27	0.927063	0.181448	5.10926	3.23418e-07	1.11812e-05
ENSG00000133121.16	STARD13	307.094	0.939645	0.184013	5.10642	3.28321e-07	1.13287e-05
ENSG00000157856.6	DRC1	59.9988	1.40497	0.275201	5.10524	3.30369e-07	1.13772e-05
ENSG00000173559.8	NABP1	187.871	-1.20666	0.236577	-5.1005	3.38758e-07	1.16436e-05
ENSG00000165905.12	GYLTL1B	304.039	-0.827345	0.162286	-5.09808	3.43109e-07	1.17704e-05
ENSG00000124839.8	RAB17	722.14	-1.00343	0.196892	-5.09635	3.4626e-07	1.18535e-05
ENSG00000178233.13	TMEM151B	270.159	1.21149	0.237732	5.09602	3.46867e-07	1.18535e-05
ENSG00000169116.7	PARM1	593.951	-0.973672	0.191184	-5.09285	3.52725e-07	1.20306e-05
ENSG00000227051.4	C14orf132	2771.85	0.656168	0.128857	5.09223	3.53874e-07	1.20466e-05
ENSG00000164976.8	KIAA1161	137.356	-1.17291	0.230692	-5.0843	3.68987e-07	1.25371e-05
ENSG00000101160.9	CTSZ	677.407	-0.767203	0.151069	-5.07849	3.80456e-07	1.29021e-05
ENSG00000139540.7	SLC39A5	107.567	-1.25027	0.246264	-5.07695	3.83532e-07	1.29817e-05
ENSG00000130643.4	CALY	102.743	1.17886	0.232353	5.07358	3.90398e-07	1.31889e-05
ENSG00000100060.13	MFNG	123.747	1.24945	0.246576	5.06717	4.03766e-07	1.36146e-05
ENSG00000198844.6	ARHGEF15	278.51	0.99538	0.196465	5.06645	4.05313e-07	1.36409e-05
ENSG00000126950.7	TMEM35	530.615	1.09426	0.216196	5.06141	4.1617e-07	1.39798e-05
ENSG00000104381.8	GDAP1	1102.5	0.767379	0.151658	5.05993	4.19421e-07	1.40625e-05
ENSG00000162873.10	KLHDC8A	96.4964	1.47468	0.291511	5.05876	4.21985e-07	1.41218e-05
ENSG00000060709.9	RIMBP2	1038.46	1.19772	0.236851	5.05685	4.26234e-07	1.42372e-05
ENSG00000107518.12	ATRNL1	394.561	0.758942	0.150119	5.05561	4.29011e-07	1.43031e-05
ENSG00000075340.18	ADD2	641.499	1.15315	0.228389	5.04907	4.43966e-07	1.47739e-05
ENSG00000183023.14	SLC8A1	277.326	1.33077	0.263731	5.04593	4.51321e-07	1.49755e-05
ENSG00000142279.8	WTIP	338.286	-0.944945	0.187275	-5.04577	4.5171e-07	1.49755e-05
ENSG00000172889.11	EGFL7	184.082	-1.21864	0.241799	-5.03989	4.65804e-07	1.5414e-05
ENSG00000162992.3	NEUROD1	1065.4	1.14078	0.226495	5.03664	4.73762e-07	1.56482e-05
ENSG00000117477.8	CCDC181	212.524	0.959283	0.190677	5.03092	4.88122e-07	1.60926e-05
ENSG00000103187.6	COTL1	1931.7	0.574661	0.114307	5.02734	4.97323e-07	1.63656e-05
ENSG00000147402.7	GABRQ	56.7876	1.29287	0.257307	5.02461	5.04451e-07	1.65695e-05
ENSG00000229056.2	AC020571.3	19.1976	-1.73036	0.344425	-5.0239	5.06329e-07	1.65699e-05
ENSG00000135535.10	CD164	5982.75	-0.536781	0.10684	-5.02414	5.05697e-07	1.65699e-05
[truncated: 865 more rows]

## Sheet: Stage5_EP
	GeneName	baseMean	log2FoldChange	lfcSE	stat	pvalue	padj
[truncated: 2,611 more rows]

## Sheet: Stage6_EN
	GeneName	baseMean	log2FoldChange	lfcSE	stat	pvalue	padj
[truncated: 1,525 more rows]

[truncated: 1 more sheets: Stage7_BLC]
